# Supplementary material for: An integrative pan‐cancer analysis of the molecular and biological features of glycosyltransferases
Source: Clin Transl Med. 2022 Jul 8;12(7):e872. doi: 10.1002/ctm2.872 (PMC9270580; doi:10.1002/ctm2.872)
Supplement: Supplementary file 1 — Supporting Information [file CTM2-12-e872-s001.zip]

Archive with 67 entries (59 files):
- ctm2872-sup-0001-SuppMat/
- ctm2872-sup-0001-SuppMat/__MACOSX/
- ctm2872-sup-0001-SuppMat/__MACOSX/._SupplementaryFiles20220516
- ctm2872-sup-0001-SuppMat/__MACOSX/SupplementaryFiles20220516/
- ctm2872-sup-0001-SuppMat/__MACOSX/SupplementaryFiles20220516/._.DS_Store
- ctm2872-sup-0001-SuppMat/__MACOSX/SupplementaryFiles20220516/._SFigure
- ctm2872-sup-0001-SuppMat/__MACOSX/SupplementaryFiles20220516/._STable
- ctm2872-sup-0001-SuppMat/__MACOSX/SupplementaryFiles20220516/._SupplementaryFiles.docx
- ctm2872-sup-0001-SuppMat/__MACOSX/SupplementaryFiles20220516/SFigure/
- ctm2872-sup-0001-SuppMat/__MACOSX/SupplementaryFiles20220516/SFigure/._.DS_Store
- ctm2872-sup-0001-SuppMat/__MACOSX/SupplementaryFiles20220516/SFigure/._S1.pdf
- ctm2872-sup-0001-SuppMat/__MACOSX/SupplementaryFiles20220516/SFigure/._S10.pdf
- ctm2872-sup-0001-SuppMat/__MACOSX/SupplementaryFiles20220516/SFigure/._S11.pdf
- ctm2872-sup-0001-SuppMat/__MACOSX/SupplementaryFiles20220516/SFigure/._S12.pdf
- ctm2872-sup-0001-SuppMat/__MACOSX/SupplementaryFiles20220516/SFigure/._S13.pdf
- ctm2872-sup-0001-SuppMat/__MACOSX/SupplementaryFiles20220516/SFigure/._S14.pdf
- ctm2872-sup-0001-SuppMat/__MACOSX/SupplementaryFiles20220516/SFigure/._S15.pdf
- ctm2872-sup-0001-SuppMat/__MACOSX/SupplementaryFiles20220516/SFigure/._S16.pdf
- ctm2872-sup-0001-SuppMat/__MACOSX/SupplementaryFiles20220516/SFigure/._S2.pdf
- ctm2872-sup-0001-SuppMat/__MACOSX/SupplementaryFiles20220516/SFigure/._S3.pdf
- ctm2872-sup-0001-SuppMat/__MACOSX/SupplementaryFiles20220516/SFigure/._S4.pdf
- ctm2872-sup-0001-SuppMat/__MACOSX/SupplementaryFiles20220516/SFigure/._S5.pdf
- ctm2872-sup-0001-SuppMat/__MACOSX/SupplementaryFiles20220516/SFigure/._S6.pdf
- ctm2872-sup-0001-SuppMat/__MACOSX/SupplementaryFiles20220516/SFigure/._S7.pdf
- ctm2872-sup-0001-SuppMat/__MACOSX/SupplementaryFiles20220516/SFigure/._S8.pdf
- ctm2872-sup-0001-SuppMat/__MACOSX/SupplementaryFiles20220516/SFigure/._S9.pdf
- ctm2872-sup-0001-SuppMat/__MACOSX/SupplementaryFiles20220516/STable/
- ctm2872-sup-0001-SuppMat/__MACOSX/SupplementaryFiles20220516/STable/._S1.xlsx
- ctm2872-sup-0001-SuppMat/__MACOSX/SupplementaryFiles20220516/STable/._S2.xlsx
- ctm2872-sup-0001-SuppMat/__MACOSX/SupplementaryFiles20220516/STable/._S3.xlsx
- ctm2872-sup-0001-SuppMat/__MACOSX/SupplementaryFiles20220516/STable/._S4.xlsx
- ctm2872-sup-0001-SuppMat/__MACOSX/SupplementaryFiles20220516/STable/._S5.xlsx
- ctm2872-sup-0001-SuppMat/__MACOSX/SupplementaryFiles20220516/STable/._S6.xlsx
- ctm2872-sup-0001-SuppMat/__MACOSX/SupplementaryFiles20220516/STable/._S7.xlsx
- ctm2872-sup-0001-SuppMat/__MACOSX/SupplementaryFiles20220516/STable/._S8.xlsx
- ctm2872-sup-0001-SuppMat/__MACOSX/SupplementaryFiles20220516/STable/._S9.xlsx
- ctm2872-sup-0001-SuppMat/SupplementaryFiles20220516/
- ctm2872-sup-0001-SuppMat/SupplementaryFiles20220516/.DS_Store
- ctm2872-sup-0001-SuppMat/SupplementaryFiles20220516/SFigure/
- ctm2872-sup-0001-SuppMat/SupplementaryFiles20220516/SFigure/.DS_Store
- ctm2872-sup-0001-SuppMat/SupplementaryFiles20220516/SFigure/S1.pdf
- ctm2872-sup-0001-SuppMat/SupplementaryFiles20220516/SFigure/S10.pdf
- ctm2872-sup-0001-SuppMat/SupplementaryFiles20220516/SFigure/S11.pdf
- ctm2872-sup-0001-SuppMat/SupplementaryFiles20220516/SFigure/S12.pdf
- ctm2872-sup-0001-SuppMat/SupplementaryFiles20220516/SFigure/S13.pdf
- ctm2872-sup-0001-SuppMat/SupplementaryFiles20220516/SFigure/S14.pdf
- ctm2872-sup-0001-SuppMat/SupplementaryFiles20220516/SFigure/S15.pdf
- ctm2872-sup-0001-SuppMat/SupplementaryFiles20220516/SFigure/S16.pdf
- ctm2872-sup-0001-SuppMat/SupplementaryFiles20220516/SFigure/S2.pdf
- ctm2872-sup-0001-SuppMat/SupplementaryFiles20220516/SFigure/S3.pdf
- ctm2872-sup-0001-SuppMat/SupplementaryFiles20220516/SFigure/S4.pdf
- ctm2872-sup-0001-SuppMat/SupplementaryFiles20220516/SFigure/S5.pdf
- ctm2872-sup-0001-SuppMat/SupplementaryFiles20220516/SFigure/S6.pdf
- ctm2872-sup-0001-SuppMat/SupplementaryFiles20220516/SFigure/S7.pdf
- ctm2872-sup-0001-SuppMat/SupplementaryFiles20220516/SFigure/S8.pdf
- ctm2872-sup-0001-SuppMat/SupplementaryFiles20220516/SFigure/S9.pdf
- ctm2872-sup-0001-SuppMat/SupplementaryFiles20220516/STable/
- ctm2872-sup-0001-SuppMat/SupplementaryFiles20220516/STable/S1.xlsx
- ctm2872-sup-0001-SuppMat/SupplementaryFiles20220516/STable/S2.xlsx
- ctm2872-sup-0001-SuppMat/SupplementaryFiles20220516/STable/S3.xlsx
- ctm2872-sup-0001-SuppMat/SupplementaryFiles20220516/STable/S4.xlsx
- ctm2872-sup-0001-SuppMat/SupplementaryFiles20220516/STable/S5.xlsx
- ctm2872-sup-0001-SuppMat/SupplementaryFiles20220516/STable/S6.xlsx
- ctm2872-sup-0001-SuppMat/SupplementaryFiles20220516/STable/S7.xlsx
- ctm2872-sup-0001-SuppMat/SupplementaryFiles20220516/STable/S8.xlsx
- ctm2872-sup-0001-SuppMat/SupplementaryFiles20220516/STable/S9.xlsx
- ctm2872-sup-0001-SuppMat/SupplementaryFiles20220516/SupplementaryFiles.docx
