# Supplementary material for: An integrative pan‐cancer analysis of the molecular and biological features of glycosyltransferases
Source: Clin Transl Med. 2022 Jul 8;12(7):e872. doi: 10.1002/ctm2.872 (PMC9270580; doi:10.1002/ctm2.872)
Supplement: Supplementary file 1 — Supporting Information [file CTM2-12-e872-s001.zip › ctm2872-sup-0001-SuppMat/SupplementaryFiles20220516/STable/S1.xlsx]

## Sheet: Sheet1
Supplementary Table 1. GTs enrolled in this study.
GT	Family
ALG1	N-glycosylation
ALG2	N-glycosylation
ALG3	N-glycosylation
ALG5	N-glycosylation
ALG6	N-glycosylation
ALG8	N-glycosylation
ALG9	N-glycosylation
ALG10	N-glycosylation
ALG10B	N-glycosylation
ALG11	N-glycosylation
ALG12	N-glycosylation
ALG13	N-glycosylation
ALG14	N-glycosylation
DPM1	N-glycosylation
FUT8	N-glycosylation
MGAT1	N-glycosylation
MGAT2	N-glycosylation
MGAT3	N-glycosylation
MGAT4A	N-glycosylation
MGAT4B	N-glycosylation
MGAT4C	N-glycosylation
MGAT4D	N-glycosylation
MGAT5	N-glycosylation
STT3A	N-glycosylation
STT3B	N-glycosylation
UGGT1	N-glycosylation
UGGT2	N-glycosylation
GALNT1	O-GalNAc
GALNT2	O-GalNAc
GALNT3	O-GalNAc
GALNT4	O-GalNAc
GALNT5	O-GalNAc
GALNT6	O-GalNAc
GALNT7	O-GalNAc
GALNT8	O-GalNAc
GALNT9	O-GalNAc
GALNT10	O-GalNAc
GALNT11	O-GalNAc
GALNT12	O-GalNAc
GALNT13	O-GalNAc
GALNT14	O-GalNAc
GALNT15	O-GalNAc
GALNT16	O-GalNAc
GALNT17	O-GalNAc
GALNT18	O-GalNAc
GALNT19	O-GalNAc
GALNT20	O-GalNAc
C1GALT1	O-GalNAc
C1GALTC1	O-GalNAc
GCNT1	O-GalNAc
GCNT3	O-GalNAc
GCNT4	O-GalNAc
B3GNT6	O-GalNAc
UGCG	Glycosphingolipid
UGT8	Glycosphingolipid
B4GALT5	Glycosphingolipid
B4GALT6	Glycosphingolipid
A4GALT	Glycosphingolipid
B3GALNT1	Glycosphingolipid
B3GNT5	Glycosphingolipid
B4GALNT1	Glycosphingolipid
GBGT1	Glycosphingolipid
GXYLT2	O-Glucose
POGLUT1	O-Glucose
XXYLT1	O-Glucose
XYLT1	Glycosaminoglycan
XYLT2	Glycosaminoglycan
B4GALT7	Glycosaminoglycan
B3GALT6	Glycosaminoglycan
B3GAT3	Glycosaminoglycan
CSGALNACT1	Glycosaminoglycan
CSGALNACT2	Glycosaminoglycan
CHPF	Glycosaminoglycan
CHPF2	Glycosaminoglycan
CHSY1	Glycosaminoglycan
CHSY3	Glycosaminoglycan
EXT1	Glycosaminoglycan
EXT2	Glycosaminoglycan
EXTL1	Glycosaminoglycan
EXTL2	Glycosaminoglycan
EXTL3	Glycosaminoglycan
OGT	O-GlcNAc
EOGT	O-GlcNAc
POFUT1	O-Fucose
POFUT2	O-Fucose
MFNG	O-Fucose
LFNG	O-Fucose
RFNG	O-Fucose
B3GLCT	O-Fucose
POMT1	O-Mannose
POMT2	O-Mannose
POMGNT1	O-Mannose
POMGNT2	O-Mannose
MGAT5B	O-Mannose
B3GALNT2	O-Mannose
FKTN	O-Mannose
FKRP	O-Mannose
B4GAT1	O-Mannose
LARGE	O-Mannose
LARGE2	O-Mannose
TMTC1	O-Mannose
TMTC2	O-Mannose
TMTC3	O-Mannose
TMTC4	O-Mannose
DPY19L1	C-Mannose
DPY19L2	C-Mannose
DPY19L3	C-Mannose
DPY19L4	C-Mannose
COLGALT1	O-Galactose
COLGALT2	O-Galactose
HAS1	Hyaluronan
HAS2	Hyaluronan
HAS3	Hyaluronan
GYG1	Glycogen
GYG2	Glycogen
GYS1	Glycogen
GYS2	Glycogen
PIGA	GPI anchor
PIGB	GPI anchor
PIGM	GPI anchor
PIGV	GPI anchor
PIGZ	GPI anchor
B3GALT1	Elongation
B3GALT2	Elongation
B3GALT4	Elongation
B3GALT5	Elongation
B4GALT1	Elongation
B4GALT2	Elongation
B4GALT3	Elongation
B4GALT4	Elongation
B3GNT2	Elongation
B3GNT3	Elongation
B3GNT4	Elongation
B3GNT7	Elongation
B3GNT8	Elongation
B3GNT9	Elongation
B4GALNT3	Elongation
B4GALNT4	Elongation
GCNT2	Elongation
GCNT6	Elongation
GCNT7	Elongation
FUT1	Capping
FUT2	Capping
FUT3	Capping
FUT4	Capping
FUT5	Capping
FUT6	Capping
FUT7	Capping
FUT9	Capping
FUT10	Capping
FUT11	Capping
ST3GAL1	Capping
ST3GAL2	Capping
ST3GAL3	Capping
ST3GAL4	Capping
ST3GAL5	Capping
ST3GAL6	Capping
ST6GAL1	Capping
ST6GAL2	Capping
ST6GALNAC1	Capping
ST6GALNAC2	Capping
ST6GALNAC3	Capping
ST6GALNAC4	Capping
ST6GALNAC5	Capping
ST6GALNAC6	Capping
ST8SIA1	Capping
ST8SIA2	Capping
ST8SIA3	Capping
ST8SIA4	Capping
ST8SIA5	Capping
ST8SIA6	Capping
B3GAT1	Capping
B3GAT2	Capping
A4GNT	Capping
ABO	Capping
B4GALNT2	Capping
B3GNTL1	Other
CERCAM	Other
GLT1D1	Other
GLT6D1	Other
GLT8D1	Other
GLT8D2	Other
GTDC1	Other
KDELC1	Other
KDELC2	Other
