# Supplementary material for: An integrative pan‐cancer analysis of the molecular and biological features of glycosyltransferases
Source: Clin Transl Med. 2022 Jul 8;12(7):e872. doi: 10.1002/ctm2.872 (PMC9270580; doi:10.1002/ctm2.872)
Supplement: Supplementary file 1 — Supporting Information [file CTM2-12-e872-s001.zip › ctm2872-sup-0001-SuppMat/SupplementaryFiles20220516/STable/S2.xlsx]

## Sheet: Description
Supplementary Table 2. Mutation frequency of GTs in TCGA and CCLE.
Mutation frequency of GTs in TCGA
	ACC	BLCA	BRCA	CESC	CHOL	COAD	DLBC	ESCA	GBM	HNSC	KICH	KIRC	KIRP	LGG	LIHC	LUAD	LUSC	MESO	OV	PAAD	PCPG	PRAD	READ	SARC	SKCM	STAD	TGCT	THCA	THYM	UCEC	UCS	UVM	LAML
DPY19L1	0	0.0097561	0.00505689	0.00346021	0	0.0172414	0	0.00543478	0.00318471	0.00394477	0	0.00815217	0.0106762	0.00391389	0.0110193	0.00974659	0.0208333	0	0	0	0	0	0.0222222	0.00847458	0.0288462	0.00911162	0	0	0	0.0380313	0	0	0
DPY19L2	0	0.0243902	0.00632111	0.0103806	0	0.037931	0.027027	0.0163043	0	0.0138067	0	0	0.0142349	0.00782779	0.00550964	0.0350877	0.025	0	0	0.0112994	0	0.00606061	0.0222222	0.0169492	0.0192308	0.0296128	0	0.00203252	0	0.0536913	0.0175439	0	0
DPY19L3	0	0.0170732	0.00379267	0.0207612	0.0277778	0.0137931	0	0.00543478	0.00318471	0.0118343	0	0.00271739	0.00355872	0	0.00826446	0.0194932	0.0208333	0	0	0.0112994	0	0	0.0333333	0.00847458	0.00961538	0.0113895	0	0	0	0.0313199	0	0	0
DPY19L4	0	0.0146341	0.00632111	0.00692042	0	0.0206897	0	0	0.00318471	0.00394477	0	0.00271739	0	0.00195695	0	0.0155945	0.00833333	0	0	0.00564972	0	0.0020202	0.0222222	0.00847458	0	0.0205011	0	0.00203252	0	0.0447427	0.0175439	0	0
A4GNT	0	0.00731707	0.00126422	0.0103806	0	0.0172414	0	0.00543478	0.00636943	0.00986193	0	0.00271739	0.00355872	0	0.00275482	0.0155945	0.0229167	0	0	0.00564972	0	0	0.0222222	0	0	0.00683371	0	0	0	0.0380313	0.0175439	0	0
ABO	0	0	0	0	0	0	0	0	0	0	0	0	0	0	0	0.00194932	0	0	0	0	0	0	0	0	0	0	0	0	0	0	0	0	0
B3GAT1	0	0.00243902	0.00126422	0.00692042	0	0.0310345	0	0.0163043	0.00636943	0.00394477	0	0.00543478	0.00355872	0.00195695	0.00275482	0.00974659	0.0166667	0	0.0153846	0.0169492	0	0.0020202	0.0111111	0.00423729	0.0288462	0.022779	0	0.00203252	0	0.0402685	0.0175439	0	0
B3GAT2	0.0108696	0.0097561	0	0.00346021	0	0.00689655	0	0.0108696	0.00318471	0.00197239	0	0.00271739	0	0	0.00550964	0.0175439	0.0166667	0	0	0	0	0	0	0	0	0.0113895	0	0	0	0.0201342	0	0	0
B4GALNT2	0	0.0170732	0.00884956	0.00692042	0	0.0172414	0	0.00543478	0	0.00394477	0	0	0.00355872	0.00391389	0.00275482	0.0155945	0.0104167	0	0	0	0	0	0.0222222	0.00847458	0.0673077	0.0159453	0	0.00203252	0	0.0357942	0.0175439	0.0125	0
FUT1	0	0.00731707	0	0.00692042	0	0.037931	0	0	0.00318471	0	0	0	0	0	0.00826446	0.00584795	0.0125	0	0	0	0	0.0020202	0	0.0169492	0	0.0113895	0	0.00203252	0	0.0201342	0.0175439	0	0
FUT10	0	0.00731707	0.00126422	0.00346021	0	0.00344828	0	0	0.00318471	0.00591716	0	0	0.00355872	0.00391389	0.00275482	0.0116959	0.0104167	0	0	0	0	0	0.0222222	0.00423729	0	0.0113895	0	0	0	0.0447427	0	0.0125	0
FUT11	0	0.00487805	0	0	0	0.0103448	0	0	0	0	0.0151515	0.00271739	0.00355872	0	0	0.00974659	0	0	0.0153846	0	0	0	0	0	0	0.00683371	0	0	0	0.0178971	0	0	0
FUT2	0	0.0146341	0	0.00692042	0	0.0137931	0	0.00543478	0.00636943	0.00394477	0.0151515	0	0.00355872	0.00195695	0	0.00194932	0.00416667	0	0	0.00564972	0	0.0020202	0.0111111	0.00423729	0.00961538	0.0022779	0	0	0	0.0246085	0	0	0
FUT3	0.0217391	0.0097561	0	0.0103806	0	0.0137931	0	0	0.00636943	0.00197239	0	0	0	0	0.00550964	0.00974659	0.00625	0	0.0307692	0	0	0.0020202	0.0222222	0	0.0384615	0.00911162	0	0.00203252	0	0.0469799	0.0175439	0	0
FUT4	0	0.00731707	0	0.00692042	0	0.0103448	0.027027	0	0.00318471	0	0	0	0.00711744	0.00195695	0	0	0.00625	0.0123457	0	0.00564972	0	0.0020202	0.0111111	0	0	0.00683371	0	0	0	0.0380313	0	0	0
FUT5	0	0.0121951	0.00505689	0.00692042	0	0.0137931	0	0.00543478	0.0127389	0.00788955	0	0	0.00355872	0.00587084	0.00275482	0.00389864	0.0145833	0	0	0	0	0	0.0111111	0	0.0288462	0.00911162	0	0	0	0.0268456	0	0	0
FUT6	0.0217391	0.00487805	0.00252845	0.00346021	0	0.00689655	0	0.00543478	0.0127389	0.00394477	0	0	0.00711744	0.00195695	0	0.00779727	0.0125	0	0	0.00564972	0	0	0.0111111	0.00423729	0.0288462	0.0136674	0	0	0	0.0425056	0	0	0
FUT7	0	0.00243902	0	0	0	0.0137931	0	0.00543478	0.00318471	0.00197239	0	0	0.00355872	0	0.00550964	0.00584795	0	0	0	0	0	0	0	0	0	0.00911162	0	0	0	0.0111857	0	0	0
FUT9	0	0.00731707	0.00126422	0.0103806	0	0.0275862	0	0.0108696	0	0.0197239	0	0	0	0	0.0110193	0.0253411	0.04375	0	0	0.00564972	0	0	0.0333333	0.00847458	0.105769	0.0159453	0	0	0	0.0425056	0	0.0125	0
ST3GAL1	0	0.00243902	0.00126422	0.00692042	0	0.0137931	0	0.00543478	0.00636943	0.00394477	0.0151515	0.00271739	0	0.00391389	0.00275482	0.00194932	0.0125	0	0	0.00564972	0	0.0040404	0.0222222	0	0	0.0136674	0	0	0	0.0246085	0	0	0
ST3GAL2	0	0.00487805	0.00126422	0.00346021	0	0.00344828	0	0.0108696	0	0.00197239	0	0	0	0	0.00275482	0.00584795	0.00833333	0	0	0.00564972	0	0	0	0	0	0.0205011	0.00689655	0	0	0.0246085	0	0	0
ST3GAL3	0	0.00731707	0.00632111	0.00692042	0	0.0206897	0	0	0.00636943	0.00591716	0	0.00271739	0	0.00391389	0	0.00974659	0.00208333	0	0	0	0	0.0020202	0	0	0.00961538	0.00683371	0	0	0	0.0402685	0	0.0125	0
ST3GAL4	0	0.00243902	0.00252845	0.00346021	0	0.00689655	0	0	0	0.00197239	0	0	0.00711744	0.00391389	0	0.00389864	0.00416667	0	0	0.00564972	0	0	0	0	0	0.0136674	0.00689655	0	0	0.0178971	0.0175439	0	0
ST3GAL5	0	0.0097561	0.00252845	0.00692042	0	0.00689655	0	0	0	0.00788955	0	0.00271739	0	0	0.00550964	0.00584795	0.00625	0	0	0	0	0	0.0111111	0.00423729	0	0.00455581	0	0	0	0.033557	0	0	0
ST3GAL6	0	0.0121951	0.00126422	0.00346021	0	0.0275862	0	0	0.00955414	0.00591716	0	0	0	0.00587084	0.00275482	0.00584795	0.00833333	0	0	0	0	0.0020202	0.0111111	0	0	0.0136674	0	0	0	0.0447427	0	0	0
ST6GAL1	0	0.0097561	0.00126422	0.017301	0.0277778	0.00689655	0.027027	0	0.00955414	0.00788955	0	0	0.00355872	0.00195695	0.00275482	0.00779727	0.00625	0	0	0.00564972	0.00558659	0.0020202	0.0111111	0.00423729	0	0.00683371	0	0	0	0.0223714	0	0	0
ST6GAL2	0.0217391	0.0121951	0.00252845	0.0103806	0	0.062069	0	0.0271739	0.0159236	0.00986193	0	0.00271739	0.00355872	0.00391389	0.00826446	0.0760234	0.025	0	0.0153846	0.00564972	0.00558659	0.0040404	0.0222222	0.00423729	0.0673077	0.047836	0	0	0	0.0581655	0	0	0
ST6GALNAC1	0.0108696	0.0121951	0.00505689	0.0103806	0	0.0137931	0	0.00543478	0.00318471	0.00197239	0	0.00271739	0	0.00391389	0.00826446	0.0116959	0.0125	0.0123457	0	0	0.00558659	0.0020202	0.0222222	0.00423729	0.0384615	0.00911162	0	0	0	0.0268456	0	0	0
ST6GALNAC2	0	0	0.00505689	0.0103806	0	0.0275862	0	0	0	0.00394477	0	0.00543478	0.00355872	0	0.00275482	0.00389864	0.00208333	0	0	0	0	0.0020202	0	0	0	0.0022779	0	0.00203252	0	0.0223714	0	0	0
ST6GALNAC3	0.0108696	0.0121951	0.00252845	0.0138408	0.0277778	0.0344828	0	0.00543478	0.00955414	0.0157791	0	0.00271739	0	0.00391389	0.00550964	0.0272904	0.0354167	0	0	0.00564972	0	0	0.0222222	0.00847458	0.00961538	0.0136674	0	0	0	0.049217	0.0350877	0	0
ST6GALNAC4	0	0.00487805	0.00126422	0.00346021	0	0.00689655	0	0	0.00318471	0	0	0	0	0	0	0.00194932	0.00625	0	0	0.00564972	0	0.0020202	0	0	0	0.00683371	0	0.00203252	0	0.0223714	0	0	0
ST6GALNAC5	0	0.0097561	0.00252845	0.00692042	0	0.0310345	0	0.0108696	0.00318471	0.00788955	0	0.00271739	0.00711744	0	0.00826446	0.0194932	0.0208333	0	0	0.00564972	0	0	0.0222222	0.00423729	0.00961538	0.0159453	0	0	0	0.033557	0	0	0
ST6GALNAC6	0	0.00487805	0.00252845	0.0103806	0	0.0137931	0	0.00543478	0	0.00591716	0	0	0	0.00195695	0	0.00194932	0.00208333	0	0.0153846	0.00564972	0	0	0	0	0.0192308	0.0113895	0	0.00203252	0	0.033557	0	0	0
ST8SIA1	0	0.00243902	0.00126422	0.00692042	0	0.0310345	0	0	0.00318471	0.00591716	0	0.00543478	0	0.00195695	0.00275482	0.0116959	0.0104167	0	0	0.00564972	0	0.0020202	0	0	0	0.0341686	0	0	0	0.0290828	0	0	0
ST8SIA2	0	0.0146341	0.00252845	0.0138408	0	0.0137931	0	0.0108696	0.00318471	0.00394477	0	0	0.0142349	0.00391389	0.00550964	0.0194932	0.0104167	0	0	0	0	0.0020202	0.0222222	0	0.0288462	0.0136674	0.00689655	0	0	0.0425056	0	0	0
ST8SIA3	0	0.00487805	0.00252845	0.0103806	0	0.0241379	0	0.0108696	0.00636943	0.00788955	0	0.00271739	0.00355872	0	0	0.0233918	0.0166667	0	0	0	0	0.0020202	0.0222222	0.00423729	0.0192308	0.00683371	0	0	0	0.0447427	0.0175439	0.0125	0
ST8SIA4	0	0.00487805	0.00252845	0.00692042	0	0.037931	0	0.00543478	0.00318471	0.00197239	0	0.00271739	0.00355872	0	0.00826446	0.0116959	0.00833333	0.0123457	0	0.00564972	0	0.0040404	0.0333333	0.00847458	0.0192308	0.0296128	0	0	0	0.0447427	0.0175439	0	0.00510204
ST8SIA5	0	0.00487805	0.00126422	0.0138408	0	0.0241379	0	0.0108696	0	0.0118343	0	0.00543478	0.00355872	0.00391389	0.00550964	0.0194932	0.00833333	0	0	0.0169492	0	0.0020202	0.0111111	0	0.0288462	0.0182232	0	0	0	0.0402685	0	0	0
ST8SIA6	0.0108696	0.00487805	0.00505689	0.00346021	0	0.0344828	0.027027	0	0.00636943	0.00788955	0	0.00271739	0.00355872	0.00195695	0.0110193	0.0350877	0.0145833	0	0	0	0	0.0040404	0.0444444	0	0	0.022779	0	0.00203252	0	0.0290828	0.0175439	0	0
B3GALT1	0	0.00487805	0	0.00346021	0	0.0137931	0	0	0	0.00394477	0	0	0	0.00391389	0.00275482	0.00779727	0.0145833	0	0	0.00564972	0	0	0.0111111	0	0.0480769	0.00683371	0	0	0	0.0425056	0	0	0
B3GALT2	0.0108696	0.00731707	0.00126422	0.00346021	0	0.0241379	0	0.00543478	0.00318471	0.00197239	0	0.00543478	0	0.00195695	0	0.00389864	0.0104167	0	0	0.00564972	0	0.0040404	0.0111111	0	0.00961538	0.0182232	0	0	0	0.0447427	0	0	0
B3GALT4	0.0108696	0.0146341	0.00505689	0.00692042	0	0.0172414	0	0.00543478	0	0.00591716	0	0.00271739	0.00355872	0	0	0.00194932	0.00416667	0.0123457	0	0.00564972	0	0.0040404	0	0	0.00961538	0.0182232	0	0	0	0.0223714	0	0	0
B3GALT5	0.0108696	0.0097561	0.00252845	0.00346021	0	0.0103448	0	0	0.00636943	0.00197239	0.0151515	0	0	0.00195695	0.00826446	0.00389864	0.00625	0	0	0	0	0.0040404	0	0	0.00961538	0.00683371	0	0	0	0.0223714	0.0175439	0	0.00510204
B3GNT2	0	0.0146341	0.00252845	0.00346021	0.0277778	0.0241379	0	0.00543478	0.00955414	0.00197239	0	0.00271739	0.00355872	0.00195695	0.00275482	0.00584795	0.00416667	0	0	0.00564972	0	0	0.0111111	0.00847458	0.0288462	0.00683371	0	0	0	0.0111857	0	0	0
B3GNT3	0	0.00243902	0.00126422	0.0103806	0	0.0137931	0	0	0.00636943	0.0118343	0	0	0	0.00391389	0	0.0136452	0.01875	0	0	0.00564972	0	0.0040404	0	0	0	0.0113895	0	0.00203252	0	0.0178971	0	0	0
B3GNT4	0	0.0097561	0.00379267	0	0	0.0206897	0	0	0.00318471	0	0	0	0	0.00391389	0.00275482	0.00584795	0.00625	0	0	0.00564972	0	0.0020202	0.0111111	0	0.00961538	0.0182232	0	0	0	0.0357942	0	0	0
B3GNT7	0	0.00487805	0.00126422	0.00346021	0	0.0206897	0	0.00543478	0.00318471	0.00591716	0	0.00271739	0	0.00195695	0.00275482	0.00779727	0.00833333	0	0	0.00564972	0	0.0040404	0.0111111	0	0.00961538	0.0136674	0	0	0	0.0178971	0	0	0
B3GNT8	0	0.00731707	0.00126422	0.0103806	0	0.0137931	0.027027	0.00543478	0.00318471	0.00591716	0	0.00271739	0	0	0	0.00194932	0.0104167	0	0	0	0	0.0020202	0	0	0.0288462	0.00911162	0.0137931	0	0	0.01566	0	0	0
B3GNT9	0	0.00243902	0	0.00692042	0	0.0103448	0	0	0.00318471	0	0	0	0	0	0	0	0.00208333	0	0	0	0	0.00606061	0	0	0	0.00683371	0	0	0	0.0268456	0	0	0
B4GALNT3	0	0.0243902	0.00505689	0.017301	0.0277778	0.0172414	0	0	0.00636943	0.0118343	0	0.00271739	0.0106762	0.00391389	0.0192837	0.0175439	0.0208333	0.0123457	0	0.00564972	0	0.0040404	0.0111111	0.00423729	0.0192308	0.022779	0	0.00203252	0	0.0447427	0.0350877	0	0.00510204
B4GALNT4	0	0.0121951	0.00379267	0.00346021	0	0.0413793	0	0.00543478	0.00318471	0.00591716	0	0.00543478	0	0.00195695	0.00550964	0.0194932	0.00833333	0	0	0.00564972	0.00558659	0.0040404	0.0333333	0	0.0288462	0.0364465	0	0	0	0.0626398	0	0	0
B4GALT1	0	0.0097561	0.00252845	0.00692042	0	0.0172414	0	0.00543478	0	0.00197239	0	0.00271739	0.00355872	0	0	0.00194932	0.00625	0	0	0	0	0.0040404	0	0	0	0.00683371	0	0	0	0.0201342	0	0	0
B4GALT2	0	0	0	0.00346021	0	0.0137931	0	0	0.00636943	0.00788955	0	0	0	0	0.00275482	0.00779727	0.00416667	0	0	0	0	0.0040404	0.0111111	0	0	0.0205011	0	0	0	0.0268456	0	0	0
B4GALT3	0	0.0097561	0.00126422	0.00692042	0	0.0172414	0	0.00543478	0.00318471	0.00197239	0	0.00271739	0	0	0.00275482	0.00389864	0.00625	0	0	0	0	0.0020202	0.0222222	0.00847458	0.0192308	0.00455581	0	0	0	0.0402685	0.0175439	0	0
B4GALT4	0	0.00731707	0.00126422	0.00692042	0	0.0137931	0	0.00543478	0.00318471	0.00394477	0	0	0	0	0	0.00389864	0.0125	0	0	0	0	0.0020202	0	0	0.0192308	0.0113895	0	0	0	0.0380313	0.0175439	0.0125	0
GCNT2	0	0.00243902	0.00126422	0.00346021	0	0.0275862	0	0	0.00318471	0.0118343	0	0.00543478	0.00711744	0	0	0.00974659	0.00833333	0	0	0.00564972	0	0	0	0	0.00961538	0.0022779	0	0	0	0.0134228	0	0	0
GCNT6	0	0	0	0	0	0	0	0	0	0	0	0	0	0	0	0	0	0	0	0	0	0	0	0	0	0	0	0	0	0	0	0	0
GCNT7	0	0	0	0.00346021	0	0.0137931	0.027027	0	0	0	0	0	0.00355872	0	0.00550964	0	0	0	0	0	0	0	0	0	0	0	0	0	0	0.0268456	0	0	0
GYG1	0	0.00731707	0.00632111	0.00346021	0	0.00689655	0	0	0.00318471	0.00197239	0	0	0	0.00195695	0	0.00389864	0.00625	0	0	0	0	0	0.0111111	0	0.0192308	0.0159453	0	0	0	0.0223714	0	0	0
GYG2	0	0.00487805	0.00632111	0.0103806	0.0277778	0.0172414	0	0	0	0.00591716	0	0	0.00355872	0.00391389	0	0.00779727	0.0104167	0	0.0153846	0	0	0	0.0111111	0	0.00961538	0.0113895	0	0	0	0.0514541	0	0	0.00510204
GYS1	0	0.0243902	0.00505689	0.00692042	0	0.037931	0	0	0	0.00788955	0	0.00543478	0	0.00195695	0.0110193	0.00584795	0	0	0	0.00564972	0	0.0040404	0.0111111	0	0.00961538	0.0159453	0	0	0.00819672	0.0447427	0	0	0
GYS2	0	0.0292683	0.00505689	0.00692042	0	0.0310345	0	0.0163043	0.00636943	0.00986193	0	0	0.00355872	0.00391389	0.0110193	0.0155945	0.025	0	0	0.00564972	0	0	0.0333333	0	0.0673077	0.0250569	0	0.00203252	0	0.0805369	0.0175439	0	0
B3GALT6	0	0.00243902	0	0	0	0.00344828	0	0	0	0.00197239	0	0	0	0	0	0.00194932	0.00208333	0	0	0	0	0	0	0	0.00961538	0.00455581	0	0	0	0	0	0	0
B3GAT3	0	0.00487805	0	0.00692042	0	0.00689655	0	0	0	0.00986193	0	0.00271739	0.00355872	0.00195695	0.00275482	0.00389864	0.00625	0	0.0153846	0.0112994	0	0.0040404	0	0	0.00961538	0.00911162	0	0.00203252	0	0.0178971	0	0.0125	0
B4GALT7	0	0.00487805	0.00126422	0	0	0.0172414	0	0	0	0.00394477	0	0	0	0	0.00275482	0.00194932	0.00208333	0	0.0153846	0	0	0	0.0111111	0	0	0.0136674	0	0	0.00819672	0.0178971	0	0	0
CHPF	0.0108696	0.0097561	0.00252845	0.00346021	0	0.0275862	0	0.0108696	0	0.0118343	0	0.00271739	0.00355872	0	0.0247934	0.0214425	0.0166667	0	0.0153846	0.00564972	0	0.0020202	0.0111111	0.00423729	0.00961538	0.0113895	0	0	0	0.0290828	0	0	0
CHPF2	0	0.0121951	0	0.00346021	0	0.0310345	0	0.0108696	0.00318471	0.0138067	0.0151515	0	0	0.00587084	0.0110193	0.00779727	0.00625	0	0	0.0112994	0	0.0020202	0	0.00847458	0	0.0364465	0	0	0	0.0693512	0.0175439	0	0
CHSY1	0	0.0243902	0.00632111	0.0103806	0	0.0344828	0	0.0108696	0.00636943	0.00591716	0	0	0.00355872	0.00391389	0.00550964	0.00974659	0.0104167	0	0.0153846	0	0	0	0	0.00423729	0.00961538	0.0205011	0	0	0	0.0671141	0	0	0
CHSY3	0.0108696	0.0170732	0.00379267	0.00346021	0	0.0310345	0	0.0217391	0.00955414	0.0118343	0	0.00543478	0	0.00195695	0.0192837	0.0292398	0.0166667	0	0	0.00564972	0.00558659	0.0040404	0	0.00847458	0.0288462	0.0341686	0	0.00203252	0	0.0626398	0	0	0
CSGALNACT1	0	0.00243902	0.00252845	0.0138408	0	0.0206897	0	0	0	0.00788955	0	0.00543478	0	0	0.00275482	0.00584795	0.0125	0	0	0.00564972	0.00558659	0.0020202	0.0222222	0.00423729	0.00961538	0.0455581	0	0	0.00819672	0.0581655	0	0.0125	0
CSGALNACT2	0	0.0146341	0.00379267	0.017301	0	0.0310345	0	0.00543478	0	0.00986193	0	0.00815217	0	0	0.00275482	0.0194932	0.0208333	0	0	0.00564972	0	0.0020202	0.0222222	0	0.00961538	0.0136674	0	0.00203252	0	0.0380313	0	0	0
EXT1	0.0108696	0.0219512	0.00379267	0.00692042	0	0.037931	0.027027	0.0163043	0	0.00394477	0	0.00815217	0	0.00391389	0.00275482	0.0155945	0.0125	0	0.0153846	0.00564972	0	0.0040404	0	0	0	0.0432802	0	0.00203252	0.0163934	0.049217	0	0	0
EXT2	0	0.00731707	0.00884956	0	0	0.00689655	0	0.00543478	0.00636943	0.00986193	0	0	0.00711744	0.00391389	0.00826446	0.0155945	0.0104167	0	0	0.00564972	0	0.0040404	0.0111111	0.00423729	0	0.0136674	0	0	0	0.0514541	0	0	0
EXTL1	0	0.0097561	0	0.0138408	0	0.0275862	0	0	0.00636943	0.00591716	0	0.00271739	0.00355872	0.00587084	0.00275482	0.0136452	0.0125	0.0123457	0	0.00564972	0	0.010101	0.0111111	0	0	0.0159453	0	0	0	0.049217	0	0	0
EXTL2	0	0.0097561	0.00126422	0.00346021	0	0.0137931	0	0	0.00318471	0.00591716	0	0	0	0.00195695	0	0.00584795	0.00625	0	0	0.00564972	0.00558659	0	0	0	0	0.00455581	0	0	0	0.0380313	0	0	0
EXTL3	0	0.0121951	0.00379267	0.0138408	0.0277778	0.0275862	0.027027	0.00543478	0.00955414	0.00394477	0	0.00543478	0	0.00195695	0.00826446	0.0194932	0.00833333	0	0	0.0112994	0	0.00606061	0.0222222	0.00423729	0.0288462	0.0341686	0	0	0	0.0536913	0	0	0
XYLT1	0.0108696	0.0170732	0.00632111	0.00692042	0	0.0206897	0	0.00543478	0.00636943	0.0197239	0.0151515	0.00271739	0.00711744	0.00587084	0.00826446	0.0604288	0.0291667	0	0.0307692	0.0225989	0	0.0121212	0.0111111	0	0.0769231	0.0273349	0	0	0	0.0715884	0.0175439	0	0
XYLT2	0	0.0146341	0.00252845	0.0138408	0	0.0482759	0	0.0108696	0.00636943	0.00788955	0	0.00543478	0	0.00195695	0.00275482	0.00779727	0.0104167	0	0	0.00564972	0	0.0020202	0.0111111	0.00847458	0	0.0523918	0	0.00203252	0	0.0536913	0.0350877	0	0
A4GALT	0.0108696	0.00243902	0.00126422	0.00346021	0	0.0241379	0	0.00543478	0.00636943	0.00197239	0	0	0.00355872	0	0.00275482	0	0.00208333	0	0	0	0	0.00606061	0	0.00423729	0.0480769	0.00683371	0	0	0.00819672	0.0380313	0	0	0
B3GALNT1	0.0108696	0.00243902	0.00126422	0.0103806	0	0.0103448	0	0	0.00318471	0.00197239	0.0151515	0	0.00355872	0	0.00275482	0.00389864	0.00416667	0	0	0	0	0.0020202	0.0111111	0	0.00961538	0.0136674	0	0	0	0.033557	0	0	0
B3GNT5	0	0.00731707	0.00252845	0.0138408	0	0.00689655	0	0.00543478	0	0.00197239	0	0.00271739	0	0.00587084	0.00275482	0.00584795	0.00208333	0	0.0153846	0	0	0.0020202	0	0	0.00961538	0.0205011	0	0.00203252	0	0.0425056	0	0	0
B4GALNT1	0	0.00487805	0.00126422	0	0	0.0344828	0	0.0108696	0.00955414	0.00591716	0.0151515	0	0	0	0.00275482	0.0175439	0.00416667	0	0	0.00564972	0	0.0040404	0	0.0169492	0	0.0136674	0	0	0	0.049217	0	0	0
B4GALT5	0.0217391	0	0.00632111	0.0103806	0	0.0241379	0	0	0	0.00591716	0	0	0.00711744	0	0.00275482	0.0116959	0.00416667	0	0.0153846	0.00564972	0	0.0020202	0	0.00423729	0.00961538	0.0113895	0	0	0	0.0246085	0	0	0
B4GALT6	0	0.00243902	0.00126422	0.00692042	0	0.0241379	0.027027	0.0108696	0.00636943	0.00394477	0	0.00271739	0	0.00195695	0.00275482	0.00974659	0.0104167	0	0.0153846	0	0	0.0040404	0.0111111	0	0	0.0136674	0	0	0	0.0357942	0	0	0
GBGT1	0.0217391	0	0.00126422	0	0	0.00344828	0	0	0.00955414	0.00788955	0	0.00543478	0.00355872	0.00195695	0.00275482	0.00584795	0.00625	0	0	0.00564972	0	0.0020202	0	0	0	0.00911162	0	0	0	0.0268456	0	0	0
UGCG	0	0.0097561	0.00379267	0.0138408	0	0.0206897	0	0	0.00318471	0.00197239	0	0	0	0.00195695	0	0.00194932	0.00208333	0	0	0.00564972	0	0	0	0	0.0192308	0.00911162	0	0	0	0.0246085	0.0175439	0	0
UGT8	0	0.0146341	0.00505689	0	0	0.0241379	0	0.00543478	0.00955414	0	0	0	0	0.00195695	0.00275482	0.0136452	0.0229167	0	0	0	0	0	0	0.0127119	0.00961538	0.0136674	0	0	0	0.0604027	0.0175439	0	0
PIGA	0	0.00731707	0.00252845	0.017301	0	0.0137931	0	0	0.00318471	0.00394477	0	0	0	0.00391389	0	0.0116959	0.00416667	0	0	0	0	0.0020202	0	0	0.00961538	0.00683371	0	0	0.00819672	0.0380313	0.0175439	0	0
PIGB	0	0.0146341	0.00252845	0.0103806	0	0.0206897	0	0.00543478	0	0.00788955	0	0.00271739	0	0.00195695	0.00275482	0.00584795	0.00416667	0	0.0153846	0.00564972	0	0.0020202	0	0.00423729	0	0.022779	0	0	0	0.0604027	0	0	0
PIGM	0	0.00487805	0.00126422	0.00692042	0	0.0137931	0	0	0	0	0	0.00271739	0.00355872	0	0.00826446	0.00194932	0.00208333	0	0	0	0	0	0.0111111	0	0.00961538	0.0136674	0	0	0	0.0223714	0	0	0
PIGV	0	0.0121951	0.00252845	0	0	0.0103448	0	0	0.00318471	0.00197239	0	0.00271739	0	0	0.00550964	0.00779727	0.00833333	0	0.0307692	0	0	0	0	0	0.00961538	0.0159453	0	0	0	0.0402685	0	0	0
PIGZ	0.0108696	0.00731707	0.00379267	0.00692042	0	0.0137931	0.027027	0	0.00318471	0.00394477	0	0	0	0.00195695	0.00550964	0.00584795	0.0104167	0	0	0	0	0	0	0	0.00961538	0.0113895	0	0.00406504	0	0.0447427	0	0	0
HAS1	0	0.00487805	0.00126422	0.0103806	0.0277778	0.0206897	0	0.0108696	0	0.00788955	0	0.00271739	0	0.00391389	0.0137741	0.00974659	0.0208333	0	0	0.0112994	0	0.0020202	0	0.00847458	0.0192308	0.0205011	0	0.00406504	0.00819672	0.0447427	0	0	0
HAS2	0	0.0195122	0.00505689	0.00346021	0	0.0137931	0	0.00543478	0.00955414	0.0177515	0	0	0.00711744	0	0.00275482	0.0389864	0.0145833	0	0	0.00564972	0	0.0020202	0.0222222	0.00423729	0	0.0250569	0	0	0	0.049217	0.0175439	0	0
HAS3	0.0108696	0.0121951	0	0.00692042	0	0.0137931	0	0.00543478	0.00318471	0.0118343	0.0151515	0	0.00711744	0.00391389	0.00275482	0.00194932	0.00416667	0	0.0153846	0	0	0	0.0111111	0	0	0.0113895	0	0	0	0.0425056	0	0	0
ALG1	0	0.00487805	0.00379267	0.0138408	0	0.0137931	0	0.00543478	0.00318471	0.00788955	0	0	0	0	0.00275482	0.00584795	0.00208333	0	0	0	0	0	0	0	0.00961538	0.0159453	0	0	0	0.0313199	0.0175439	0.0125	0
ALG10	0.0108696	0.0146341	0.00252845	0.0103806	0	0.0275862	0.027027	0.0163043	0.00318471	0.00986193	0	0.00543478	0	0	0	0.0272904	0.00833333	0	0	0.00564972	0	0	0	0	0	0.0341686	0	0	0	0.0469799	0	0	0
ALG10B	0	0.0146341	0.00505689	0.00692042	0	0.0137931	0	0	0.00636943	0.00197239	0	0.00543478	0.00355872	0.00195695	0.00826446	0.0136452	0.00833333	0	0	0.0112994	0	0.0020202	0.0111111	0	0.00961538	0.0250569	0	0.00203252	0	0.0469799	0.0175439	0	0
ALG11	0	0.0097561	0.00126422	0	0	0.037931	0	0.00543478	0.00318471	0.00394477	0.0151515	0	0.00355872	0	0	0.0175439	0.00208333	0	0	0.00564972	0	0	0.0111111	0.00423729	0	0.0159453	0	0	0	0.0313199	0	0	0
ALG12	0	0.00731707	0.00252845	0.00346021	0	0.0206897	0	0.0163043	0.00318471	0.00986193	0	0	0	0.00391389	0	0.00389864	0.00416667	0	0	0.0112994	0	0	0.0111111	0	0.00961538	0.0182232	0	0	0	0.0290828	0.0175439	0	0
ALG13	0.0326087	0.0097561	0.0101138	0.0449827	0	0.0448276	0	0	0.00955414	0.00788955	0	0.0108696	0	0.00587084	0	0.0214425	0.03125	0	0	0	0	0	0.0333333	0.00423729	0.0192308	0.0159453	0	0.00406504	0	0.116331	0.0175439	0	0.00510204
ALG14	0	0.00243902	0.00379267	0.00346021	0	0.0103448	0	0.00543478	0	0	0	0	0.00355872	0.00195695	0	0	0	0	0	0	0	0	0.0111111	0	0	0.00683371	0	0	0	0.0223714	0	0	0
ALG2	0	0.0121951	0.00126422	0	0	0.0137931	0	0	0.00318471	0.00394477	0	0	0.00355872	0	0	0.00584795	0.00833333	0	0	0	0	0	0	0.00423729	0.00961538	0.00683371	0	0	0	0.0246085	0	0	0
ALG3	0.0108696	0.00243902	0.00252845	0	0	0.0103448	0	0.00543478	0.00636943	0.00197239	0	0	0	0.00391389	0.00275482	0.00779727	0.00416667	0	0	0	0	0	0	0.00423729	0.0192308	0.00683371	0	0.00406504	0	0.0290828	0	0	0
ALG5	0	0.00487805	0.00379267	0.00346021	0	0.0137931	0	0.00543478	0.00318471	0.00394477	0	0.00543478	0.00355872	0.00391389	0.00550964	0.00194932	0.00833333	0	0	0.00564972	0	0.0020202	0	0	0.00961538	0.0113895	0	0	0	0.0246085	0	0	0
ALG6	0.0108696	0.0097561	0.00379267	0.0103806	0	0.00344828	0	0.0108696	0	0.00788955	0	0.00271739	0.00355872	0.00391389	0.00550964	0.00194932	0.00625	0	0	0	0.00558659	0	0.0111111	0.00423729	0	0.0113895	0	0	0	0.0380313	0.0175439	0	0.00510204
ALG8	0	0.00243902	0	0.0103806	0	0.0310345	0	0	0.00318471	0.00197239	0	0.00271739	0	0	0	0.00584795	0.0125	0	0	0	0	0.0020202	0.0111111	0	0	0.00683371	0	0	0	0.0469799	0	0	0
ALG9	0	0.00487805	0.00126422	0.00346021	0	0	0	0	0.00318471	0	0	0	0.00711744	0	0.00550964	0.00974659	0.00208333	0	0	0.00564972	0	0.0020202	0	0.00423729	0	0.00455581	0.00689655	0	0.00819672	0.0268456	0	0	0
DPM1	0	0.00731707	0.00379267	0.00692042	0	0.00689655	0	0	0.00318471	0.00394477	0	0	0	0.00195695	0	0.00974659	0.00416667	0	0	0	0	0.0040404	0	0	0.00961538	0.00455581	0	0	0	0.0201342	0	0	0
FUT8	0	0.0170732	0.00379267	0.017301	0	0.0241379	0.027027	0.00543478	0.00636943	0.00394477	0	0	0	0.00978474	0.00275482	0.0116959	0.0145833	0	0	0	0	0.0040404	0.0222222	0.00423729	0.0192308	0.022779	0.00689655	0	0	0.0469799	0	0	0
MGAT1	0	0.0195122	0	0.00346021	0	0.0206897	0	0.00543478	0	0.00591716	0	0.00271739	0	0.00195695	0.00550964	0.0116959	0.00833333	0	0	0.00564972	0	0	0.0222222	0	0.00961538	0.00911162	0	0	0	0.0313199	0	0	0
MGAT2	0	0.00487805	0.00126422	0.00346021	0	0.00689655	0	0.0108696	0.00636943	0.00394477	0	0	0.00355872	0.00391389	0.00550964	0.00389864	0.0104167	0	0	0	0.00558659	0	0	0	0.00961538	0.0136674	0	0	0	0.0313199	0	0	0
MGAT3	0	0.00731707	0.00505689	0.017301	0	0.0551724	0	0.0108696	0.00636943	0.00788955	0	0	0	0.00587084	0.00826446	0.0292398	0.0125	0	0	0.0112994	0	0.0020202	0	0.00423729	0.00961538	0.0205011	0.00689655	0	0	0.0514541	0	0	0
MGAT4A	0	0.0097561	0.00379267	0	0	0.0137931	0	0.0108696	0.00318471	0.00394477	0	0.00815217	0	0.00195695	0.00550964	0.00389864	0.00625	0	0.0153846	0	0.00558659	0.0020202	0	0	0	0.0113895	0	0	0	0.049217	0.0350877	0	0
MGAT4B	0	0.0121951	0.00379267	0.00346021	0	0.0241379	0	0.0108696	0	0.00788955	0	0	0.00355872	0	0.00275482	0.0116959	0.0104167	0	0	0.00564972	0	0	0.0111111	0	0	0.0113895	0.00689655	0	0	0.0447427	0	0.0125	0
MGAT4C	0.0108696	0.0146341	0.00505689	0.0242215	0	0.0517241	0	0.00543478	0.0127389	0.0157791	0	0.00543478	0	0.0117417	0.00826446	0.0311891	0.01875	0	0.0153846	0	0	0.0020202	0.0111111	0.0169492	0.0769231	0.0273349	0	0	0	0.0514541	0.0175439	0	0.00510204
MGAT5	0	0.0097561	0.00632111	0.0207612	0	0.0344828	0.027027	0.00543478	0.00318471	0.00788955	0	0.00543478	0.00355872	0.00195695	0.00826446	0.0214425	0.01875	0.0123457	0.0153846	0.0112994	0	0	0.0111111	0.00423729	0.00961538	0.022779	0	0	0	0.049217	0.0175439	0	0
STT3A	0	0.00731707	0.00126422	0.00692042	0	0.0137931	0	0.00543478	0.00318471	0.00394477	0	0.00271739	0.00355872	0	0.00275482	0.0233918	0.0166667	0	0	0	0	0.0040404	0.0333333	0.00847458	0	0.022779	0	0.00406504	0	0.0514541	0	0	0
STT3B	0	0.0121951	0.00379267	0.00692042	0	0.0275862	0	0.0108696	0	0.00394477	0.0151515	0.00271739	0	0.00391389	0.00275482	0.00584795	0.00208333	0	0	0	0	0	0.0111111	0	0.0192308	0.0113895	0	0.00203252	0	0.033557	0	0	0.00510204
UGGT1	0.0108696	0.0292683	0.00632111	0.0103806	0.0277778	0.0448276	0	0.0217391	0.022293	0.00986193	0.0151515	0.00815217	0.00355872	0.00782779	0.00275482	0.0214425	0.025	0	0.0153846	0.00564972	0	0.0040404	0.0222222	0.00847458	0.0288462	0.022779	0	0	0	0.0782998	0.0175439	0	0
UGGT2	0	0.0341463	0.0151707	0.0138408	0	0.0689655	0.027027	0.00543478	0.00955414	0.0177515	0	0.00271739	0.00711744	0.00587084	0.00826446	0.0253411	0.0270833	0	0	0.0112994	0	0.0040404	0.0444444	0.00847458	0.0192308	0.0296128	0	0.00609756	0	0.0671141	0.0175439	0	0
LFNG	0	0.00487805	0.00126422	0.00346021	0	0.0172414	0	0.0108696	0.00318471	0.00394477	0	0.00271739	0	0.00195695	0.00550964	0.00389864	0.0104167	0	0	0.00564972	0	0.0020202	0	0	0	0.00455581	0	0	0.00819672	0.0178971	0	0	0
MFNG	0	0	0	0.00346021	0	0.00344828	0	0	0.00318471	0.00394477	0	0	0	0.00195695	0	0.00194932	0.00625	0	0	0	0.00558659	0	0	0	0.0192308	0	0	0	0	0.0268456	0	0	0
POFUT1	0	0.00487805	0.00505689	0.00346021	0	0.0206897	0	0.00543478	0.00318471	0	0	0.00271739	0.00355872	0.00195695	0.00550964	0.00194932	0.00833333	0	0	0	0	0.0020202	0	0	0.00961538	0.00911162	0	0	0	0.0268456	0	0	0
POFUT2	0.0108696	0	0.00252845	0	0	0.0241379	0.027027	0	0	0.00394477	0	0	0	0.00195695	0.00275482	0.0116959	0.00416667	0	0.0153846	0	0	0	0	0	0.0192308	0.0205011	0	0.00203252	0	0.0425056	0	0	0
RFNG	0	0.00243902	0.00252845	0.00346021	0	0.00689655	0	0	0	0.00394477	0	0	0	0	0	0.00194932	0.00208333	0	0	0	0	0	0	0	0.00961538	0.00455581	0	0	0	0.00447427	0	0	0
COLGALT1	0.0108696	0.0146341	0.00252845	0.0138408	0	0.0310345	0	0	0.00955414	0.00591716	0	0	0.00355872	0	0.00826446	0.00194932	0.0145833	0	0	0	0	0.00808081	0	0.00423729	0.0192308	0.0250569	0	0	0	0.0469799	0	0	0
COLGALT2	0	0.0243902	0.00126422	0.017301	0	0.0275862	0	0.0108696	0.00636943	0.0138067	0	0.00543478	0.00355872	0	0.0137741	0.0253411	0.0104167	0	0	0	0.0111732	0.0020202	0.0222222	0.00423729	0.00961538	0.0182232	0	0	0	0.049217	0.0175439	0	0
B3GNT6	0	0	0	0.00346021	0.0277778	0.0172414	0	0.00543478	0.00318471	0.00394477	0	0.00271739	0	0	0.00550964	0.0116959	0.00416667	0	0	0.00564972	0	0	0	0	0	0.0113895	0	0	0	0.01566	0	0	0
C1GALT1	0.0108696	0.00731707	0.00126422	0	0	0.0103448	0	0.00543478	0.00318471	0.00591716	0	0	0	0.00195695	0.00275482	0.0136452	0.00833333	0	0	0	0	0	0	0	0.00961538	0.00683371	0	0	0	0.0201342	0.0175439	0	0
GALNT1	0	0.0146341	0.00505689	0.00346021	0	0.0137931	0	0	0.00318471	0.00394477	0	0.00271739	0	0.00587084	0.00550964	0.00974659	0.00625	0	0	0.0112994	0	0	0	0	0	0.0113895	0.00689655	0	0	0.0536913	0	0	0
GALNT10	0.0108696	0.00243902	0.00632111	0.00346021	0	0.0241379	0	0.0108696	0.00955414	0.00788955	0	0.00543478	0.00355872	0	0.00275482	0.0116959	0.0104167	0	0	0.0112994	0	0.00606061	0.0111111	0.00423729	0	0.0205011	0	0	0	0.0469799	0	0	0
GALNT11	0	0.0097561	0.00884956	0.017301	0	0.0206897	0	0.00543478	0.00636943	0.00591716	0	0.00543478	0.00355872	0.00195695	0.00275482	0.00584795	0.00625	0.0123457	0	0	0	0.0040404	0	0	0.00961538	0.0136674	0	0	0	0.0536913	0	0	0
GALNT12	0.0217391	0.00731707	0.00379267	0.0103806	0.0277778	0.0137931	0	0.00543478	0.00318471	0.00788955	0	0	0	0.00391389	0.0110193	0.00389864	0.0125	0	0	0	0	0.0040404	0	0	0.0192308	0.00683371	0	0.00203252	0	0.0469799	0.0175439	0	0
GALNT13	0	0.0146341	0.00379267	0.00692042	0	0.0413793	0	0.0217391	0.00318471	0.0157791	0	0.0108696	0	0.00195695	0.00550964	0.0506823	0.0791667	0	0	0.00564972	0	0.0020202	0.0333333	0.00423729	0.105769	0.0182232	0	0	0	0.0760626	0.0175439	0	0
GALNT14	0	0.00731707	0.00758534	0.0103806	0	0.0344828	0	0.0163043	0.0127389	0.00788955	0	0.00271739	0	0.00391389	0.00826446	0.0350877	0.0229167	0.0123457	0	0.00564972	0	0.0040404	0.0444444	0.0127119	0.0192308	0.0273349	0	0.00203252	0.00819672	0.0425056	0	0	0
GALNT15	0	0.0243902	0	0.0103806	0	0.0275862	0	0.00543478	0.00636943	0.00986193	0	0.00543478	0	0	0.00275482	0.0331384	0.00625	0	0.0153846	0.00564972	0	0.00606061	0.0222222	0	0.0480769	0.022779	0	0	0	0.0626398	0	0	0
GALNT16	0.0108696	0.00243902	0.00252845	0.00346021	0	0.00689655	0	0.00543478	0.00318471	0.0118343	0	0	0.00355872	0.00195695	0.00275482	0.00779727	0.00833333	0	0	0.00564972	0	0	0.0111111	0.00423729	0.00961538	0.0182232	0	0.00203252	0	0.0425056	0	0	0
GALNT18	0	0.00487805	0.00126422	0.00346021	0	0.0206897	0	0.0108696	0.00636943	0.00591716	0.0151515	0.00271739	0	0.00391389	0.00550964	0.0116959	0.025	0	0	0.0169492	0	0.0020202	0.0111111	0.00423729	0.00961538	0.0318907	0	0.00203252	0	0.0447427	0	0	0
GALNT2	0	0.0195122	0.00379267	0.00346021	0	0.0344828	0	0.00543478	0.0127389	0.0138067	0	0	0.00355872	0.00195695	0	0.0175439	0.0145833	0.0123457	0	0	0	0	0.0333333	0	0.00961538	0.0182232	0	0	0	0.049217	0.0175439	0.0125	0.00510204
GALNT3	0.0217391	0.0121951	0.00379267	0.00346021	0	0.037931	0	0.0108696	0	0.00986193	0	0	0	0.00195695	0.00826446	0.0194932	0.0104167	0	0	0	0	0.00808081	0	0	0.00961538	0.0113895	0	0	0	0.0693512	0.0175439	0	0
GALNT4	0.0108696	0.00731707	0	0.0103806	0.0277778	0.0137931	0	0	0	0.00591716	0	0.00271739	0.00711744	0.00587084	0.00550964	0.00779727	0.00416667	0	0	0	0.00558659	0.0020202	0.0111111	0.00423729	0.0288462	0.0136674	0	0	0	0.0425056	0.0175439	0	0
GALNT5	0.0108696	0.0170732	0.00632111	0.0103806	0.0277778	0.0241379	0	0.00543478	0.00955414	0.00788955	0	0.0163043	0.00355872	0.00587084	0.00826446	0.0175439	0.0333333	0	0	0.0112994	0	0	0.0444444	0.00847458	0.0480769	0.0296128	0	0	0	0.0760626	0.0175439	0	0
GALNT6	0	0.0097561	0.00252845	0.0138408	0	0.0206897	0	0	0.00955414	0.00591716	0.0151515	0.00271739	0.0142349	0.00391389	0.0110193	0.00974659	0.0145833	0	0	0.00564972	0	0	0.0111111	0	0.0480769	0.0159453	0	0	0	0.0290828	0	0	0
GALNT7	0	0.0121951	0.00632111	0.00692042	0	0.0241379	0	0.00543478	0.00318471	0.00394477	0.0151515	0.00815217	0.0106762	0	0.00550964	0.0136452	0.00625	0	0.0153846	0.00564972	0	0	0.0333333	0.00423729	0	0.00683371	0	0.00203252	0	0.0514541	0	0	0
GALNT8	0.0108696	0.0146341	0.0101138	0.00692042	0	0.0172414	0	0.0108696	0.00636943	0.00986193	0.0151515	0.00271739	0	0.00195695	0.0110193	0.0350877	0.01875	0.0123457	0	0.00564972	0	0.0040404	0	0.00847458	0.0576923	0.0182232	0	0.00203252	0	0.0805369	0	0	0
GALNT9	0	0.00487805	0.00379267	0.017301	0	0.0448276	0	0.0108696	0.0159236	0.00197239	0	0.00271739	0	0.00195695	0.00275482	0	0.00416667	0	0	0.00564972	0	0	0.0333333	0.00423729	0.0192308	0.00683371	0	0	0.00819672	0.0514541	0.0175439	0	0
GCNT1	0	0.0097561	0.00126422	0.00346021	0.0277778	0.0206897	0.027027	0.0108696	0.00318471	0.00197239	0	0.00543478	0	0	0	0.0136452	0.0166667	0	0	0	0	0.0020202	0.0111111	0	0.0288462	0.00455581	0	0	0	0.0357942	0	0	0
GCNT3	0	0.00731707	0.00126422	0.0103806	0	0.00689655	0	0	0.00955414	0.00197239	0	0	0.00711744	0.00195695	0	0.00194932	0.00833333	0	0	0	0	0.0040404	0	0	0.0384615	0.00455581	0	0	0	0.0268456	0	0	0
GCNT4	0	0.0097561	0.00252845	0.00346021	0	0.037931	0	0.00543478	0.00636943	0.00591716	0	0.00271739	0	0.00195695	0.00275482	0.0116959	0.00416667	0.0123457	0.0153846	0	0	0.0020202	0.0111111	0	0	0.0113895	0	0	0	0.0380313	0.0175439	0	0
EOGT	0	0.0097561	0.00252845	0.0103806	0	0.0103448	0	0	0	0	0	0.00271739	0	0.00195695	0.00275482	0.00389864	0.00416667	0	0.0153846	0	0	0.0040404	0.0111111	0	0	0.00683371	0	0	0	0.0357942	0	0	0
OGT	0.0108696	0.0097561	0.0101138	0.017301	0	0.0172414	0	0.00543478	0.00318471	0.00788955	0	0.00543478	0.00711744	0.0136986	0	0.0311891	0.025	0	0	0.0112994	0.00558659	0	0.0111111	0.00423729	0	0.0205011	0.00689655	0	0.00819672	0.0738255	0.0350877	0	0
GXYLT2	0	0.0097561	0	0	0	0.0172414	0	0	0.00318471	0.00986193	0	0.00271739	0.00355872	0.00391389	0	0.00389864	0.0125	0.0123457	0	0	0	0	0.0111111	0	0	0.0022779	0	0	0	0.0290828	0	0	0
POGLUT1	0	0.0146341	0.00252845	0.00692042	0	0.0172414	0	0.00543478	0.00318471	0.00591716	0	0	0	0.00587084	0	0.00389864	0.01875	0.0123457	0	0.00564972	0	0	0	0	0.0192308	0.022779	0	0.00203252	0.00819672	0.0313199	0	0	0
XXYLT1	0	0.0097561	0.00252845	0.00692042	0	0.00689655	0	0.0108696	0	0.00591716	0	0	0	0.00195695	0.00275482	0.0116959	0.0104167	0	0	0.0112994	0	0	0	0	0.00961538	0.0182232	0	0	0	0.0134228	0	0	0
B3GALNT2	0	0.00487805	0.00252845	0.0103806	0	0	0	0	0.00318471	0.00197239	0	0.00543478	0	0	0.00550964	0.00584795	0.00208333	0	0.0153846	0.00564972	0	0.0040404	0	0.00423729	0	0.0182232	0	0	0	0.0246085	0	0	0
FKRP	0.0108696	0.00731707	0	0.0103806	0	0.0172414	0.027027	0	0.00318471	0.00591716	0	0	0	0	0.00275482	0	0.00208333	0	0	0	0	0	0	0	0.0192308	0.00683371	0	0.00203252	0	0.0268456	0.0175439	0	0
FKTN	0	0	0.00379267	0.00346021	0	0.0206897	0	0.0108696	0.00318471	0.00197239	0.0151515	0.00271739	0.00355872	0.00195695	0	0.00584795	0.00625	0	0	0	0	0.0040404	0.0111111	0	0.0192308	0.0182232	0	0	0	0.0380313	0	0.0125	0.00510204
LARGE	0.0217391	0.0121951	0.00505689	0.0207612	0	0.0344828	0	0.0108696	0.00636943	0.00788955	0	0.00543478	0.00355872	0	0.0110193	0.0272904	0.0354167	0	0	0	0	0.0040404	0.0111111	0.00423729	0.00961538	0.0250569	0	0.00203252	0	0.0469799	0	0	0
MGAT5B	0	0.0146341	0.011378	0.0207612	0.0277778	0.0413793	0.027027	0.0271739	0.00636943	0.00986193	0	0.00543478	0.00355872	0.00587084	0.00826446	0.0409357	0.0166667	0	0.0153846	0.00564972	0	0.0040404	0.0333333	0.0127119	0.0192308	0.0113895	0	0.00406504	0	0.0671141	0	0	0.00510204
POMGNT1	0	0.0170732	0.00505689	0.0103806	0	0.0344828	0	0.0108696	0	0.00788955	0	0.00543478	0.00711744	0	0.00550964	0.00974659	0.00625	0	0.0153846	0.00564972	0	0.0020202	0	0.00423729	0	0.0205011	0	0	0	0.0514541	0	0	0
POMT1	0	0.00731707	0.00505689	0.00692042	0	0.0275862	0	0.00543478	0.00318471	0.00591716	0	0.00271739	0.00711744	0.00195695	0	0.00389864	0.00625	0	0	0	0	0.0020202	0	0.00423729	0	0.0318907	0	0	0	0.0581655	0.0175439	0	0
POMT2	0	0.00487805	0.00632111	0.00346021	0	0.0344828	0.0540541	0	0.00318471	0.00394477	0	0.00271739	0	0	0.0137741	0.00584795	0	0	0.0153846	0.00564972	0	0	0.0222222	0	0.00961538	0.0136674	0	0.00203252	0.00819672	0.0447427	0	0	0
TMTC1	0.0108696	0.0121951	0.00632111	0.017301	0	0.0172414	0	0.00543478	0.00955414	0.0138067	0	0.00271739	0.00355872	0.00587084	0.00550964	0.0838207	0.0270833	0	0	0.00564972	0	0	0	0.00423729	0.0192308	0.0273349	0	0	0	0.0760626	0.0175439	0	0
TMTC2	0.0217391	0.0243902	0.00884956	0.0138408	0.0277778	0.0413793	0	0	0.00636943	0.0236686	0	0.00815217	0.00711744	0.00978474	0.0137741	0.0233918	0.0270833	0.0123457	0	0.00564972	0	0.0020202	0.0111111	0.00423729	0.0192308	0.0205011	0	0	0	0.0604027	0	0	0.00510204
TMTC3	0	0.0170732	0.00379267	0.0207612	0	0.0310345	0	0.00543478	0.00318471	0.0236686	0	0.00815217	0.00355872	0.00195695	0.00826446	0.0311891	0.0125	0	0	0.0112994	0	0	0.0111111	0.00847458	0	0.0250569	0	0	0	0.0738255	0.0175439	0	0
TMTC4	0	0.0170732	0.00758534	0.00692042	0.0277778	0.0275862	0.027027	0.00543478	0.00318471	0.00591716	0	0.00271739	0.00355872	0.00587084	0.00275482	0.0194932	0.0125	0	0	0.00564972	0	0.0020202	0.0111111	0	0	0.0318907	0	0.00203252	0	0.0559284	0.0350877	0	0.00510204
B3GNTL1	0	0.00487805	0.00252845	0.00692042	0	0.0103448	0	0	0	0.00197239	0	0.00271739	0	0.00195695	0.00275482	0	0.00208333	0	0	0	0	0	0	0.00847458	0.0384615	0.00455581	0	0.00203252	0	0.0246085	0	0	0
CERCAM	0	0.0146341	0	0.0138408	0	0.00689655	0	0.00543478	0	0.00197239	0	0.00271739	0.00355872	0.00391389	0.00550964	0.00974659	0.0104167	0.0123457	0	0.0112994	0	0.0020202	0.0222222	0	0.00961538	0.022779	0	0	0	0.0357942	0	0	0
GLT1D1	0	0.0097561	0.00126422	0.017301	0	0.0137931	0	0.0108696	0.00955414	0.00197239	0	0	0	0.00195695	0	0.0155945	0.025	0	0	0.00564972	0	0	0	0	0.00961538	0.00911162	0.00689655	0	0	0.0290828	0	0	0
GLT6D1	0.0108696	0.00731707	0.00379267	0	0	0.0206897	0	0	0.00955414	0.00197239	0	0	0.00355872	0.00195695	0	0.00389864	0.00833333	0	0	0.00564972	0	0.0020202	0.0111111	0	0.0288462	0.00683371	0	0	0	0.0268456	0	0	0
GLT8D1	0	0.0097561	0.00379267	0.00346021	0	0.0344828	0	0	0.00318471	0.00197239	0	0.00271739	0.00355872	0	0	0.00779727	0	0	0.0153846	0	0	0	0.0111111	0	0	0.0159453	0	0	0	0.0201342	0	0	0
GLT8D2	0	0.00243902	0.00252845	0.0103806	0	0.0137931	0	0	0.0159236	0.00197239	0	0	0	0	0.00550964	0.00974659	0.00625	0	0	0	0	0.0020202	0.0222222	0	0.00961538	0.0113895	0	0	0	0.0313199	0	0	0
GTDC1	0.0108696	0.0097561	0.00379267	0.0138408	0	0.0448276	0.027027	0.00543478	0.00636943	0.00788955	0	0	0	0.00195695	0.00275482	0.0253411	0.0229167	0	0	0	0	0.0040404	0.0111111	0	0.0288462	0.0250569	0	0.00203252	0	0.0469799	0	0.0125	0
KDELC1	0	0.0146341	0.00505689	0.00346021	0	0.0241379	0	0.0108696	0	0.00394477	0	0	0	0	0.00275482	0.0214425	0.0145833	0	0.0153846	0.00564972	0	0.0040404	0.0333333	0.00423729	0.0192308	0.0250569	0	0	0	0.0469799	0	0	0
KDELC2	0	0.0097561	0.00252845	0	0	0.0172414	0.027027	0	0.0159236	0.00197239	0	0	0	0.00195695	0.00275482	0.00584795	0.00625	0	0	0.00564972	0	0.0020202	0.0111111	0	0.00961538	0.00911162	0	0	0	0.0380313	0	0	0
Mutation frequency of GTs in CCLE
	central_nervous_system	bone	prostate	stomach	urinary_tract	ovary	haematopoietic_and_lymphoid_tissue	kidney	thyroid	skin	soft_tissue	lung	pleura	liver	endometrium	pancreas	breast	upper_aerodigestive_tract	large_intestine	autonomic_ganglia	oesophagus	biliary_tract
DPY19L1	0.0289855	0	0.125	0.0263158	0	0.0192308	0.0220994	0.0555556	0	0	0	0.0374332	0	0	0.0714286	0	0.05	0.0606061	0.0806452	0.0588235	0.037037	0
DPY19L2	0.0144928	0.0344828	0	0	0	0.0192308	0.0276243	0	0.0833333	0.0645161	0.047619	0.0588235	0	0	0.142857	0.0217391	0	0	0.112903	0.0588235	0.0740741	0
DPY19L3	0	0	0	0.0263158	0	0.0576923	0.0220994	0	0	0	0	0.0481283	0	0	0.178571	0	0	0.0606061	0.0483871	0	0	0
DPY19L4	0	0	0	0	0	0	0.0165746	0.0277778	0.166667	0.112903	0	0.0481283	0	0	0.0714286	0.0217391	0.0166667	0.030303	0.016129	0.0588235	0	0
A4GNT	0	0	0.125	0	0.0357143	0	0	0.0277778	0	0.016129	0	0.00534759	0	0	0.0357143	0	0.05	0	0.0483871	0	0.037037	0
B3GAT1	0	0	0	0.0789474	0.0714286	0.0192308	0.038674	0	0	0.016129	0	0.0320856	0	0	0.178571	0	0	0	0.0806452	0	0.0740741	0
B3GAT2	0	0	0	0.0789474	0	0	0.00552486	0	0	0.016129	0	0.0213904	0	0	0.0357143	0	0.0166667	0	0.129032	0	0.037037	0
B4GALNT2	0	0.0689655	0.125	0.0263158	0	0.0192308	0.0441989	0	0.0833333	0.0483871	0.047619	0.0481283	0	0	0.178571	0	0.0166667	0.030303	0.0322581	0	0	0
FUT1	0	0	0	0.0789474	0	0.0576923	0.0110497	0.0277778	0	0.016129	0.0952381	0.00534759	0	0	0.0714286	0	0.0166667	0.030303	0.0967742	0	0	0.125
FUT10	0.0289855	0	0	0	0	0.0192308	0.0331492	0	0	0.0322581	0.0952381	0.0160428	0.0909091	0	0.107143	0	0.0333333	0	0.0645161	0	0.037037	0
FUT11	0	0.0344828	0	0.0526316	0.0357143	0.0192308	0.0110497	0	0	0	0.047619	0.0106952	0	0	0.0714286	0	0	0	0.0322581	0	0	0
FUT2	0.0144928	0	0.125	0	0	0	0.0165746	0	0	0.016129	0.047619	0.0213904	0	0.0714286	0.0714286	0.0217391	0.0333333	0	0.0322581	0	0	0.125
FUT3	0	0	0	0.0263158	0.0714286	0.0192308	0.0331492	0	0	0.0483871	0	0.0160428	0	0	0.0357143	0.0217391	0.0166667	0.030303	0.0645161	0	0.037037	0
FUT4	0	0	0.125	0.0263158	0	0.0576923	0.0220994	0.0277778	0	0.0322581	0	0.0213904	0	0	0.142857	0.0217391	0	0.030303	0.0483871	0	0	0
FUT5	0	0	0	0	0	0.0576923	0.0110497	0	0	0.0322581	0	0.0427807	0	0.0357143	0.0714286	0.0217391	0.0333333	0	0.0806452	0.0588235	0	0
FUT6	0	0	0	0.0263158	0	0.0384615	0.0110497	0	0.0833333	0.0322581	0	0	0	0.0357143	0.0357143	0	0.0166667	0.030303	0.0483871	0	0	0
FUT7	0	0	0	0.0526316	0.0357143	0	0.00552486	0.0277778	0	0	0	0.00534759	0	0	0.0714286	0	0	0.030303	0.016129	0.0588235	0.0740741	0
FUT9	0.0144928	0	0.125	0	0	0.0192308	0.00552486	0	0	0.129032	0	0.0213904	0	0.0357143	0.0714286	0	0.0166667	0	0.0483871	0	0	0
ST3GAL1	0	0	0.125	0	0	0	0.00552486	0	0	0	0	0.0106952	0	0	0.107143	0	0	0	0.0483871	0.0588235	0	0
ST3GAL2	0	0	0.125	0	0	0	0.0220994	0	0.0833333	0	0	0.00534759	0	0	0.178571	0	0	0	0.0645161	0	0	0
ST3GAL3	0.0144928	0	0.125	0	0	0.0192308	0.0165746	0	0	0.016129	0	0.00534759	0	0	0.0714286	0	0	0.030303	0.112903	0	0	0
ST3GAL4	0	0	0	0	0.0357143	0.0192308	0.0110497	0	0	0	0	0.00534759	0	0	0.107143	0	0.0666667	0	0.0967742	0	0.0740741	0
ST3GAL5	0	0	0	0	0	0	0.0165746	0	0	0.016129	0	0.0106952	0	0.0357143	0.0357143	0	0	0	0.0967742	0	0	0
ST3GAL6	0	0	0	0	0.0357143	0	0.00552486	0	0	0	0	0.0106952	0	0	0.178571	0	0.05	0	0.0967742	0	0.037037	0
ST6GAL1	0.0144928	0	0.125	0	0	0	0.00552486	0	0	0.016129	0	0.0160428	0	0	0.178571	0	0.0166667	0.030303	0.0483871	0	0.0740741	0
ST6GAL2	0.0434783	0.0344828	0	0	0.0714286	0.0769231	0.00552486	0.0277778	0.0833333	0.112903	0	0.0802139	0	0.0714286	0.178571	0.0434783	0.0833333	0.030303	0.129032	0	0.0740741	0
ST6GALNAC1	0.0144928	0	0.125	0.0263158	0.0357143	0.0192308	0.0276243	0.0277778	0.0833333	0.0322581	0	0.0160428	0.0909091	0	0.142857	0	0	0	0.0645161	0.0588235	0	0
ST6GALNAC2	0	0	0	0	0	0	0.0165746	0	0	0.016129	0.047619	0.0160428	0	0	0.0357143	0	0.05	0	0.0967742	0	0	0
ST6GALNAC3	0	0	0	0	0	0	0.0165746	0	0	0.0322581	0	0.0481283	0	0	0.107143	0.0217391	0.0166667	0	0.0806452	0.0588235	0	0
ST6GALNAC4	0.0144928	0	0.125	0	0	0.0192308	0.0110497	0	0.0833333	0.0322581	0	0.0106952	0	0	0	0.0217391	0.0333333	0	0.0483871	0	0.037037	0
ST6GALNAC5	0.0144928	0	0	0.0526316	0.0357143	0	0.0220994	0.0277778	0	0.0322581	0.047619	0.0481283	0	0.0357143	0.107143	0	0.0166667	0	0.0645161	0.0588235	0	0
ST6GALNAC6	0	0	0	0.0263158	0	0.0384615	0.0441989	0	0	0.0322581	0	0.0320856	0	0	0.0357143	0.0217391	0.0333333	0.030303	0.0322581	0	0	0
ST8SIA1	0.0144928	0	0	0.0263158	0	0	0.00552486	0	0	0	0	0.0106952	0	0	0.0357143	0	0	0.030303	0.0806452	0	0.037037	0
ST8SIA2	0.0144928	0	0	0	0	0.0192308	0.0276243	0.0277778	0	0.0483871	0	0.0160428	0	0.0357143	0.0357143	0	0	0	0.129032	0	0	0
ST8SIA3	0	0	0	0.0263158	0	0.0192308	0.038674	0	0	0.016129	0.047619	0.0374332	0.0909091	0	0.107143	0	0.0166667	0.030303	0.0806452	0	0	0
ST8SIA4	0	0	0.125	0	0	0	0.0165746	0	0	0.0483871	0	0.0374332	0	0	0.0714286	0	0	0.030303	0.016129	0	0.037037	0
ST8SIA5	0	0	0.125	0	0.0357143	0	0.0276243	0	0	0.0322581	0	0.0106952	0	0	0.0714286	0.0217391	0.0166667	0	0.0645161	0	0	0.125
ST8SIA6	0.0144928	0	0.125	0.0263158	0	0.0192308	0.038674	0	0	0	0	0.0213904	0	0	0.107143	0	0.0333333	0.030303	0.0967742	0	0	0
B3GALT1	0	0	0.125	0.0263158	0.0357143	0.0192308	0.0165746	0.0277778	0	0.0483871	0	0.0320856	0	0	0	0	0	0.030303	0.0322581	0	0	0
B3GALT2	0.0144928	0	0.125	0.0263158	0.0357143	0.0384615	0.0110497	0	0	0	0	0.00534759	0	0.0357143	0.107143	0	0	0.0606061	0	0	0	0
B3GALT4	0	0	0	0.0263158	0	0.0576923	0.0165746	0	0	0.0322581	0.0952381	0	0	0	0.0714286	0	0.0333333	0	0.0322581	0	0.037037	0
B3GALT5	0	0	0	0.0263158	0	0	0.0165746	0	0	0.016129	0	0.00534759	0	0	0.107143	0	0	0	0.0645161	0	0.037037	0
B3GNT2	0.0144928	0	0	0.0263158	0.0357143	0	0.0110497	0	0	0.016129	0	0.0160428	0	0	0.0714286	0	0	0	0.0645161	0	0	0
B3GNT3	0	0	0	0.0263158	0	0	0.0165746	0.0277778	0	0.0322581	0.047619	0.0160428	0	0	0.142857	0	0.0166667	0	0.112903	0	0.0740741	0
B3GNT4	0	0	0	0	0	0.0576923	0.0110497	0	0.0833333	0.016129	0.047619	0.0213904	0	0	0.0714286	0	0.0166667	0	0.0967742	0	0	0
B3GNT7	0	0	0.25	0	0	0	0.0165746	0.0277778	0	0	0.047619	0.0320856	0	0.0357143	0.0714286	0.0217391	0.0166667	0	0.016129	0	0	0
B4GALNT3	0	0	0.125	0.0263158	0	0.0769231	0.0441989	0.0277778	0	0.0322581	0	0.0213904	0	0	0.142857	0.0434783	0.0166667	0	0.145161	0.0588235	0	0
B4GALNT4	0.057971	0.0344828	0.375	0.105263	0	0.0576923	0.0441989	0.0555556	0.0833333	0.0806452	0.0952381	0.0427807	0	0	0.428571	0.0434783	0.0333333	0.030303	0.209677	0.117647	0.148148	0
B4GALT1	0	0	0	0.0263158	0	0	0.00552486	0	0	0	0.0952381	0.026738	0	0	0.107143	0	0.0166667	0.030303	0.0645161	0	0.037037	0
B4GALT2	0.0144928	0	0	0.0789474	0	0.0384615	0.0220994	0.0277778	0	0	0	0.0213904	0	0	0.107143	0	0	0	0.0967742	0	0	0
B4GALT3	0	0.0689655	0.125	0.0526316	0	0	0.0276243	0	0	0	0	0	0	0	0.0714286	0	0.0333333	0.030303	0.0645161	0	0	0
B4GALT4	0.0144928	0	0.125	0	0	0	0.0165746	0.0277778	0	0.016129	0.047619	0	0	0	0	0	0	0	0.016129	0	0	0
GCNT2	0.0434783	0	0	0	0	0.0384615	0.0110497	0.0277778	0	0	0	0.00534759	0	0	0.107143	0.0217391	0.0333333	0	0.0483871	0	0.037037	0
GCNT6	0	0	0	0	0	0.0384615	0.0110497	0	0	0.016129	0	0	0	0	0	0	0.0333333	0	0.0322581	0	0	0
GYG1	0	0	0	0.0263158	0	0.0192308	0.00552486	0	0	0	0	0.0160428	0.0909091	0	0.0714286	0	0.0166667	0.030303	0.016129	0	0	0
GYG2	0	0	0.125	0	0	0.0192308	0.0110497	0	0	0.0322581	0	0.0160428	0	0	0.0714286	0	0.0166667	0.030303	0.016129	0	0	0
GYS1	0.0144928	0	0	0.0263158	0	0.0576923	0.00552486	0.0277778	0	0.016129	0.047619	0.0160428	0	0.0357143	0.178571	0	0.0166667	0.030303	0.0967742	0.0588235	0.111111	0.25
GYS2	0	0	0.25	0.0526316	0	0.0192308	0.0110497	0	0.0833333	0.0322581	0	0.0534759	0	0	0.178571	0	0.05	0.030303	0.0967742	0	0.037037	0
B3GALT6	0.0289855	0	0	0.0263158	0	0.0192308	0.0165746	0	0	0	0	0.0213904	0	0	0.0714286	0	0	0	0	0	0	0
B3GAT3	0	0	0	0	0	0.0769231	0	0	0	0.0483871	0.047619	0.026738	0	0.0357143	0.107143	0	0	0.030303	0	0	0.037037	0
B4GALT7	0.0289855	0	0	0.0263158	0	0.0192308	0.0110497	0	0	0.016129	0	0	0	0	0.142857	0	0	0.0606061	0.0322581	0.0588235	0.037037	0
CHPF	0.0144928	0	0.25	0.0526316	0	0.0192308	0.0220994	0	0	0	0.047619	0.0481283	0	0.0357143	0.25	0.0217391	0.0333333	0	0.0806452	0	0	0
CHPF2	0.0289855	0.0344828	0.25	0	0.0357143	0.0769231	0.038674	0.0555556	0.0833333	0.0322581	0	0.00534759	0	0.107143	0.178571	0	0.0166667	0.030303	0.225806	0	0.037037	0
CHSY1	0.0144928	0.0344828	0.25	0.0263158	0.0357143	0	0.038674	0	0	0	0	0.0160428	0	0	0.214286	0.0434783	0.0333333	0	0.0645161	0	0	0
CHSY3	0.0434783	0	0.25	0.0263158	0	0.0384615	0.0607735	0.0277778	0.0833333	0.0322581	0.047619	0.0481283	0	0.0714286	0.142857	0	0	0.030303	0.112903	0	0.037037	0
CSGALNACT1	0	0.0344828	0	0.0263158	0	0	0.0220994	0	0	0.0322581	0	0.00534759	0	0.0357143	0.0714286	0.0217391	0	0	0.0645161	0	0.037037	0
CSGALNACT2	0	0	0	0	0	0.0192308	0.0110497	0	0.0833333	0	0.047619	0.0213904	0	0	0.178571	0	0.0333333	0.030303	0.145161	0	0	0
EXT1	0.057971	0.0344828	0.125	0.0526316	0	0.0192308	0.0718232	0	0	0.016129	0.047619	0.0106952	0	0.0357143	0.25	0.0217391	0.05	0.0606061	0.129032	0.0588235	0	0
EXT2	0	0.0344828	0.125	0.0263158	0.0357143	0.0384615	0.0497238	0	0	0.016129	0	0.0320856	0	0.0357143	0.0357143	0	0.0166667	0	0.112903	0	0	0
EXTL1	0.0144928	0	0	0	0.0357143	0.0769231	0.0552486	0	0	0.016129	0.047619	0.026738	0	0.0357143	0.214286	0.0217391	0.0166667	0.0606061	0.0645161	0	0.037037	0
EXTL2	0	0	0.125	0.0526316	0	0	0.00552486	0	0	0	0	0.0106952	0	0.0357143	0	0	0.0166667	0	0.0322581	0	0	0
EXTL3	0.0144928	0.0344828	0.125	0.0526316	0	0.0961538	0.0773481	0	0	0	0	0.0160428	0.0909091	0.0357143	0.25	0	0	0	0.177419	0	0	0.125
XYLT1	0.0434783	0	0.25	0.0789474	0	0.0192308	0.0662983	0	0	0.0322581	0.047619	0.0748663	0	0.107143	0.142857	0	0.0333333	0.030303	0.209677	0	0	0.125
XYLT2	0.0144928	0	0.375	0.105263	0.0357143	0.0961538	0.0662983	0	0	0	0	0.026738	0	0	0.321429	0.0434783	0.0333333	0.030303	0.225806	0.0588235	0.111111	0.125
A4GALT	0	0.0344828	0	0	0.0357143	0	0.0165746	0	0.166667	0	0	0.0106952	0	0	0.0714286	0.0217391	0	0.030303	0.0483871	0	0	0
B3GALNT1	0.0144928	0	0.125	0	0	0.0192308	0	0	0	0.016129	0.047619	0.0106952	0	0	0.178571	0.0217391	0	0.030303	0.0322581	0	0.037037	0
B3GNT5	0.0144928	0	0	0.0526316	0.0357143	0.0576923	0.0165746	0.0277778	0	0.016129	0	0.00534759	0	0	0.142857	0.0217391	0.0166667	0.030303	0.0967742	0.0588235	0	0
B4GALNT1	0	0.0344828	0.125	0	0	0.0576923	0.0110497	0.0277778	0	0	0	0.0160428	0	0.0357143	0.107143	0.0217391	0.0166667	0	0.0322581	0.0588235	0	0
B4GALT5	0	0	0	0.0526316	0.0357143	0.0384615	0	0.0277778	0.0833333	0	0	0.0160428	0	0	0.142857	0	0.0166667	0	0.0483871	0	0.037037	0
B4GALT6	0.0144928	0	0	0.0263158	0	0.0192308	0.0276243	0	0	0.016129	0	0.0106952	0.0909091	0.0714286	0.0357143	0	0	0	0.0645161	0	0	0
GBGT1	0.0144928	0	0	0.0263158	0	0	0.038674	0.0277778	0	0.016129	0	0.0160428	0	0	0.0714286	0	0.0166667	0.0909091	0.0806452	0	0	0.125
UGCG	0.0289855	0	0.125	0.0526316	0.0357143	0.0192308	0.0165746	0	0	0	0	0.0160428	0	0	0.0714286	0.0217391	0.0166667	0.0606061	0.0806452	0	0	0
UGT8	0	0.0344828	0	0.0526316	0	0.0192308	0.0165746	0.0277778	0	0	0.047619	0.0213904	0	0	0.107143	0	0	0.030303	0.0483871	0.0588235	0	0
PIGA	0	0	0	0	0	0	0.0220994	0	0	0.0322581	0	0.0160428	0	0	0.0714286	0	0	0.030303	0.0483871	0	0	0
PIGB	0.0289855	0.0344828	0	0.0263158	0	0.0384615	0.0276243	0	0	0	0.047619	0.0106952	0.0909091	0	0.0714286	0	0.05	0.030303	0.112903	0	0	0.125
PIGM	0.0144928	0	0	0.0263158	0	0	0	0	0	0	0	0.00534759	0	0	0.0714286	0	0	0	0.0483871	0	0	0
PIGV	0	0	0	0.0263158	0	0	0.00552486	0	0	0	0	0.0160428	0	0	0.107143	0	0.0166667	0	0.0322581	0	0	0
PIGZ	0.0144928	0	0	0.0263158	0	0.0384615	0.00552486	0	0	0.0483871	0	0.0106952	0.0909091	0	0.214286	0	0.0333333	0	0.0967742	0	0.037037	0
HAS1	0	0	0	0	0	0	0.0607735	0	0.166667	0.016129	0	0.0320856	0	0.0357143	0.214286	0.0217391	0.05	0.030303	0.0967742	0	0.0740741	0
HAS2	0	0	0.125	0.0263158	0	0.0192308	0.0220994	0	0	0.0322581	0.047619	0.00534759	0	0	0	0	0.0333333	0.030303	0.0483871	0	0.037037	0
HAS3	0.0144928	0	0.125	0.0263158	0	0	0.0110497	0	0.0833333	0.016129	0	0.0213904	0	0	0.142857	0	0	0	0.0645161	0	0	0
ALG1	0	0	0.125	0.0526316	0	0	0.0276243	0	0	0.0322581	0.047619	0.0213904	0	0	0.142857	0	0	0	0.0645161	0.0588235	0.037037	0
ALG10	0	0	0	0	0	0.0576923	0.0110497	0.0277778	0	0.016129	0	0.0213904	0	0	0.178571	0.0217391	0.0333333	0	0.112903	0	0.037037	0
ALG10B	0.0434783	0	0	0.0789474	0.0714286	0	0.0165746	0.0277778	0	0.0322581	0	0.0213904	0	0	0.0357143	0.0217391	0.05	0.0606061	0.16129	0	0.0740741	0
ALG11	0.0289855	0	0.25	0.0263158	0	0	0.0220994	0.0277778	0	0	0	0.0213904	0	0	0.142857	0.0217391	0.0166667	0	0.016129	0.0588235	0	0
ALG12	0	0	0.125	0	0.0357143	0.0192308	0.038674	0	0.0833333	0.0322581	0.0952381	0.0160428	0	0	0.178571	0	0.0333333	0	0.0483871	0	0	0
ALG13	0.0289855	0	0	0.0526316	0.0357143	0.0769231	0.0165746	0.0277778	0	0.016129	0	0.0588235	0	0.0357143	0.214286	0	0.0333333	0.0606061	0.0967742	0	0.037037	0
ALG14	0	0	0	0	0	0	0	0	0	0	0	0.0160428	0	0.0357143	0	0	0	0	0.0322581	0	0	0
ALG2	0	0	0.125	0	0	0.0384615	0.0220994	0	0	0.016129	0	0.0160428	0	0.0357143	0.0357143	0	0	0	0.016129	0.0588235	0.037037	0
ALG3	0	0	0	0	0	0.0192308	0.0165746	0	0	0.016129	0	0.0106952	0.0909091	0	0.0357143	0.0217391	0	0	0.16129	0	0.037037	0
ALG5	0	0	0	0.0526316	0	0.0192308	0.0110497	0	0	0.016129	0	0.0160428	0	0	0.0357143	0.0217391	0.0166667	0	0.0322581	0	0	0
ALG6	0	0.0344828	0	0.0526316	0	0.0192308	0.0276243	0.0277778	0	0	0	0.0106952	0	0.0357143	0.0714286	0	0	0	0.0645161	0	0	0
ALG8	0	0	0.125	0.0263158	0	0.0192308	0.0110497	0	0.0833333	0.016129	0	0.0160428	0	0	0.107143	0.0434783	0.0166667	0.0909091	0.0806452	0	0	0
ALG9	0	0	0	0	0.0357143	0	0.0220994	0	0	0	0	0.0213904	0	0	0	0	0.0166667	0	0.016129	0	0	0
DPM1	0	0	0	0.0263158	0	0	0.00552486	0	0	0.016129	0.0952381	0.0106952	0	0.0714286	0.0714286	0	0.0166667	0.030303	0.0322581	0	0	0
FUT8	0.0144928	0	0	0	0.0357143	0	0.0110497	0	0	0	0	0.0320856	0	0	0.214286	0	0	0.0606061	0.016129	0	0	0.125
MGAT1	0	0.0689655	0.25	0.0789474	0.0357143	0.0769231	0.038674	0	0	0	0.047619	0.026738	0	0.0714286	0.107143	0.0652174	0.0333333	0	0.0645161	0.0588235	0	0
MGAT2	0	0	0.125	0.0263158	0	0	0.0220994	0	0	0	0	0.00534759	0	0	0.107143	0	0.05	0	0.0645161	0	0	0
MGAT3	0	0.0344828	0	0.0526316	0	0	0.0220994	0	0	0.0483871	0	0.0534759	0	0	0.178571	0	0.0833333	0	0.0967742	0	0	0
MGAT4A	0	0	0.25	0	0	0	0	0	0	0.0322581	0	0	0	0	0.285714	0	0	0	0.0806452	0	0	0
MGAT4B	0	0	0	0.0789474	0	0.0192308	0.0276243	0.0277778	0	0.016129	0	0.0160428	0	0	0.0714286	0	0	0.121212	0.129032	0	0	0
MGAT4C	0.0144928	0.0344828	0.125	0.0789474	0.0357143	0.0576923	0.0276243	0	0	0.0645161	0.047619	0.0641711	0.0909091	0.0714286	0.178571	0	0	0.030303	0.129032	0	0.0740741	0
MGAT5	0.0144928	0	0	0.0263158	0	0.0384615	0.0276243	0	0.0833333	0	0	0.0320856	0	0.107143	0.25	0.0217391	0.05	0.030303	0.177419	0	0.037037	0
STT3A	0	0	0.125	0.0526316	0.0357143	0.0192308	0.0220994	0	0	0.016129	0	0.026738	0	0	0.0714286	0	0.0666667	0.030303	0.0483871	0	0	0
STT3B	0	0	0.125	0	0	0.0192308	0.038674	0	0	0.0322581	0	0.0320856	0	0	0.214286	0.0217391	0	0.030303	0.0967742	0.0588235	0.037037	0
UGGT1	0.0434783	0	0.25	0.0789474	0.0714286	0.0769231	0.0331492	0.111111	0	0.0806452	0.0952381	0.0320856	0.0909091	0.142857	0.285714	0.0217391	0.0333333	0.030303	0.0967742	0	0.037037	0.125
UGGT2	0.0289855	0	0.25	0.105263	0.0714286	0.0384615	0.0552486	0.0277778	0.0833333	0.0483871	0	0.0641711	0	0.0357143	0.25	0.0217391	0.0166667	0.030303	0.0806452	0	0.0740741	0.125
LFNG	0.0289855	0	0	0	0.0714286	0	0.0165746	0	0	0	0	0.0160428	0	0	0.107143	0	0.0166667	0.030303	0.0645161	0.0588235	0	0
MFNG	0.0144928	0	0	0	0	0.0192308	0.0110497	0	0	0.0322581	0	0.0160428	0	0.0357143	0.0357143	0.0217391	0	0	0.016129	0	0	0
POFUT1	0	0	0.125	0	0	0	0.0220994	0	0	0.016129	0.047619	0.026738	0	0	0.142857	0	0	0.030303	0.0483871	0	0	0
POFUT2	0	0	0.125	0	0	0.0384615	0.0110497	0	0	0.016129	0	0.00534759	0	0.0357143	0.178571	0	0.0166667	0.030303	0.016129	0	0.037037	0
RFNG	0.0144928	0	0	0	0.0357143	0	0.0110497	0	0	0.016129	0	0	0	0	0.0357143	0	0	0.030303	0.016129	0	0	0
COLGALT1	0.0289855	0	0	0	0	0.0192308	0.0220994	0.0277778	0	0.0322581	0	0.0160428	0	0	0.107143	0	0.0333333	0.030303	0.0806452	0.0588235	0	0
COLGALT2	0	0	0	0.0263158	0	0.0192308	0.038674	0	0.0833333	0.0483871	0	0.0213904	0	0.0357143	0.0357143	0.0217391	0.0333333	0.030303	0.0322581	0	0.037037	0
B3GNT6	0	0.0344828	0	0.0526316	0	0.0769231	0.0220994	0	0	0	0	0.026738	0	0	0.0357143	0.0434783	0.0166667	0	0.0645161	0	0	0.125
C1GALT1	0.0144928	0	0	0	0	0.0192308	0.00552486	0.0277778	0	0.0322581	0	0.00534759	0	0.0357143	0.0714286	0.0217391	0	0	0.0645161	0	0	0
GALNT1	0.0144928	0	0.25	0	0	0.0192308	0.038674	0	0	0	0	0.0160428	0	0	0.0357143	0	0	0.030303	0.0483871	0	0.037037	0
GALNT10	0	0	0	0	0.0357143	0.0576923	0.0220994	0.0555556	0	0.0483871	0.047619	0.0106952	0	0	0.107143	0	0.05	0.0909091	0.0806452	0	0.0740741	0
GALNT11	0.0144928	0	0.125	0.0263158	0.0357143	0	0.0220994	0	0	0.0322581	0	0.0160428	0	0.0357143	0.0357143	0.0217391	0.0666667	0.0606061	0.0645161	0	0	0
GALNT12	0	0	0.125	0.0263158	0	0.0192308	0.0165746	0	0	0	0	0.0213904	0	0	0	0.0434783	0.0166667	0.0606061	0.0645161	0	0	0
GALNT13	0.0144928	0	0.25	0.0263158	0.0357143	0.0384615	0.0220994	0.0555556	0	0.0806452	0.047619	0.0748663	0.0909091	0.0357143	0.142857	0	0.0333333	0	0.112903	0	0.0740741	0
GALNT14	0	0	0	0	0.0714286	0.0576923	0.0220994	0	0	0.0483871	0.0952381	0.026738	0	0	0.321429	0	0	0.030303	0.145161	0	0.037037	0
GALNT15	0.0144928	0	0.125	0.105263	0	0	0.00552486	0.0277778	0	0.0322581	0	0.0374332	0	0	0.107143	0	0.0333333	0.030303	0.0967742	0	0	0
GALNT16	0	0	0.25	0.0789474	0	0.0576923	0.0441989	0	0	0.016129	0	0.0374332	0.0909091	0	0.214286	0.0434783	0.05	0.030303	0.0806452	0	0	0
GALNT18	0	0	0	0.0263158	0	0	0.0110497	0	0	0	0.047619	0.0427807	0	0	0.142857	0	0.0333333	0.0606061	0.0322581	0	0.037037	0
GALNT2	0.0144928	0	0.25	0.0263158	0	0.0192308	0.038674	0	0	0.0322581	0.0952381	0.0374332	0	0	0.214286	0	0.0166667	0	0.145161	0.0588235	0	0
GALNT3	0	0.0344828	0	0	0	0	0.0331492	0	0.0833333	0.016129	0	0.0106952	0	0	0.178571	0	0	0.0606061	0.0645161	0	0.037037	0.125
GALNT4	0.0144928	0	0.125	0.0263158	0.107143	0	0.0110497	0	0	0.016129	0	0.0160428	0	0	0.178571	0.0217391	0	0	0.0322581	0.0588235	0.037037	0
GALNT5	0.0144928	0	0.25	0	0.0357143	0.0192308	0.0276243	0.0277778	0	0.0322581	0	0.0320856	0.0909091	0.0357143	0.214286	0.0217391	0.0333333	0.0606061	0.0967742	0	0	0
GALNT6	0.0289855	0	0.125	0.0263158	0.0714286	0	0.0331492	0.0277778	0	0.0483871	0	0.0374332	0	0	0.178571	0	0.0333333	0.030303	0.0806452	0	0.0740741	0
GALNT7	0	0	0	0.0526316	0	0.0769231	0.0497238	0.0277778	0.0833333	0	0	0.0213904	0	0	0.178571	0	0	0.030303	0.0483871	0.0588235	0	0
GALNT8	0.0289855	0	0.125	0.0789474	0	0.0769231	0.038674	0	0	0.0322581	0	0.0588235	0	0	0.214286	0.0217391	0	0.030303	0.0483871	0.117647	0.0740741	0
GALNT9	0.0144928	0	0.125	0.0526316	0	0.0384615	0.0276243	0.0277778	0	0.0483871	0	0.026738	0	0	0.0714286	0.0434783	0.0166667	0.030303	0.16129	0	0.185185	0
GCNT1	0.0144928	0	0	0	0	0	0	0	0	0.0483871	0	0.0160428	0	0	0.0357143	0	0	0.0606061	0	0	0	0.125
GCNT3	0.0144928	0	0.125	0.0526316	0	0	0.0276243	0	0	0.0322581	0	0.0160428	0	0	0.0357143	0	0	0	0.0483871	0	0	0.125
GCNT4	0	0	0	0.0263158	0	0.0384615	0.00552486	0	0	0	0.047619	0.0160428	0	0	0.178571	0.0217391	0.0333333	0	0.0483871	0.0588235	0	0
EOGT	0.0144928	0	0.125	0.0526316	0	0.0192308	0.0165746	0	0	0.0645161	0	0.0106952	0	0	0.142857	0	0.0333333	0	0.0645161	0.0588235	0.037037	0.125
OGT	0.0144928	0	0	0	0	0	0.0331492	0.0555556	0	0.016129	0.047619	0.0213904	0	0	0.0714286	0	0	0	0.129032	0	0	0
GXYLT2	0	0	0.25	0.0263158	0	0	0	0	0	0.016129	0	0.0160428	0	0	0.0357143	0	0.0333333	0.030303	0.016129	0	0	0.125
POGLUT1	0	0	0.125	0.105263	0.0357143	0.0192308	0.0220994	0	0	0	0	0.0160428	0	0.0357143	0.0357143	0.0434783	0	0.030303	0.016129	0	0	0
XXYLT1	0.0289855	0	0	0.0526316	0	0.0384615	0.00552486	0	0	0	0.0952381	0.0106952	0	0	0.0357143	0.0217391	0.0333333	0.030303	0.0322581	0	0	0
B3GALNT2	0.0144928	0	0.125	0.0263158	0.0357143	0.0192308	0.0165746	0	0	0.016129	0	0.00534759	0	0	0.0357143	0	0.0333333	0.030303	0.0322581	0	0.037037	0
FKRP	0.0144928	0	0.125	0.0263158	0	0.0192308	0.0276243	0.0277778	0	0.0322581	0	0.0213904	0	0.0357143	0.107143	0	0.05	0.030303	0.0806452	0	0	0
FKTN	0.0144928	0	0	0	0	0	0.0276243	0.0277778	0	0.016129	0.047619	0.0160428	0	0	0.0357143	0	0.05	0	0.0483871	0	0	0
LARGE	0.0434783	0.0344828	0.125	0.0789474	0	0.0192308	0.038674	0	0	0.016129	0	0.0213904	0	0.0714286	0.0714286	0.0434783	0.0166667	0	0.16129	0	0	0
MGAT5B	0.0144928	0	0.25	0.105263	0.0714286	0.0384615	0.0441989	0.0277778	0.0833333	0.0967742	0.142857	0.0588235	0	0	0.214286	0.0217391	0.0166667	0	0.145161	0.0588235	0.0740741	0
POMGNT1	0	0	0.125	0.0526316	0.0357143	0	0.0220994	0.0277778	0	0	0	0	0	0	0.0357143	0.0217391	0.0333333	0.030303	0.112903	0	0.037037	0
POMGNT2	0	0	0.125	0	0	0.0384615	0.0276243	0	0	0.0322581	0	0.0213904	0	0	0.178571	0.0217391	0	0	0.112903	0	0.037037	0
POMT1	0.0144928	0.0344828	0	0.0526316	0	0.0961538	0.0220994	0	0.0833333	0.0322581	0	0.0320856	0	0.0357143	0.107143	0	0	0	0.129032	0	0	0
POMT2	0.0289855	0	0.125	0.0263158	0	0.0576923	0.0110497	0	0	0	0.047619	0.0320856	0	0	0.107143	0	0.0333333	0.030303	0.0483871	0	0.0740741	0
TMTC1	0.0144928	0	0	0.0263158	0.107143	0	0.0110497	0	0	0.016129	0	0.0695187	0	0.0357143	0.142857	0.0217391	0.0333333	0	0.112903	0	0.037037	0
TMTC2	0	0	0.125	0.105263	0	0.0769231	0.0883978	0.0277778	0	0.016129	0	0.0588235	0	0	0.0714286	0.0217391	0	0.030303	0.145161	0	0.037037	0
TMTC3	0.0289855	0	0	0.131579	0.0357143	0.0576923	0.0441989	0.0277778	0	0.0483871	0	0.0481283	0	0.0357143	0.25	0.0217391	0.0333333	0.0606061	0.0645161	0	0	0
TMTC4	0	0	0.125	0.0263158	0	0.0384615	0.0276243	0	0	0.016129	0	0.0320856	0	0.0357143	0.0357143	0.0869565	0.0333333	0.030303	0.16129	0	0.037037	0
B3GNTL1	0.0144928	0	0	0	0.0357143	0	0.0220994	0	0	0.016129	0.047619	0.0213904	0	0	0.0714286	0	0.0333333	0	0.0483871	0	0	0.125
CERCAM	0.0289855	0	0.125	0	0.0357143	0.0192308	0.0220994	0.0277778	0	0.0322581	0.047619	0.026738	0	0	0.178571	0.0217391	0.0333333	0.030303	0	0	0	0
GLT1D1	0.0144928	0	0	0.0263158	0.0357143	0.0192308	0.0331492	0.0277778	0	0.016129	0	0.0374332	0	0.0714286	0.142857	0	0.0166667	0.030303	0.0967742	0	0.0740741	0
GLT6D1	0	0	0	0.0263158	0.0357143	0	0.0220994	0	0	0	0	0.0106952	0	0	0.0357143	0.0217391	0.0166667	0	0	0.0588235	0	0
GLT8D1	0	0	0.125	0	0	0	0.00552486	0	0	0.0322581	0	0.00534759	0	0	0.0357143	0	0	0.030303	0.0483871	0	0	0
GLT8D2	0.0144928	0	0	0.0526316	0.0357143	0	0.0110497	0	0.0833333	0.0645161	0	0.026738	0	0.0357143	0.0714286	0	0.0166667	0.030303	0.0322581	0	0	0
GTDC1	0	0.0344828	0.125	0	0	0.0192308	0.0110497	0.0277778	0	0	0	0.026738	0	0.0357143	0.107143	0	0.0166667	0.030303	0.0645161	0	0.111111	0.125
KDELC1	0.0434783	0	0.25	0.0263158	0	0.0384615	0.00552486	0	0	0.016129	0	0.0213904	0	0	0.107143	0	0	0	0.0806452	0.0588235	0.037037	0
KDELC2	0	0	0	0	0.0357143	0.0576923	0.0220994	0.0277778	0	0	0	0.0106952	0	0	0.0714286	0.0217391	0.0166667	0.030303	0.0806452	0	0	0
