# Supplementary material for: An integrative pan‐cancer analysis of the molecular and biological features of glycosyltransferases
Source: Clin Transl Med. 2022 Jul 8;12(7):e872. doi: 10.1002/ctm2.872 (PMC9270580; doi:10.1002/ctm2.872)
Supplement: Supplementary file 1 — Supporting Information [file CTM2-12-e872-s001.zip › ctm2872-sup-0001-SuppMat/SupplementaryFiles20220516/STable/S3.xlsx]

## Sheet: Description
Supplementary Table 3. CNV frequency of GTs in TCGA and CCLE.
CNV gain frequency of GTs in TCGA
	ACC	BLCA	BRCA	CESC	CHOL	COAD	DLBC	ESCA	GBM	HNSC	KICH	KIRC	KIRP	LAML	LGG	LIHC	LUAD	LUSC	MESO	OV	PAAD	PCPG	PRAD	READ	SARC	STAD	TGCT	THCA	THYM	UCEC	UCS	UVM
DPY19L1	0.533333	0.426471	0.315741	0.145763	0.222222	0.560976	0.291667	0.663043	0.79896	0.369732	0.363636	0.325758	0.600694	0.0157068	0.230019	0.308108	0.532946	0.481038	0.275862	0.309154	0.293478	0.179012	0.211382	0.624242	0.330739	0.492063	0.833333	0.0360721	0.113821	0.153989	0.428571	0.1125
DPY19L2	0.744444	0.223039	0.217593	0.162712	0.25	0.203991	0.270833	0.228261	0.0970537	0.180077	0.318182	0.231061	0.392361	0	0.0292398	0.132432	0.296512	0.331337	0.218391	0.33506	0.152174	0.0864198	0.050813	0.121212	0.190661	0.210884	0.64	0.0320641	0.0325203	0.116883	0.321429	0.0375
DPY19L3	0.588889	0.404412	0.25	0.288136	0.194444	0.210643	0.104167	0.282609	0.365685	0.157088	0.272727	0.107955	0.0173611	0.026178	0.0584795	0.210811	0.265504	0.443114	0.16092	0.488774	0.228261	0.0864198	0.0284553	0.272727	0.315175	0.231293	0.2	0.0200401	0.0243902	0.179963	0.75	0.0375
DPY19L4	0.433333	0.60049	0.603704	0.355932	0.361111	0.549889	0.166667	0.625	0.105719	0.662835	0.287879	0.128788	0.0972222	0.120419	0.155945	0.594595	0.554264	0.592814	0.172414	0.590674	0.320652	0.0802469	0.313008	0.624242	0.338521	0.614512	0.773333	0.0140281	0.0894309	0.326531	0.660714	0.75
A4GNT	0.2	0.495098	0.249074	0.671186	0.194444	0.150776	0.270833	0.543478	0.12305	0.618774	0.106061	0.142045	0.333333	0.0052356	0.0175439	0.127027	0.238372	0.774451	0.206897	0.645941	0.130435	0	0.150407	0.212121	0.159533	0.281179	0.253333	0.00601202	0.0406504	0.220779	0.464286	0
ABO	0.388889	0.159314	0.142593	0.20339	0.0277778	0.150776	0.145833	0.298913	0.155979	0.33908	0.151515	0.0246212	0.0138889	0.0157068	0.0740741	0.0864865	0.108527	0.211577	0.045977	0.120898	0.0706522	0.0185185	0.115854	0.218182	0.252918	0.269841	0.106667	0.01002	0.105691	0.0333952	0.0714286	0.05
B3GAT1	0.0444444	0.125	0.0981481	0.0271186	0.0833333	0.121951	0.333333	0.141304	0.0519931	0.111111	0.257576	0.0568182	0.03125	0.0575916	0.157895	0.0756757	0.23062	0.199601	0.183908	0.284974	0.0978261	0.0185185	0.0670732	0.145455	0.0661479	0.145125	0.00666667	0.01002	0.0162602	0.0575139	0.160714	0.1125
B3GAT2	0.188889	0.0980392	0.176852	0.0949153	0.0833333	0.175166	0.0625	0.228261	0.0485269	0.124521	0.0151515	0.0170455	0.0173611	0.0052356	0.00779727	0.186486	0.116279	0.241517	0.045977	0.241796	0.0380435	0.0493827	0.0121951	0.212121	0.171206	0.165533	0.2	0.00601202	0	0.150278	0.464286	0.1
B4GALNT2	0.0777778	0.397059	0.308333	0.19661	0.222222	0.210643	0.0625	0.320652	0.114385	0.178161	0	0.0643939	0.673611	0.0209424	0.042885	0.297297	0.453488	0.373253	0.275862	0.177893	0.13587	0.0555556	0.0406504	0.230303	0.268482	0.219955	0.38	0.0420842	0.0731707	0.0946197	0.446429	0.1125
FUT1	0.6	0.375	0.218519	0.288136	0.166667	0.186253	0.125	0.271739	0.285962	0.153257	0.272727	0.107955	0.0138889	0.0314136	0.0448343	0.210811	0.147287	0.325349	0.0804598	0.172712	0.168478	0.0802469	0.0264228	0.187879	0.194553	0.23356	0.18	0.0200401	0.0243902	0.102041	0.5	0.0375
FUT10	0.377778	0.159314	0.211111	0.138983	0.0833333	0.221729	0.125	0.298913	0.0866551	0.212644	0.242424	0.0473485	0.0625	0.115183	0.079922	0.0837838	0.164729	0.195609	0.149425	0.150259	0.11413	0.0617284	0.0691057	0.145455	0.229572	0.351474	0.733333	0.012024	0.0894309	0.19295	0.339286	0.2625
FUT11	0.288889	0.129902	0.14537	0.0644068	0.166667	0.059867	0.104167	0.201087	0.00693241	0.0823755	0.0454545	0.0227273	0.0243056	0.0157068	0.00779727	0.116216	0.155039	0.11976	0.045977	0.272884	0.0869565	0.0617284	0.0304878	0.0545455	0.0505837	0.197279	0.06	0.00601202	0.0243902	0.231911	0.392857	0
FUT2	0.6	0.375	0.218519	0.284746	0.166667	0.186253	0.125	0.266304	0.285962	0.153257	0.272727	0.107955	0.0138889	0.0314136	0.0448343	0.205405	0.147287	0.325349	0.0804598	0.176166	0.168478	0.0802469	0.0264228	0.187879	0.190661	0.23356	0.18	0.0200401	0.0243902	0.102041	0.464286	0.0375
FUT3	0.6	0.151961	0.160185	0.105085	0.138889	0.155211	0.0625	0.108696	0.395147	0.0996169	0.287879	0.0871212	0.0173611	0.026178	0.22807	0.135135	0.0329457	0.185629	0.137931	0.146805	0.0652174	0.148148	0.0182927	0.193939	0.373541	0.0702948	0.253333	0.0160321	0.0243902	0.0371058	0.125	0.0375
FUT4	0.0555556	0.154412	0.124074	0.101695	0.0833333	0.126386	0.270833	0.190217	0.034662	0.145594	0.227273	0.0587121	0.0347222	0.0366492	0.118908	0.0675676	0.275194	0.215569	0.16092	0.33506	0.0923913	0.0185185	0.0752033	0.169697	0.11284	0.181406	0.0266667	0.01002	0.00813008	0.0705009	0.178571	0.125
FUT5	0.6	0.151961	0.162037	0.105085	0.138889	0.155211	0.0625	0.108696	0.395147	0.0996169	0.287879	0.0871212	0.0173611	0.026178	0.22807	0.135135	0.0329457	0.185629	0.137931	0.146805	0.0652174	0.148148	0.0182927	0.193939	0.373541	0.0702948	0.253333	0.0160321	0.0243902	0.0371058	0.125	0.0375
FUT6	0.6	0.151961	0.160185	0.105085	0.138889	0.155211	0.0625	0.108696	0.395147	0.0996169	0.287879	0.0871212	0.0173611	0.026178	0.22807	0.135135	0.0329457	0.185629	0.137931	0.146805	0.0652174	0.148148	0.0182927	0.193939	0.373541	0.0702948	0.253333	0.0160321	0.0243902	0.0371058	0.125	0.0375
FUT7	0.388889	0.159314	0.14537	0.20678	0.0277778	0.159645	0.145833	0.347826	0.162912	0.33908	0.151515	0.030303	0.0138889	0.0157068	0.0779727	0.0945946	0.122093	0.215569	0.045977	0.196891	0.076087	0.0308642	0.117886	0.236364	0.2607	0.276644	0.113333	0.01002	0.105691	0.0742115	0.125	0.05
FUT9	0.188889	0.0563725	0.15	0.0983051	0.0833333	0.144124	0	0.13587	0.0398614	0.105364	0.0151515	0.0151515	0.0208333	0.0052356	0.0136452	0.132432	0.0678295	0.195609	0.045977	0.184801	0.0217391	0.0432099	0.00813008	0.187879	0.175097	0.142857	0.153333	0.00200401	0	0.135436	0.464286	0.0875
ST3GAL1	0.444444	0.588235	0.587963	0.410169	0.416667	0.567627	0.229167	0.706522	0.117851	0.729885	0.272727	0.145833	0.0972222	0.125654	0.191033	0.613514	0.593023	0.676647	0.206897	0.770294	0.369565	0.0864198	0.29878	0.618182	0.315175	0.650794	0.706667	0.0140281	0.0894309	0.345083	0.660714	0.7625
ST3GAL2	0.566667	0.262255	0.0962963	0.142373	0.194444	0.223947	0.145833	0.271739	0.067591	0.218391	0.318182	0.185606	0.520833	0	0.0389864	0.0648649	0.197674	0.191617	0.126437	0.0656304	0.13587	0.0432099	0.0121951	0.242424	0.0856031	0.136054	0.133333	0.0260521	0.0243902	0.0500928	0.160714	0.0125
ST3GAL3	0.0444444	0.220588	0.152778	0.325424	0.222222	0.0509978	0	0.190217	0.15078	0.14751	0.0151515	0.030303	0.0138889	0.026178	0.0292398	0.102703	0.275194	0.169661	0.091954	0.468048	0.0652174	0.0185185	0.00813008	0.0484848	0.291829	0.108844	0.24	0.00601202	0.00813008	0.124304	0.410714	0
ST3GAL4	0.0555556	0.122549	0.0888889	0.0237288	0.0833333	0.133038	0.333333	0.141304	0.0415945	0.113027	0.242424	0.0568182	0.03125	0.0575916	0.165692	0.0594595	0.232558	0.197605	0.172414	0.271157	0.0978261	0.0246914	0.0650407	0.133333	0.0622568	0.165533	0.00666667	0.01002	0.0162602	0.0612245	0.142857	0.1125
ST3GAL5	0.177778	0.306373	0.15463	0.216949	0.111111	0.170732	0.125	0.380435	0.0710572	0.199234	0.0454545	0.143939	0.149306	0.0157068	0.0253411	0.132432	0.296512	0.451098	0.045977	0.331606	0.076087	0.0308642	0.0386179	0.224242	0.233463	0.201814	0.32	0.00601202	0.00813008	0.189239	0.464286	0.125
ST3GAL6	0.177778	0.431373	0.211111	0.501695	0.138889	0.128603	0.291667	0.445652	0.107452	0.465517	0.0909091	0.111742	0.319444	0.0052356	0.0155945	0.108108	0.19186	0.636727	0.218391	0.476684	0.0923913	0	0.0955285	0.187879	0.163424	0.219955	0.22	0.00601202	0.0243902	0.170686	0.357143	0
ST6GAL1	0.222222	0.529412	0.289815	0.752542	0.277778	0.172949	0.3125	0.646739	0.155979	0.718391	0.0909091	0.159091	0.340278	0.0052356	0.0272904	0.172973	0.26938	0.88024	0.195402	0.737478	0.146739	0	0.134146	0.218182	0.202335	0.342404	0.32	0.00601202	0.0406504	0.278293	0.589286	0
ST6GAL2	0.144444	0.188725	0.1	0.118644	0.138889	0.175166	0.0833333	0.353261	0.0554593	0.180077	0.0454545	0.143939	0.159722	0.0052356	0.0253411	0.110811	0.28876	0.379242	0.0574713	0.278066	0.0923913	0.0185185	0.0203252	0.254545	0.198444	0.192744	0.3	0.00601202	0	0.170686	0.392857	0.1
ST6GALNAC1	0.133333	0.470588	0.366667	0.227119	0.222222	0.228381	0.0833333	0.347826	0.135182	0.212644	0.0151515	0.0795455	0.694444	0.0209424	0.0818713	0.381081	0.505814	0.467066	0.241379	0.338515	0.119565	0.0679012	0.046748	0.224242	0.29572	0.208617	0.386667	0.0420842	0.0731707	0.178108	0.5	0.1625
ST6GALNAC2	0.122222	0.473039	0.368519	0.230508	0.222222	0.228381	0.0833333	0.347826	0.135182	0.210728	0.0151515	0.0795455	0.694444	0.0209424	0.0838207	0.378378	0.503876	0.469062	0.241379	0.336788	0.119565	0.0679012	0.0447154	0.224242	0.307393	0.204082	0.386667	0.0420842	0.0731707	0.183673	0.5	0.15
ST6GALNAC3	0.0555556	0.208333	0.143519	0.305085	0.25	0.0332594	0	0.119565	0.145581	0.0996169	0.0151515	0.0359848	0.0138889	0.026178	0.0292398	0.118919	0.226744	0.135729	0.0804598	0.267703	0.0597826	0	0.00813008	0.0484848	0.319066	0.0997732	0.26	0.00601202	0.00813008	0.0779221	0.285714	0.0375
ST6GALNAC4	0.377778	0.14951	0.149074	0.19322	0.0833333	0.144124	0.145833	0.304348	0.157712	0.335249	0.136364	0.0246212	0.0138889	0.0157068	0.0682261	0.0837838	0.100775	0.203593	0.045977	0.134715	0.0543478	0.0185185	0.123984	0.218182	0.307393	0.247166	0.1	0.01002	0.097561	0.0500928	0.107143	0.05
ST6GALNAC5	0.0555556	0.205882	0.139815	0.301695	0.25	0.0332594	0	0.125	0.145581	0.0996169	0.0151515	0.0359848	0.0138889	0.026178	0.0292398	0.118919	0.224806	0.133733	0.0804598	0.262522	0.0597826	0	0.0101626	0.0484848	0.315175	0.0929705	0.26	0.00601202	0.00813008	0.0760668	0.285714	0.0375
ST6GALNAC6	0.377778	0.14951	0.149074	0.19322	0.0833333	0.144124	0.145833	0.304348	0.157712	0.337165	0.136364	0.0246212	0.0138889	0.0157068	0.0701754	0.0837838	0.102713	0.203593	0.045977	0.136442	0.0543478	0.0185185	0.123984	0.218182	0.307393	0.247166	0.106667	0.01002	0.097561	0.0538033	0.107143	0.05
ST8SIA1	0.711111	0.29902	0.238889	0.176271	0.305556	0.221729	0.145833	0.380435	0.116118	0.304598	0.287879	0.229167	0.392361	0	0.0916179	0.108108	0.310078	0.491018	0.206897	0.521589	0.201087	0.0679012	0.0325203	0.218182	0.225681	0.253968	0.98	0.0280561	0.0406504	0.157699	0.428571	0.0375
ST8SIA2	0.144444	0.120098	0.17037	0.257627	0.194444	0.0554324	0.104167	0.304348	0.0589255	0.178161	0.333333	0.0530303	0.0173611	0	0.0292398	0.132432	0.135659	0.337325	0.195402	0.248705	0.119565	0.0864198	0.0223577	0.0727273	0.330739	0.22449	0.326667	0	0.105691	0.0630798	0.160714	0.0375
ST8SIA3	0.0333333	0.129902	0.139815	0.105085	0.138889	0.0177384	0.333333	0.108696	0.103986	0.0632184	0.242424	0.0473485	0.03125	0	0.0331384	0.0891892	0.112403	0.181637	0.0344828	0.0846287	0.0380435	0.0679012	0.0203252	0.00606061	0.175097	0.0884354	0.00666667	0.012024	0.0243902	0.0723562	0.214286	0.0125
ST8SIA4	0.655556	0.0686275	0.183333	0.0779661	0.277778	0.0643016	0.145833	0.0597826	0.0745234	0.0574713	0.121212	0.445076	0.118056	0	0.0194932	0.289189	0.182171	0.0239521	0.114943	0.0811744	0.076087	0.0432099	0.0203252	0.10303	0.272374	0.0544218	0.0266667	0.0360721	0.0731707	0.025974	0.107143	0.0375
ST8SIA5	0.0333333	0.144608	0.15	0.111864	0.138889	0.0288248	0.3125	0.152174	0.107452	0.0977011	0.242424	0.0473485	0.03125	0	0.0253411	0.0837838	0.118217	0.207585	0.0574713	0.15544	0.0434783	0.0617284	0.0223577	0.0242424	0.171206	0.0997732	0.02	0.012024	0.0243902	0.0871985	0.267857	0.0125
ST8SIA6	0.266667	0.360294	0.257407	0.0949153	0.138889	0.0909091	0.125	0.25	0.0277296	0.0938697	0.0606061	0.032197	0.03125	0.0157068	0.116959	0.178378	0.24031	0.193613	0.0574713	0.404145	0.0706522	0.0679012	0.0386179	0.0727273	0.105058	0.240363	0.0466667	0.00801603	0.0243902	0.239332	0.482143	0
B3GALT1	0.155556	0.134804	0.0935185	0.122034	0.166667	0.177384	0.0833333	0.293478	0.0606586	0.17433	0.0454545	0.155303	0.173611	0.0052356	0.0233918	0.135135	0.290698	0.295409	0.0689655	0.390328	0.119565	0.0185185	0.0182927	0.248485	0.124514	0.163265	0.306667	0.00200401	0	0.166976	0.357143	0.1
B3GALT2	0.166667	0.365196	0.742593	0.508475	0.611111	0.210643	0.333333	0.467391	0.166378	0.266284	0.0151515	0.111742	0.0625	0.0209424	0.0604288	0.727027	0.70155	0.499002	0.287356	0.504318	0.309783	0.141975	0.0609756	0.272727	0.210117	0.29932	0.46	0.0561122	0.203252	0.404453	0.625	0.1375
B3GALT4	0.177778	0.230392	0.244444	0.244068	0.25	0.203991	0.1875	0.271739	0.0485269	0.176245	0.0454545	0.0170455	0.0138889	0.0052356	0.0214425	0.389189	0.370155	0.237525	0.091954	0.438687	0.048913	0.0864198	0.0365854	0.272727	0.202335	0.213152	0.18	0.00601202	0	0.185529	0.625	0.5375
B3GALT5	0.355556	0.296569	0.222222	0.149153	0.138889	0.0620843	0.208333	0.0869565	0.112652	0.0689655	0.0606061	0.0965909	0.0659722	0.0680628	0.0467836	0.0891892	0.203488	0.113772	0.0689655	0.236615	0.0217391	0.0246914	0.0345528	0.0666667	0.237354	0.0544218	0.853333	0.01002	0.0243902	0.0909091	0.357143	0.2
B3GNT2	0.144444	0.348039	0.176852	0.240678	0.138889	0.186253	0.25	0.38587	0.0589255	0.220307	0.0454545	0.143939	0.145833	0.0157068	0.0292398	0.132432	0.290698	0.540918	0.045977	0.407599	0.0815217	0.037037	0.0325203	0.242424	0.136187	0.213152	0.333333	0.00601202	0.00813008	0.202226	0.446429	0.125
B3GNT3	0.611111	0.166667	0.202778	0.125424	0.166667	0.16408	0.0625	0.168478	0.395147	0.128352	0.30303	0.094697	0.0208333	0.0314136	0.212476	0.17027	0.0755814	0.247505	0.195402	0.499136	0.0923913	0.123457	0.0243902	0.206061	0.357977	0.0997732	0.26	0.0160321	0.0243902	0.174397	0.446429	0.05
B3GNT4	0.733333	0.245098	0.173148	0.159322	0.222222	0.197339	0.1875	0.206522	0.084922	0.153257	0.318182	0.229167	0.399306	0	0.0409357	0.124324	0.24031	0.249501	0.206897	0.300518	0.0923913	0.0864198	0.0609756	0.145455	0.202335	0.213152	0.56	0.0300601	0.0325203	0.100186	0.285714	0.0375
B3GNT7	0.155556	0.0441176	0.0611111	0.0338983	0.194444	0.186253	0.104167	0.201087	0.0537262	0.0727969	0.0151515	0.136364	0.15625	0.0052356	0.0253411	0.124324	0.25	0.153693	0.045977	0.272884	0.130435	0.0185185	0.0182927	0.266667	0.07393	0.151927	0.24	0.00200401	0	0.150278	0.428571	0.1
B3GNT8	0.588889	0.384804	0.218519	0.284746	0.194444	0.195122	0.104167	0.228261	0.317158	0.143678	0.272727	0.107955	0.0138889	0.0314136	0.0565302	0.2	0.218992	0.363273	0.114943	0.243523	0.179348	0.0740741	0.0182927	0.224242	0.268482	0.208617	0.186667	0.0220441	0.0243902	0.109462	0.535714	0.0375
B3GNT9	0.611111	0.25	0.0907407	0.145763	0.166667	0.223947	0.145833	0.288043	0.0641248	0.226054	0.318182	0.1875	0.520833	0	0.0389864	0.0594595	0.195736	0.195609	0.137931	0.0535406	0.130435	0.0432099	0.0121951	0.248485	0.07393	0.122449	0.133333	0.0260521	0.0243902	0.0315399	0.107143	0.0125
B4GALNT3	0.722222	0.321078	0.260185	0.20678	0.361111	0.241685	0.145833	0.369565	0.121317	0.319923	0.30303	0.234848	0.385417	0	0.122807	0.121622	0.286822	0.510978	0.218391	0.571675	0.211957	0.0740741	0.0304878	0.242424	0.202335	0.240363	0.966667	0.0260521	0.0325203	0.16141	0.446429	0.0375
B4GALNT4	0.0666667	0.0612745	0.132407	0.0508475	0.111111	0.13082	0.229167	0.13587	0.034662	0.128352	0.227273	0.0662879	0.0381944	0.0209424	0.0545809	0.108108	0.149225	0.0978044	0.149425	0.0984456	0.0706522	0.037037	0.0528455	0.2	0.0856031	0.136054	0.0733333	0.012024	0.00813008	0.0705009	0.142857	0.125
B4GALT1	0.244444	0.196078	0.156481	0.169492	0.138889	0.177384	0.145833	0.201087	0.109185	0.243295	0.136364	0.0265152	0.0104167	0.0157068	0.0233918	0.0756757	0.151163	0.271457	0.0344828	0.238342	0.0869565	0.0246914	0.0792683	0.284848	0.214008	0.197279	0.133333	0.00801603	0.0813008	0.0853432	0.160714	0.0625
B4GALT2	0.0444444	0.220588	0.148148	0.325424	0.222222	0.0509978	0	0.184783	0.152513	0.145594	0.0151515	0.030303	0.0138889	0.026178	0.0292398	0.1	0.271318	0.167665	0.091954	0.464594	0.0652174	0.0123457	0.0101626	0.0484848	0.287938	0.111111	0.246667	0.00601202	0.00813008	0.118738	0.428571	0
B4GALT3	0.177778	0.526961	0.742593	0.542373	0.638889	0.206208	0.291667	0.516304	0.162912	0.258621	0.0151515	0.119318	0.0590278	0.0157068	0.0662768	0.745946	0.724806	0.516966	0.275862	0.57513	0.320652	0.154321	0.0630081	0.284848	0.36965	0.358277	0.453333	0.0541082	0.195122	0.45269	0.678571	0.1
B4GALT4	0.188889	0.453431	0.215741	0.589831	0.194444	0.135255	0.270833	0.494565	0.110919	0.52682	0.0909091	0.11553	0.333333	0.0052356	0.0155945	0.113514	0.215116	0.694611	0.195402	0.552677	0.108696	0	0.111789	0.206061	0.14786	0.24263	0.213333	0.00601202	0.0406504	0.187384	0.428571	0
GCNT2	0.177778	0.316176	0.265741	0.237288	0.277778	0.186253	0.1875	0.228261	0.0485269	0.185824	0.0454545	0.0208333	0.0173611	0.0052356	0.0233918	0.418919	0.370155	0.267465	0.103448	0.499136	0.048913	0.0925926	0.0345528	0.236364	0.194553	0.199546	0.2	0.00601202	0	0.187384	0.625	0.5625
GCNT6	0.177778	0.313725	0.263889	0.237288	0.277778	0.186253	0.1875	0.228261	0.0485269	0.185824	0.0454545	0.0208333	0.0173611	0.0052356	0.0233918	0.416216	0.370155	0.267465	0.103448	0.500864	0.048913	0.0864198	0.0345528	0.236364	0.194553	0.201814	0.2	0.00601202	0	0.187384	0.625	0.5625
GCNT7	0.555556	0.571078	0.487963	0.410169	0.361111	0.720621	0.0625	0.641304	0.383016	0.383142	0.333333	0.225379	0.350694	0	0.0916179	0.327027	0.45155	0.499002	0.16092	0.668394	0.271739	0.0617284	0.0792683	0.89697	0.385214	0.655329	0.293333	0.0240481	0.0813008	0.272727	0.803571	0.1125
GYG1	0.222222	0.514706	0.272222	0.701695	0.222222	0.148559	0.270833	0.608696	0.12305	0.666667	0.106061	0.147727	0.333333	0.0052356	0.0155945	0.159459	0.251938	0.832335	0.206897	0.682211	0.141304	0	0.144309	0.224242	0.178988	0.278912	0.286667	0.00601202	0.0406504	0.233766	0.517857	0
GYG2	0.522222	0.191176	0.174074	0.19322	0.0833333	0.16408	0.0625	0.152174	0.0554593	0.101533	0.121212	0.0530303	0.291667	0.0157068	0.0584795	0.0972973	0.104651	0.155689	0.0574713	0.188256	0.048913	0.0493827	0.0426829	0.175758	0.303502	0.156463	0.186667	0.0160321	0.0243902	0.148423	0.357143	0.125
GYS1	0.6	0.375	0.222222	0.284746	0.166667	0.186253	0.125	0.266304	0.285962	0.155172	0.272727	0.107955	0.0138889	0.0314136	0.0448343	0.208108	0.149225	0.325349	0.0804598	0.174439	0.168478	0.0802469	0.0284553	0.187879	0.190661	0.23356	0.18	0.0200401	0.0243902	0.102041	0.517857	0.0375
GYS2	0.711111	0.296569	0.237037	0.179661	0.305556	0.219512	0.125	0.380435	0.117851	0.306513	0.287879	0.229167	0.392361	0	0.0935673	0.113514	0.300388	0.489022	0.206897	0.516408	0.195652	0.0679012	0.0325203	0.218182	0.214008	0.244898	0.98	0.0280561	0.0406504	0.150278	0.428571	0.0375
B3GALT6	0.0666667	0.220588	0.0805556	0.277966	0.0277778	0.0399113	0	0.206522	0.147314	0.124521	0.0151515	0.0170455	0.00347222	0.026178	0.0233918	0.0621622	0.25969	0.133733	0.0344828	0.321244	0.0869565	0.00617284	0.0203252	0.0181818	0.264591	0.133787	0.18	0.01002	0.00813008	0.0927644	0.357143	0
B3GAT3	0.0777778	0.227941	0.171296	0.0847458	0.111111	0.101996	0.1875	0.26087	0.0242634	0.235632	0.272727	0.0625	0.03125	0.0314136	0.0916179	0.0648649	0.25	0.223553	0.218391	0.262522	0.076087	0.0308642	0.0650407	0.139394	0.132296	0.165533	0.0266667	0.01002	0.00813008	0.113173	0.339286	0.125
B4GALT7	0.688889	0.0710784	0.262963	0.101695	0.333333	0.0909091	0.145833	0.130435	0.084922	0.0708812	0.121212	0.626894	0.125	0	0.0175439	0.356757	0.234496	0.0678643	0.16092	0.253886	0.125	0.0493827	0.0487805	0.151515	0.225681	0.0770975	0.02	0.0380762	0.0731707	0.0927644	0.303571	0.0625
CHPF	0.166667	0.0563725	0.0768519	0.0474576	0.166667	0.186253	0.104167	0.201087	0.0554593	0.0747126	0.0151515	0.136364	0.15625	0.0052356	0.0233918	0.127027	0.253876	0.163673	0.045977	0.288428	0.130435	0.0246914	0.0162602	0.266667	0.108949	0.165533	0.273333	0.00200401	0	0.146568	0.392857	0.1
CHPF2	0.533333	0.323529	0.258333	0.125424	0.138889	0.485588	0.1875	0.293478	0.82669	0.180077	0.363636	0.331439	0.597222	0	0.341131	0.318919	0.434109	0.413174	0.206897	0.52677	0.228261	0.12963	0.191057	0.515152	0.229572	0.312925	0.606667	0.0400802	0.138211	0.148423	0.339286	0.0875
CHSY1	0.2	0.132353	0.165741	0.254237	0.194444	0.059867	0.0833333	0.304348	0.0589255	0.195402	0.333333	0.0530303	0.0173611	0	0.0350877	0.145946	0.131783	0.361277	0.195402	0.272884	0.125	0.0864198	0.0243902	0.0787879	0.326848	0.229025	0.34	0	0.105691	0.0667904	0.142857	0.0375
CHSY3	0.666667	0.0686275	0.198148	0.0915254	0.305556	0.075388	0.125	0.0652174	0.0710572	0.0651341	0.121212	0.587121	0.125	0	0.0136452	0.310811	0.166667	0.0259481	0.114943	0.127807	0.0923913	0.0493827	0.0325203	0.10303	0.2607	0.0589569	0.0266667	0.0380762	0.0731707	0.0352505	0.178571	0.0375
CSGALNACT1	0.355556	0.10049	0.137037	0.128814	0.0833333	0.186253	0.104167	0.222826	0.0883882	0.164751	0.242424	0.0378788	0.0625	0.115183	0.079922	0.0621622	0.145349	0.0938124	0.149425	0.0863558	0.0978261	0.0617284	0.0284553	0.0969697	0.217899	0.335601	0.733333	0.012024	0.0813008	0.178108	0.285714	0.25
CSGALNACT2	0.288889	0.223039	0.175	0.0711864	0.194444	0.0620843	0.0833333	0.244565	0.00866551	0.109195	0.0454545	0.0227273	0.0243056	0.0157068	0.0214425	0.137838	0.222868	0.177645	0.045977	0.272884	0.0815217	0.0555556	0.0386179	0.0484848	0.0856031	0.195011	0.0533333	0.00601202	0.0243902	0.213358	0.357143	0
EXT1	0.422222	0.598039	0.612037	0.4	0.416667	0.572062	0.229167	0.701087	0.109185	0.729885	0.272727	0.145833	0.09375	0.120419	0.192982	0.624324	0.593023	0.658683	0.16092	0.721934	0.380435	0.0864198	0.306911	0.642424	0.315175	0.653061	0.7	0.0140281	0.0894309	0.345083	0.714286	0.7625
EXT2	0.0666667	0.0857843	0.185185	0.0711864	0.0833333	0.119734	0.166667	0.25	0.0259965	0.172414	0.257576	0.0643939	0.0347222	0.0209424	0.0623782	0.0675676	0.207364	0.207585	0.137931	0.189983	0.0869565	0.0246914	0.0487805	0.181818	0.163424	0.183673	0.0533333	0.01002	0.00813008	0.0667904	0.125	0.1125
EXTL1	0.0444444	0.178922	0.062037	0.271186	0	0.0133038	0	0.103261	0.142114	0.0996169	0.0151515	0.0170455	0	0.026178	0.0272904	0.0540541	0.218992	0.0958084	0.045977	0.233161	0.0326087	0.00617284	0.0142276	0.0181818	0.315175	0.0702948	0.173333	0.00601202	0.00813008	0.0593692	0.267857	0
EXTL2	0.0555556	0.188725	0.125	0.257627	0.25	0.0354767	0	0.13587	0.145581	0.0977011	0.0151515	0.0378788	0.0138889	0.0209424	0.0331384	0.12973	0.226744	0.11976	0.0574713	0.284974	0.0706522	0	0.0162602	0.0484848	0.252918	0.0975057	0.28	0.00601202	0.0243902	0.0871985	0.285714	0.0375
EXTL3	0.366667	0.102941	0.141667	0.128814	0.0833333	0.203991	0.0833333	0.244565	0.0866551	0.170498	0.242424	0.0378788	0.0625	0.120419	0.079922	0.0675676	0.147287	0.113772	0.137931	0.105354	0.11413	0.0679012	0.0426829	0.10303	0.210117	0.342404	0.733333	0.012024	0.0894309	0.19295	0.285714	0.2625
XYLT1	0.566667	0.203431	0.521296	0.186441	0.194444	0.24612	0.208333	0.222826	0.0727903	0.208812	0.333333	0.204545	0.53125	0	0.0292398	0.12973	0.300388	0.205589	0.195402	0.234888	0.119565	0.037037	0.0833333	0.248485	0.225681	0.163265	0.106667	0.0300601	0.0325203	0.0983302	0.285714	0.0875
XYLT2	0.0888889	0.411765	0.32037	0.19661	0.222222	0.208426	0.0625	0.342391	0.12305	0.178161	0	0.0643939	0.680556	0.0209424	0.0487329	0.297297	0.45155	0.389222	0.275862	0.189983	0.141304	0.0617284	0.0365854	0.218182	0.264591	0.229025	0.386667	0.0420842	0.0731707	0.107607	0.5	0.1125
A4GALT	0.0555556	0.112745	0.110185	0.108475	0.138889	0.0310421	0	0.190217	0.0571924	0.212644	0.287879	0.0776515	0.0243056	0.0418848	0.0526316	0.151351	0.145349	0.457086	0.0114943	0.0397237	0.0597826	0.0185185	0.0121951	0.0484848	0.237354	0.0816327	0.246667	0.00801603	0.0325203	0.0612245	0.160714	0.075
B3GALNT1	0.233333	0.507353	0.283333	0.732203	0.222222	0.155211	0.291667	0.646739	0.129983	0.703065	0.106061	0.155303	0.333333	0.0052356	0.0214425	0.156757	0.275194	0.858283	0.183908	0.734024	0.157609	0	0.144309	0.224242	0.14786	0.321995	0.306667	0.00601202	0.0406504	0.250464	0.535714	0
B3GNT5	0.222222	0.534314	0.300926	0.749153	0.277778	0.172949	0.3125	0.652174	0.180243	0.722222	0.0909091	0.159091	0.347222	0.0052356	0.037037	0.17027	0.27907	0.902196	0.195402	0.768566	0.146739	0	0.140244	0.218182	0.194553	0.351474	0.32	0.00601202	0.0406504	0.283859	0.607143	0
B4GALNT1	0.755556	0.215686	0.210185	0.162712	0.25	0.208426	0.270833	0.217391	0.183709	0.170498	0.318182	0.229167	0.392361	0	0.0623782	0.148649	0.315891	0.317365	0.229885	0.352332	0.157609	0.0925926	0.046748	0.139394	0.249027	0.217687	0.62	0.0300601	0.0325203	0.120594	0.303571	0.0375
B4GALT5	0.577778	0.593137	0.468519	0.4	0.361111	0.722838	0.0625	0.657609	0.383016	0.383142	0.333333	0.229167	0.350694	0	0.08577	0.332432	0.424419	0.526946	0.149425	0.654577	0.255435	0.0617284	0.0813008	0.890909	0.392996	0.668934	0.3	0.0240481	0.0813008	0.272727	0.821429	0.1125
B4GALT6	0.0666667	0.188725	0.158333	0.135593	0.166667	0.0443459	0.291667	0.190217	0.109185	0.122605	0.242424	0.0473485	0.0347222	0	0.0311891	0.0837838	0.155039	0.271457	0.0689655	0.215889	0.0815217	0.0617284	0.0284553	0.0242424	0.178988	0.138322	0.02	0.012024	0.0243902	0.102041	0.339286	0.0125
GBGT1	0.388889	0.156863	0.141667	0.20678	0.0277778	0.150776	0.145833	0.298913	0.155979	0.33908	0.151515	0.0246212	0.0138889	0.0157068	0.0740741	0.0864865	0.108527	0.209581	0.045977	0.119171	0.0652174	0.0185185	0.115854	0.218182	0.252918	0.265306	0.106667	0.01002	0.105691	0.0315399	0.0714286	0.05
UGCG	0.377778	0.144608	0.130556	0.169492	0.0277778	0.146341	0.166667	0.266304	0.15078	0.333333	0.121212	0.0227273	0.0138889	0.0157068	0.0565302	0.0756757	0.0930233	0.207585	0.0689655	0.129534	0.048913	0.0185185	0.121951	0.212121	0.357977	0.210884	0.133333	0.00801603	0.0894309	0.0278293	0.0535714	0.05
UGT8	0.422222	0.0759804	0.0972222	0.0610169	0.0833333	0.0399113	0	0.11413	0.0519931	0.0900383	0.348485	0.0227273	0.0347222	0.0209424	0.00779727	0.0324324	0.0949612	0.0499002	0.0114943	0.0673575	0.048913	0.037037	0.0284553	0.0363636	0.167315	0.0453515	0	0.01002	0.0243902	0.0166976	0.0535714	0.05
PIGA	0.5	0.191176	0.17037	0.176271	0.0277778	0.172949	0.0625	0.146739	0.0537262	0.091954	0.121212	0.0530303	0.3125	0.0157068	0.0506823	0.0972973	0.102713	0.153693	0.0574713	0.160622	0.048913	0.0432099	0.050813	0.193939	0.330739	0.154195	0.193333	0.0180361	0.0243902	0.139147	0.357143	0.125
PIGB	0.144444	0.0955882	0.0768519	0.169492	0.166667	0.037694	0.0833333	0.190217	0.0450607	0.153257	0.333333	0.0473485	0.0173611	0	0.0194932	0.0972973	0.0794574	0.243513	0.206897	0.08981	0.0869565	0.0802469	0.00609756	0.0363636	0.268482	0.0793651	0.346667	0	0.097561	0.012987	0.0535714	0.0375
PIGM	0.166667	0.497549	0.737963	0.538983	0.611111	0.208426	0.270833	0.5	0.17331	0.258621	0.0151515	0.119318	0.0590278	0.0157068	0.0701754	0.740541	0.717054	0.512974	0.275862	0.582038	0.320652	0.154321	0.0630081	0.290909	0.377432	0.356009	0.453333	0.0541082	0.195122	0.44898	0.660714	0.1
PIGV	0.0333333	0.164216	0.0583333	0.271186	0	0.0133038	0	0.0978261	0.145581	0.101533	0.0151515	0.0170455	0.00347222	0.026178	0.0253411	0.0486486	0.215116	0.0938124	0.045977	0.215889	0.0271739	0.0123457	0.0142276	0.0181818	0.307393	0.0589569	0.18	0.00601202	0.00813008	0.0723562	0.267857	0.0125
PIGZ	0.222222	0.52451	0.29537	0.752542	0.277778	0.172949	0.3125	0.641304	0.138648	0.716475	0.106061	0.159091	0.340278	0.0052356	0.0292398	0.172973	0.265504	0.88024	0.183908	0.709845	0.152174	0	0.128049	0.212121	0.182879	0.337868	0.293333	0.00801603	0.0406504	0.276438	0.553571	0
HAS1	0.622222	0.387255	0.250926	0.305085	0.166667	0.192905	0.166667	0.255435	0.29636	0.157088	0.272727	0.107955	0.0138889	0.0314136	0.0487329	0.208108	0.155039	0.345309	0.0804598	0.207254	0.173913	0.0802469	0.0365854	0.187879	0.190661	0.231293	0.18	0.0200401	0.0243902	0.113173	0.5	0.0375
HAS2	0.433333	0.602941	0.611111	0.4	0.416667	0.56541	0.229167	0.717391	0.116118	0.729885	0.272727	0.145833	0.09375	0.120419	0.192982	0.621622	0.600775	0.670659	0.195402	0.739206	0.369565	0.0925926	0.308943	0.654545	0.319066	0.664399	0.706667	0.0140281	0.0894309	0.346939	0.714286	0.7625
HAS3	0.577778	0.269608	0.0935185	0.142373	0.194444	0.223947	0.145833	0.277174	0.0623917	0.218391	0.318182	0.1875	0.520833	0.0052356	0.0409357	0.0540541	0.199612	0.187625	0.137931	0.0466321	0.125	0.0493827	0.0142276	0.236364	0.077821	0.122449	0.133333	0.0260521	0.0243902	0.0296846	0.107143	0.0125
ALG1	0.555556	0.112745	0.527778	0.20339	0.222222	0.237251	0.125	0.195652	0.0831889	0.210728	0.333333	0.212121	0.527778	0	0.037037	0.121622	0.304264	0.181637	0.218391	0.205527	0.141304	0.0432099	0.0894309	0.218182	0.241245	0.147392	0.106667	0.0300601	0.0325203	0.0871985	0.178571	0.075
ALG10	0.733333	0.301471	0.240741	0.186441	0.305556	0.215078	0.1875	0.353261	0.0953206	0.260536	0.318182	0.229167	0.388889	0	0.0506823	0.124324	0.312016	0.449102	0.218391	0.480138	0.222826	0.0740741	0.0345528	0.2	0.225681	0.244898	0.94	0.0320641	0.0325203	0.163265	0.446429	0.0375
ALG10B	0.733333	0.301471	0.240741	0.186441	0.305556	0.215078	0.1875	0.353261	0.0953206	0.260536	0.318182	0.229167	0.388889	0	0.0506823	0.124324	0.312016	0.449102	0.218391	0.480138	0.222826	0.0740741	0.0345528	0.2	0.225681	0.244898	0.94	0.0320641	0.0325203	0.163265	0.446429	0.0375
ALG11	0.0666667	0.188725	0.0777778	0.0779661	0.0833333	0.587583	0.125	0.271739	0.0103986	0.113027	0.0454545	0.0397727	0.100694	0.0314136	0.00194932	0.0351351	0.0968992	0.0918164	0.0344828	0.134715	0.163043	0.0617284	0.00609756	0.690909	0.0272374	0.380952	0.00666667	0.01002	0.00813008	0.0593692	0.25	0.075
ALG12	0.0333333	0.110294	0.121296	0.111864	0.166667	0.0288248	0	0.179348	0.0485269	0.208812	0.287879	0.0757576	0.0277778	0.0471204	0.0506823	0.164865	0.124031	0.42515	0.0114943	0.0328152	0.0434783	0.0185185	0.0142276	0.0484848	0.22179	0.0770975	0.246667	0.00601202	0.0325203	0.0556586	0.160714	0.075
ALG13	0.444444	0.14951	0.127778	0.166102	0.0833333	0.177384	0.0833333	0.315217	0.0415945	0.233716	0.121212	0.0530303	0.336806	0.0157068	0.0955166	0.186486	0.217054	0.221557	0.0689655	0.231434	0.0923913	0.037037	0.0264228	0.2	0.0972763	0.163265	0.16	0.0160321	0.0406504	0.133581	0.25	0.1125
ALG14	0.0444444	0.193627	0.136111	0.261017	0.277778	0.0354767	0	0.130435	0.145581	0.101533	0.0151515	0.0378788	0.0138889	0.0209424	0.0331384	0.12973	0.224806	0.127745	0.045977	0.264249	0.0597826	0	0.0121951	0.0484848	0.272374	0.0929705	0.273333	0.00601202	0.0243902	0.0909091	0.285714	0.0125
ALG2	0.366667	0.142157	0.12037	0.176271	0	0.148559	0.145833	0.277174	0.142114	0.323755	0.121212	0.0227273	0.0138889	0.0052356	0.0565302	0.0594595	0.0678295	0.201597	0.0689655	0.1019	0.048913	0.0185185	0.115854	0.206061	0.361868	0.183673	0.14	0.00801603	0.0894309	0.0148423	0.0535714	0.05
ALG3	0.233333	0.534314	0.289815	0.749153	0.277778	0.172949	0.3125	0.652174	0.181976	0.722222	0.0909091	0.159091	0.347222	0.0052356	0.037037	0.164865	0.275194	0.896208	0.195402	0.765112	0.146739	0	0.134146	0.218182	0.194553	0.349206	0.32	0.00601202	0.0406504	0.283859	0.607143	0
ALG5	0.0666667	0.235294	0.0972222	0.0711864	0.0833333	0.587583	0.104167	0.233696	0.0190641	0.0938697	0.0454545	0.0416667	0.100694	0.0314136	0.0116959	0.0378378	0.0852713	0.0678643	0.0344828	0.122625	0.146739	0.0617284	0.0223577	0.709091	0.0700389	0.385488	0	0.01002	0.00813008	0.0519481	0.214286	0.075
ALG6	0.0555556	0.198529	0.143519	0.308475	0.25	0.0310421	0	0.130435	0.147314	0.12069	0.0151515	0.0340909	0.0104167	0.026178	0.0272904	0.116216	0.244186	0.145709	0.103448	0.324698	0.048913	0.00617284	0.00813008	0.0363636	0.326848	0.0952381	0.233333	0.00601202	0.00813008	0.0909091	0.25	0.0125
ALG8	0.1	0.213235	0.237963	0.115254	0.0833333	0.119734	0.25	0.25	0.0398614	0.226054	0.272727	0.0606061	0.0347222	0.0366492	0.107212	0.0837838	0.319767	0.249501	0.183908	0.442142	0.0815217	0.0308642	0.0894309	0.181818	0.163424	0.229025	0.02	0.01002	0.00813008	0.105751	0.285714	0.125
ALG9	0.0555556	0.107843	0.0898148	0.0237288	0.0833333	0.121951	0.333333	0.141304	0.034662	0.10728	0.257576	0.0549242	0.03125	0.0471204	0.132554	0.0648649	0.232558	0.197605	0.149425	0.274611	0.103261	0.0246914	0.0589431	0.157576	0.07393	0.165533	0.00666667	0.01002	0.00813008	0.0482375	0.196429	0.125
DPM1	0.566667	0.605392	0.488889	0.40339	0.361111	0.722838	0.0625	0.663043	0.381282	0.381226	0.333333	0.231061	0.350694	0	0.0877193	0.327027	0.430233	0.528942	0.149425	0.663212	0.25	0.0679012	0.0813008	0.878788	0.392996	0.657596	0.293333	0.0240481	0.0813008	0.265306	0.821429	0.1125
FUT8	0.244444	0.159314	0.124074	0.166102	0.0277778	0.0731707	0.0833333	0.282609	0.0398614	0.310345	0.318182	0.030303	0.00347222	0.0157068	0.00584795	0.0540541	0.248062	0.243513	0.0344828	0.115717	0.152174	0.0308642	0.0264228	0.0666667	0.214008	0.0839002	0.353333	0.0220441	0.105691	0.0760668	0.142857	0.05
MGAT1	0.677778	0.0710784	0.257407	0.108475	0.333333	0.0953437	0.145833	0.141304	0.084922	0.0842912	0.106061	0.625	0.125	0	0.0214425	0.343243	0.246124	0.0658683	0.16092	0.238342	0.119565	0.0493827	0.0487805	0.157576	0.249027	0.0748299	0.02	0.0380762	0.0731707	0.0946197	0.267857	0.0625
MGAT2	0.255556	0.17402	0.190741	0.176271	0.0833333	0.0864745	0.0833333	0.298913	0.0398614	0.300766	0.318182	0.030303	0.0104167	0.0157068	0.0155945	0.0891892	0.319767	0.269461	0.0344828	0.162349	0.157609	0.0308642	0.0304878	0.0666667	0.22179	0.113379	0.34	0.0220441	0.105691	0.0686456	0.125	0.0375
MGAT3	0.0555556	0.129902	0.107407	0.115254	0.138889	0.0310421	0.0208333	0.184783	0.0589255	0.222222	0.287879	0.0776515	0.0208333	0.0471204	0.0487329	0.148649	0.133721	0.471058	0.0344828	0.0725389	0.0652174	0.0246914	0.0101626	0.0484848	0.268482	0.0793651	0.246667	0.00601202	0.0325203	0.0890538	0.214286	0.0875
MGAT4A	0.155556	0.235294	0.121296	0.122034	0.138889	0.184035	0.0625	0.347826	0.0606586	0.189655	0.0454545	0.142045	0.163194	0.0052356	0.0233918	0.116216	0.30814	0.417166	0.0574713	0.321244	0.0923913	0.0185185	0.0264228	0.248485	0.217899	0.192744	0.3	0.00601202	0	0.176252	0.482143	0.1
MGAT4B	0.677778	0.0686275	0.260185	0.105085	0.333333	0.097561	0.145833	0.141304	0.0883882	0.0785441	0.121212	0.625	0.125	0	0.0214425	0.356757	0.246124	0.0698603	0.16092	0.238342	0.119565	0.0493827	0.0528455	0.151515	0.249027	0.0702948	0.02	0.0380762	0.0731707	0.0909091	0.267857	0.0625
MGAT4C	0.744444	0.218137	0.200926	0.155932	0.222222	0.190687	0.25	0.211957	0.0866551	0.145594	0.318182	0.232955	0.392361	0	0.0194932	0.137838	0.238372	0.275449	0.218391	0.28152	0.0978261	0.0864198	0.0711382	0.139394	0.268482	0.181406	0.586667	0.0300601	0.0406504	0.0983302	0.178571	0.05
MGAT5	0.155556	0.134804	0.0796296	0.111864	0.166667	0.175166	0.0833333	0.271739	0.0537262	0.151341	0.0454545	0.142045	0.166667	0.0052356	0.0253411	0.124324	0.286822	0.289421	0.0804598	0.274611	0.11413	0.0185185	0.0121951	0.254545	0.143969	0.145125	0.286667	0.00400802	0	0.159555	0.410714	0.1
STT3A	0.0444444	0.120098	0.0842593	0.0237288	0.0833333	0.128603	0.333333	0.13587	0.0381282	0.109195	0.242424	0.0568182	0.03125	0.0575916	0.167641	0.0594595	0.232558	0.199601	0.172414	0.26943	0.0978261	0.0185185	0.0650407	0.133333	0.07393	0.160998	0.00666667	0.01002	0.0162602	0.0612245	0.142857	0.1125
STT3B	0.144444	0.35049	0.139815	0.115254	0.0277778	0.0886918	0.229167	0.103261	0.0935875	0.0268199	0.121212	0.0094697	0.253472	0.0052356	0.0292398	0.116216	0.0581395	0.0359281	0.16092	0.212435	0.048913	0.0308642	0.0792683	0.157576	0.233463	0.0816327	0.173333	0.00601202	0	0.100186	0.25	0.0125
UGGT1	0.166667	0.142157	0.0796296	0.111864	0.138889	0.177384	0.0833333	0.26087	0.0537262	0.155172	0.0454545	0.140152	0.163194	0.0052356	0.0253411	0.113514	0.28876	0.325349	0.0804598	0.26943	0.108696	0.0185185	0.00609756	0.254545	0.167315	0.147392	0.273333	0.00200401	0	0.159555	0.446429	0.1
UGGT2	0.0888889	0.32598	0.148148	0.19661	0.111111	0.585366	0.145833	0.282609	0.0363951	0.168582	0.0454545	0.0568182	0.100694	0.0314136	0.0233918	0.156757	0.143411	0.149701	0.0689655	0.233161	0.173913	0.0617284	0.0304878	0.70303	0.14786	0.367347	0.02	0.01002	0.00813008	0.0853432	0.428571	0.1
LFNG	0.577778	0.463235	0.317593	0.149153	0.222222	0.563193	0.333333	0.684783	0.79896	0.398467	0.348485	0.329545	0.600694	0.0104712	0.218324	0.32973	0.554264	0.510978	0.287356	0.255613	0.293478	0.17284	0.207317	0.648485	0.350195	0.507937	0.826667	0.0360721	0.113821	0.139147	0.410714	0.1
MFNG	0.0444444	0.159314	0.106481	0.128814	0.138889	0.0310421	0.0208333	0.190217	0.0589255	0.214559	0.287879	0.0776515	0.0243056	0.0471204	0.0565302	0.151351	0.139535	0.467066	0.0344828	0.0863558	0.0652174	0.0185185	0.0162602	0.0666667	0.2607	0.0929705	0.253333	0.00601202	0.0325203	0.0909091	0.232143	0.075
POFUT1	0.566667	0.637255	0.42037	0.444068	0.361111	0.716186	0.125	0.657609	0.389948	0.436782	0.333333	0.223485	0.350694	0.0209424	0.08577	0.3	0.434109	0.600798	0.126437	0.594128	0.228261	0.0617284	0.0630081	0.884848	0.392996	0.621315	0.313333	0.0240481	0.0813008	0.274583	0.839286	0.1125
POFUT2	0.366667	0.316176	0.221296	0.138983	0.111111	0.059867	0.208333	0.0923913	0.114385	0.0804598	0.0606061	0.0984848	0.0625	0.0628272	0.0545809	0.0837838	0.207364	0.111776	0.0804598	0.25734	0.0271739	0.0246914	0.0426829	0.0666667	0.225681	0.0544218	0.846667	0.01002	0.0243902	0.100186	0.357143	0.2
RFNG	0.2	0.468137	0.357407	0.213559	0.277778	0.24612	0.0625	0.304348	0.129983	0.204981	0.0151515	0.0833333	0.694444	0.0209424	0.0935673	0.383784	0.488372	0.427146	0.264368	0.357513	0.119565	0.0679012	0.0345528	0.224242	0.252918	0.206349	0.386667	0.0420842	0.0813008	0.170686	0.589286	0.175
COLGALT1	0.622222	0.169118	0.207407	0.122034	0.138889	0.16408	0.0625	0.163043	0.393414	0.132184	0.30303	0.092803	0.0208333	0.0314136	0.214425	0.162162	0.0717054	0.243513	0.195402	0.516408	0.0923913	0.123457	0.0243902	0.2	0.354086	0.102041	0.26	0.0160321	0.0243902	0.176252	0.482143	0.05
COLGALT2	0.133333	0.39951	0.737037	0.522034	0.638889	0.21286	0.333333	0.472826	0.171577	0.260536	0.0151515	0.113636	0.0625	0.0209424	0.0604288	0.718919	0.70155	0.506986	0.241379	0.549223	0.320652	0.160494	0.0589431	0.29697	0.268482	0.328798	0.466667	0.0561122	0.203252	0.426716	0.678571	0.125
B3GNT6	0.0666667	0.218137	0.242593	0.105085	0.111111	0.117517	0.229167	0.26087	0.034662	0.224138	0.272727	0.0606061	0.0347222	0.0366492	0.107212	0.0864865	0.315891	0.259481	0.183908	0.433506	0.0869565	0.0246914	0.0853659	0.169697	0.175097	0.231293	0.0266667	0.01002	0.00813008	0.100186	0.321429	0.125
C1GALT1	0.577778	0.468137	0.314815	0.145763	0.222222	0.563193	0.3125	0.690217	0.793761	0.39272	0.363636	0.329545	0.604167	0.0104712	0.226121	0.32973	0.556202	0.518962	0.287356	0.240069	0.277174	0.17284	0.203252	0.660606	0.350195	0.521542	0.833333	0.0360721	0.113821	0.131725	0.428571	0.1
GALNT1	0.0777778	0.17402	0.157407	0.128814	0.138889	0.0332594	0.291667	0.168478	0.116118	0.103448	0.242424	0.0473485	0.0347222	0	0.0311891	0.0756757	0.164729	0.243513	0.0689655	0.193437	0.0543478	0.0617284	0.0243902	0.0242424	0.175097	0.122449	0.02	0.012024	0.0243902	0.0927644	0.303571	0.0125
GALNT10	0.655556	0.0784314	0.211111	0.0949153	0.333333	0.0842572	0.125	0.0815217	0.0710572	0.0689655	0.121212	0.611742	0.121528	0	0.0136452	0.327027	0.199612	0.0479042	0.137931	0.17962	0.108696	0.0555556	0.0447154	0.139394	0.245136	0.0793651	0.02	0.0380762	0.0731707	0.0556586	0.178571	0.0375
GALNT11	0.544444	0.316176	0.247222	0.122034	0.138889	0.485588	0.1875	0.282609	0.828423	0.178161	0.348485	0.333333	0.59375	0	0.339181	0.318919	0.428295	0.40519	0.218391	0.52677	0.228261	0.12963	0.191057	0.515152	0.22179	0.310658	0.606667	0.0420842	0.138211	0.148423	0.321429	0.0875
GALNT12	0.366667	0.142157	0.122222	0.176271	0	0.148559	0.145833	0.277174	0.142114	0.323755	0.121212	0.0227273	0.0104167	0.0052356	0.0545809	0.0594595	0.0678295	0.201597	0.0689655	0.0967185	0.048913	0.0185185	0.113821	0.206061	0.357977	0.183673	0.14	0.00801603	0.0894309	0.0148423	0.0535714	0.05
GALNT13	0.155556	0.115196	0.0796296	0.111864	0.166667	0.177384	0.0833333	0.282609	0.0589255	0.151341	0.0454545	0.155303	0.173611	0.0052356	0.0233918	0.132432	0.294574	0.281437	0.0689655	0.354059	0.11413	0.0308642	0.0182927	0.248485	0.136187	0.147392	0.28	0.00200401	0	0.159555	0.375	0.1
GALNT14	0.155556	0.32598	0.160185	0.264407	0.138889	0.18847	0.104167	0.369565	0.067591	0.197318	0.0454545	0.143939	0.15625	0.0157068	0.0292398	0.140541	0.290698	0.510978	0.0574713	0.398964	0.076087	0.037037	0.0345528	0.218182	0.140078	0.188209	0.406667	0.00601202	0.00813008	0.218924	0.464286	0.15
GALNT15	0.122222	0.397059	0.175	0.118644	0.0277778	0.0864745	0.229167	0.0923913	0.0970537	0.0344828	0.121212	0.0132576	0.25	0.0052356	0.042885	0.121622	0.0697674	0.0399202	0.183908	0.207254	0.048913	0.0246914	0.0752033	0.151515	0.256809	0.0997732	0.173333	0.00601202	0	0.103896	0.25	0.0125
GALNT16	0.233333	0.159314	0.118519	0.172881	0.0277778	0.0709534	0.0833333	0.277174	0.0433276	0.308429	0.318182	0.030303	0.00347222	0.0157068	0.00584795	0.0540541	0.234496	0.243513	0.0344828	0.124352	0.152174	0.0308642	0.0264228	0.0606061	0.210117	0.0816327	0.353333	0.0220441	0.105691	0.0834879	0.178571	0.05
GALNT18	0.0666667	0.0710784	0.14537	0.040678	0.0833333	0.135255	0.166667	0.163043	0.0363951	0.139847	0.212121	0.0662879	0.0347222	0.0209424	0.0565302	0.0891892	0.178295	0.133733	0.149425	0.1019	0.0652174	0.0432099	0.0528455	0.187879	0.101167	0.138322	0.0866667	0.012024	0.00813008	0.0556586	0.0892857	0.125
GALNT2	0.166667	0.343137	0.737963	0.505085	0.611111	0.210643	0.125	0.48913	0.152513	0.272031	0.0151515	0.107955	0.0659722	0.026178	0.0565302	0.716216	0.672481	0.512974	0.275862	0.535406	0.309783	0.135802	0.0609756	0.278788	0.143969	0.30839	0.46	0.0581162	0.227642	0.408163	0.678571	0.15
GALNT3	0.155556	0.122549	0.087963	0.122034	0.166667	0.172949	0.0833333	0.288043	0.0606586	0.17433	0.0454545	0.157197	0.177083	0.0052356	0.0233918	0.137838	0.290698	0.299401	0.0804598	0.386874	0.11413	0.0185185	0.0121951	0.248485	0.124514	0.156463	0.3	0.00200401	0	0.168831	0.357143	0.1
GALNT4	0.722222	0.22549	0.199074	0.155932	0.222222	0.195122	0.208333	0.206522	0.0762565	0.143678	0.30303	0.232955	0.392361	0	0.0194932	0.132432	0.24031	0.273453	0.218391	0.276339	0.0978261	0.0864198	0.0711382	0.133333	0.22179	0.181406	0.573333	0.0300601	0.0325203	0.100186	0.160714	0.0375
GALNT5	0.155556	0.125	0.0814815	0.118644	0.166667	0.179601	0.0833333	0.277174	0.0589255	0.157088	0.0454545	0.153409	0.173611	0.0052356	0.0233918	0.143243	0.28876	0.301397	0.0804598	0.367876	0.119565	0.0185185	0.0182927	0.248485	0.136187	0.160998	0.286667	0.00200401	0	0.16141	0.375	0.1
GALNT6	0.766667	0.223039	0.199074	0.179661	0.25	0.215078	0.25	0.190217	0.0866551	0.159004	0.318182	0.227273	0.388889	0	0.0253411	0.132432	0.281008	0.309381	0.195402	0.345423	0.13587	0.0740741	0.0487805	0.151515	0.14786	0.195011	0.633333	0.0300601	0.0325203	0.137291	0.357143	0.0375
GALNT7	0.344444	0.0980392	0.1	0.0677966	0.0833333	0.0399113	0.0208333	0.0978261	0.0485269	0.0708812	0.333333	0.0227273	0.03125	0.0209424	0.0116959	0.0351351	0.0872093	0.0499002	0.0114943	0.0708117	0.048913	0.0308642	0.0284553	0.0484848	0.143969	0.0453515	0.0266667	0.01002	0.0243902	0.0204082	0.107143	0.05
GALNT8	0.711111	0.323529	0.24537	0.20339	0.305556	0.239468	0.104167	0.336957	0.12825	0.318008	0.318182	0.232955	0.392361	0	0.134503	0.108108	0.26938	0.512974	0.183908	0.549223	0.184783	0.0740741	0.0284553	0.236364	0.18677	0.229025	0.973333	0.0260521	0.0325203	0.157699	0.464286	0.0375
GALNT9	0.711111	0.240196	0.174074	0.159322	0.222222	0.197339	0.1875	0.206522	0.0779896	0.143678	0.333333	0.227273	0.399306	0.0052356	0.0487329	0.124324	0.248062	0.257485	0.218391	0.283247	0.0923913	0.0987654	0.0386179	0.151515	0.214008	0.199546	0.566667	0.0300601	0.0325203	0.103896	0.214286	0.0375
GCNT1	0.333333	0.134804	0.119444	0.169492	0	0.152993	0.166667	0.233696	0.140381	0.293103	0.121212	0.0227273	0.0104167	0.0052356	0.0526316	0.0594595	0.0600775	0.189621	0.0689655	0.112263	0.0652174	0.0185185	0.101626	0.224242	0.385214	0.172336	0.133333	0.00801603	0.0894309	0.0185529	0.0535714	0.05
GCNT3	0.133333	0.0906863	0.087037	0.183051	0.166667	0.0354767	0.0833333	0.184783	0.0467938	0.149425	0.333333	0.0473485	0.0173611	0	0.0233918	0.105405	0.0910853	0.241517	0.206897	0.0984456	0.0869565	0.0802469	0.0121951	0.030303	0.276265	0.0929705	0.346667	0	0.097561	0.025974	0	0.0375
GCNT4	0.666667	0.0686275	0.176852	0.0779661	0.194444	0.0709534	0.145833	0.0380435	0.0762565	0.059387	0.136364	0.3125	0.100694	0	0.0136452	0.27027	0.187984	0.0219561	0.114943	0.0397237	0.0652174	0.037037	0.0162602	0.0969697	0.268482	0.0589569	0.0266667	0.0340681	0.0731707	0.0296846	0.125	0.0375
EOGT	0.166667	0.245098	0.100926	0.0915254	0.0277778	0.101996	0.229167	0.076087	0.0953206	0.0306513	0.0909091	0.0378788	0.256944	0.0052356	0.0194932	0.0864865	0.0852713	0.00798403	0.172414	0.227979	0.0434783	0.0123457	0.0752033	0.157576	0.182879	0.104308	0.226667	0.00601202	0	0.0927644	0.214286	0
OGT	0.477778	0.127451	0.140741	0.108475	0.0277778	0.168514	0.0833333	0.26087	0.05026	0.197318	0.106061	0.0435606	0.347222	0.0157068	0.109162	0.175676	0.133721	0.151697	0.0574713	0.265976	0.0652174	0.0308642	0.0243902	0.193939	0.225681	0.122449	0.166667	0.0160321	0.00813008	0.159555	0.357143	0.125
GXYLT2	0.155556	0.245098	0.1	0.0881356	0.0277778	0.101996	0.25	0.0978261	0.0953206	0.0287356	0.0909091	0.0397727	0.256944	0.0052356	0.0194932	0.0918919	0.0891473	0.00998004	0.183908	0.248705	0.0434783	0.0123457	0.0813008	0.157576	0.171206	0.115646	0.233333	0.00601202	0.00813008	0.0927644	0.160714	0
POGLUT1	0.188889	0.458333	0.214815	0.59322	0.194444	0.135255	0.270833	0.494565	0.109185	0.52682	0.0909091	0.11553	0.333333	0.0052356	0.0155945	0.113514	0.213178	0.696607	0.206897	0.554404	0.11413	0	0.107724	0.206061	0.151751	0.24263	0.22	0.00601202	0.0406504	0.187384	0.428571	0
XXYLT1	0.222222	0.519608	0.292593	0.752542	0.277778	0.170732	0.291667	0.641304	0.136915	0.718391	0.0909091	0.159091	0.34375	0.0052356	0.0253411	0.164865	0.26938	0.88024	0.183908	0.715026	0.152174	0	0.132114	0.218182	0.18677	0.344671	0.3	0.00801603	0.0406504	0.280148	0.553571	0
B3GALNT2	0.177778	0.355392	0.739815	0.505085	0.611111	0.208426	0.125	0.483696	0.154246	0.272031	0.0151515	0.107955	0.0659722	0.026178	0.0526316	0.716216	0.664729	0.512974	0.275862	0.559585	0.304348	0.135802	0.0589431	0.272727	0.143969	0.31746	0.446667	0.0581162	0.227642	0.41744	0.714286	0.15
FKRP	0.611111	0.372549	0.213889	0.284746	0.194444	0.186253	0.145833	0.255435	0.277296	0.149425	0.272727	0.106061	0.0138889	0.0314136	0.042885	0.189189	0.155039	0.313373	0.0689655	0.176166	0.179348	0.0802469	0.0203252	0.206061	0.210117	0.235828	0.18	0.0200401	0.0243902	0.0927644	0.482143	0.0375
FKTN	0.355556	0.151961	0.117593	0.172881	0	0.148559	0.145833	0.271739	0.138648	0.329502	0.121212	0.0227273	0.0104167	0.0052356	0.0565302	0.0594595	0.0813953	0.207585	0.0689655	0.115717	0.048913	0.0185185	0.117886	0.206061	0.373541	0.197279	0.14	0.00801603	0.0894309	0.0148423	0.0535714	0.05
LARGE	0.0333333	0.193627	0.105556	0.128814	0.138889	0.0354767	0.0208333	0.195652	0.0589255	0.216475	0.287879	0.0795455	0.0173611	0.0471204	0.0487329	0.145946	0.135659	0.487026	0.0344828	0.1019	0.048913	0.0185185	0.0101626	0.0666667	0.272374	0.0816327	0.293333	0.00601202	0.0406504	0.0927644	0.178571	0.075
MGAT5B	0.133333	0.468137	0.362963	0.230508	0.222222	0.230599	0.0833333	0.342391	0.133449	0.210728	0.0151515	0.0814394	0.694444	0.0209424	0.0779727	0.381081	0.503876	0.463074	0.241379	0.331606	0.125	0.0679012	0.0447154	0.224242	0.29572	0.201814	0.386667	0.0420842	0.0731707	0.157699	0.517857	0.1625
POMGNT1	0.0444444	0.220588	0.141667	0.322034	0.222222	0.0465632	0	0.163043	0.145581	0.143678	0.0151515	0.030303	0.0104167	0.026178	0.0311891	0.113514	0.267442	0.159681	0.114943	0.445596	0.0597826	0.0123457	0.00813008	0.0484848	0.287938	0.104308	0.246667	0.00601202	0.00813008	0.131725	0.410714	0
POMT1	0.388889	0.151961	0.137963	0.20339	0.0277778	0.150776	0.145833	0.288043	0.159445	0.342912	0.136364	0.0246212	0.0138889	0.0157068	0.0740741	0.0810811	0.104651	0.213573	0.045977	0.124352	0.0652174	0.0185185	0.113821	0.218182	0.268482	0.256236	0.113333	0.01002	0.097561	0.038961	0.0892857	0.05
POMT2	0.233333	0.176471	0.119444	0.176271	0.0277778	0.0731707	0.0833333	0.288043	0.0467938	0.312261	0.318182	0.030303	0.0104167	0.0157068	0.00584795	0.0594595	0.234496	0.263473	0.0344828	0.184801	0.152174	0.0308642	0.0243902	0.0666667	0.22179	0.0816327	0.36	0.0220441	0.105691	0.105751	0.178571	0.05
TMTC1	0.722222	0.318627	0.252778	0.186441	0.277778	0.219512	0.166667	0.369565	0.105719	0.296935	0.318182	0.229167	0.388889	0	0.0701754	0.118919	0.317829	0.493014	0.218391	0.51468	0.211957	0.0740741	0.0386179	0.206061	0.237354	0.260771	0.98	0.0280561	0.0325203	0.152134	0.446429	0.0375
TMTC2	0.733333	0.210784	0.2	0.152542	0.25	0.190687	0.229167	0.211957	0.0831889	0.136015	0.318182	0.231061	0.392361	0	0.0233918	0.143243	0.248062	0.277445	0.218391	0.276339	0.0978261	0.0864198	0.0630081	0.133333	0.249027	0.174603	0.6	0.0300601	0.0325203	0.096475	0.160714	0.05
TMTC3	0.733333	0.22549	0.196296	0.155932	0.222222	0.190687	0.208333	0.201087	0.0762565	0.143678	0.30303	0.232955	0.392361	0	0.0194932	0.137838	0.234496	0.273453	0.218391	0.283247	0.0978261	0.0864198	0.0711382	0.133333	0.225681	0.174603	0.573333	0.0300601	0.0325203	0.100186	0.160714	0.0375
TMTC4	0.0888889	0.333333	0.15463	0.210169	0.111111	0.578714	0.125	0.298913	0.0415945	0.176245	0.0454545	0.0549242	0.100694	0.0314136	0.0272904	0.172973	0.143411	0.145709	0.0689655	0.240069	0.179348	0.0617284	0.0264228	0.69697	0.143969	0.369615	0.02	0.012024	0.00813008	0.0871985	0.410714	0.1
B3GNTL1	0.177778	0.465686	0.346296	0.216949	0.277778	0.239468	0.0625	0.293478	0.124783	0.199234	0.0151515	0.0833333	0.694444	0.026178	0.0916179	0.375676	0.482558	0.401198	0.264368	0.338515	0.125	0.0679012	0.0325203	0.218182	0.237354	0.197279	0.386667	0.0440882	0.0813008	0.137291	0.517857	0.175
CERCAM	0.377778	0.144608	0.14537	0.19322	0.0833333	0.144124	0.145833	0.298913	0.157712	0.337165	0.136364	0.0246212	0.0138889	0.0157068	0.0721248	0.0810811	0.100775	0.199601	0.045977	0.134715	0.0597826	0.0185185	0.119919	0.218182	0.307393	0.240363	0.1	0.01002	0.097561	0.0426716	0.0892857	0.05
GLT1D1	0.688889	0.230392	0.171296	0.166102	0.222222	0.195122	0.1875	0.206522	0.0797227	0.145594	0.318182	0.229167	0.399306	0	0.042885	0.124324	0.246124	0.247505	0.218391	0.297064	0.0869565	0.0925926	0.0426829	0.145455	0.206226	0.210884	0.566667	0.0300601	0.0325203	0.096475	0.214286	0.0375
GLT6D1	0.388889	0.14951	0.144444	0.2	0.0277778	0.159645	0.145833	0.315217	0.152513	0.33908	0.151515	0.0284091	0.0138889	0.0157068	0.0760234	0.0918919	0.112403	0.215569	0.045977	0.151986	0.0706522	0.0185185	0.117886	0.230303	0.2607	0.260771	0.113333	0.01002	0.105691	0.0333952	0.0714286	0.05
GLT8D1	0.155556	0.242647	0.0805556	0.0949153	0.0277778	0.0798226	0.208333	0.0652174	0.0987868	0.0191571	0.0909091	0.0113636	0.25	0.0052356	0.0214425	0.0945946	0.0658915	0.00798403	0.091954	0.183074	0.0271739	0.0123457	0.0752033	0.157576	0.178988	0.0612245	0.2	0.00601202	0	0.096475	0.125	0
GLT8D2	0.7	0.227941	0.168519	0.159322	0.222222	0.199557	0.1875	0.201087	0.0779896	0.145594	0.30303	0.231061	0.399306	0	0.0233918	0.137838	0.232558	0.261477	0.252874	0.267703	0.0978261	0.0802469	0.0691057	0.133333	0.198444	0.197279	0.566667	0.0300601	0.0325203	0.100186	0.232143	0.0375
GTDC1	0.155556	0.122549	0.0768519	0.108475	0.166667	0.172949	0.0833333	0.26087	0.0571924	0.14751	0.0454545	0.147727	0.163194	0.0052356	0.0253411	0.121622	0.281008	0.283433	0.0804598	0.290155	0.0978261	0.0246914	0.0142276	0.242424	0.163424	0.145125	0.28	0.00200401	0	0.153989	0.410714	0.1
KDELC1	0.0888889	0.333333	0.153704	0.223729	0.138889	0.578714	0.125	0.288043	0.0415945	0.176245	0.0454545	0.0568182	0.100694	0.0314136	0.0311891	0.164865	0.141473	0.151697	0.0689655	0.226252	0.179348	0.0617284	0.0243902	0.684848	0.14786	0.376417	0.02	0.01002	0.00813008	0.0890538	0.375	0.1
KDELC2	0.0555556	0.112745	0.0916667	0.0305085	0.0833333	0.124169	0.3125	0.157609	0.0311958	0.116858	0.242424	0.0568182	0.0347222	0.0471204	0.128655	0.0702703	0.234496	0.213573	0.137931	0.284974	0.0978261	0.0246914	0.0691057	0.163636	0.077821	0.160998	0.02	0.01002	0.00813008	0.0519481	0.178571	0.125
CNV loss frequency of GTs in TCGA
	ACC	BLCA	BRCA	CESC	CHOL	COAD	DLBC	ESCA	GBM	HNSC	KICH	KIRC	KIRP	LAML	LGG	LIHC	LUAD	LUSC	MESO	OV	PAAD	PCPG	PRAD	READ	SARC	STAD	TGCT	THCA	THYM	UCEC	UCS	UVM
DPY19L1	0.0666667	0.0588235	0.101852	0.0813559	0.138889	0.00221729	0.0625	0.0543478	0.0138648	0.0536398	0.0151515	0.00378788	0.00347222	0.0890052	0.00779727	0.0459459	0.0639535	0.137725	0.0114943	0.241796	0.0163043	0	0.00609756	0.00606061	0.120623	0.0249433	0.02	0	0.0243902	0.0797774	0.178571	0
DPY19L2	0.0555556	0.17402	0.115741	0.0677966	0.0555556	0.113082	0.0208333	0.190217	0.136915	0.0747126	0.0151515	0.00757576	0	0.0104712	0.122807	0.0972973	0.172481	0.105788	0.0574713	0.184801	0.163043	0	0.0406504	0.151515	0.245136	0.104308	0	0	0.0569106	0.0649351	0.232143	0.025
DPY19L3	0.0555556	0.115196	0.141667	0.0949153	0.111111	0.0643016	0	0.228261	0.0693241	0.176245	0.0606061	0.00757576	0.0520833	0.0157068	0.401559	0.0918919	0.224806	0.165669	0.0689655	0.160622	0.048913	0.037037	0.0426829	0.0606061	0.171206	0.156463	0.32	0.00400802	0.0325203	0.0742115	0.0714286	0.0375
DPY19L4	0.122222	0.0514706	0.0268519	0.0644068	0.0555556	0.0266075	0.0833333	0.076087	0.0779896	0.0229885	0.136364	0.11553	0.03125	0	0.0214425	0.0432432	0.0697674	0.0698603	0.0574713	0.122625	0.0652174	0.0802469	0.0203252	0.0363636	0.159533	0.0408163	0.0333333	0.00801603	0.0162602	0.0371058	0.125	0
A4GNT	0.233333	0.0441176	0.0861111	0.0237288	0.138889	0.0709534	0.0833333	0.103261	0.0814558	0.032567	0.121212	0.162879	0.0347222	0.0157068	0.0643275	0.108108	0.228682	0.0379242	0.0689655	0.0466321	0.0923913	0.567901	0.0203252	0.0606061	0.194553	0.102041	0.146667	0.00801603	0.0569106	0.0352505	0.142857	0.55
ABO	0.0555556	0.397059	0.269444	0.169492	0.5	0.126386	0.0208333	0.298913	0.129983	0.124521	0.166667	0.295455	0.118056	0.0104712	0.0994152	0.286486	0.432171	0.463074	0.241379	0.587219	0.23913	0.0740741	0.0223577	0.187879	0.233463	0.185941	0.4	0.0561122	0.0243902	0.243043	0.732143	0.075
B3GAT1	0.322222	0.35049	0.475926	0.545763	0.361111	0.150776	0.0416667	0.434783	0.162912	0.448276	0.136364	0.0530303	0.0972222	0	0.0643275	0.248649	0.224806	0.369261	0.0804598	0.343696	0.11413	0.277778	0.0345528	0.218182	0.48249	0.222222	0.82	0.0180361	0.0569106	0.174397	0.482143	0.0625
B3GAT2	0.2	0.394608	0.259259	0.240678	0.5	0.117517	0.25	0.228261	0.207972	0.162835	0.772727	0.215909	0.0972222	0	0.11306	0.248649	0.422481	0.205589	0.275862	0.340242	0.396739	0.0987654	0.180894	0.133333	0.280156	0.156463	0.0866667	0.01002	0.154472	0.0445269	0.125	0.225
B4GALNT2	0.255556	0.0759804	0.212037	0.0881356	0.0277778	0.121951	0.0833333	0.11413	0.0745234	0.0651341	0.757576	0.0549242	0.00347222	0.0314136	0.0311891	0.072973	0.0542636	0.143713	0.0574713	0.545769	0.108696	0.117284	0.0386179	0.151515	0.159533	0.131519	0.0666667	0.00200401	0.0325203	0.157699	0.267857	0.0125
FUT1	0.0777778	0.156863	0.183333	0.118644	0.138889	0.0953437	0.0416667	0.26087	0.168111	0.189655	0.0454545	0.0113636	0.0625	0.0157068	0.500975	0.108108	0.372093	0.283433	0.149425	0.525043	0.119565	0.0493827	0.0711382	0.145455	0.326848	0.165533	0.386667	0.00200401	0.0325203	0.115028	0.267857	0.0375
FUT10	0.177778	0.526961	0.432407	0.294915	0.361111	0.381375	0.1875	0.396739	0.110919	0.444444	0.151515	0.268939	0.0555556	0.0052356	0.0311891	0.632432	0.48062	0.55489	0.103448	0.549223	0.282609	0.12963	0.432927	0.521212	0.233463	0.278912	0.0733333	0.00801603	0.00813008	0.185529	0.446429	0.2375
FUT11	0.1	0.335784	0.212037	0.250847	0.138889	0.179601	0.0416667	0.282609	0.873484	0.233716	0.727273	0.172348	0.0590278	0.0052356	0.20078	0.221622	0.265504	0.451098	0.195402	0.259067	0.146739	0.00617284	0.115854	0.236364	0.540856	0.15873	0.5	0.0220441	0.0243902	0.0946197	0.285714	0.0125
FUT2	0.0777778	0.156863	0.183333	0.122034	0.138889	0.0953437	0.0416667	0.266304	0.168111	0.189655	0.0454545	0.0113636	0.0625	0.0157068	0.500975	0.110811	0.372093	0.283433	0.149425	0.523316	0.119565	0.0493827	0.0691057	0.145455	0.330739	0.165533	0.386667	0.00200401	0.0325203	0.115028	0.303571	0.0375
FUT3	0.0666667	0.343137	0.258333	0.342373	0.138889	0.119734	0.0625	0.472826	0.0589255	0.285441	0.030303	0.0284091	0.0763889	0.026178	0.0389864	0.232432	0.536822	0.407186	0.149425	0.682211	0.179348	0.00617284	0.0630081	0.2	0.124514	0.349206	0.313333	0.012024	0.0325203	0.250464	0.696429	0.0625
FUT4	0.277778	0.306373	0.407407	0.386441	0.277778	0.146341	0.0416667	0.358696	0.157712	0.40613	0.136364	0.0473485	0.09375	0	0.037037	0.221622	0.180233	0.311377	0.114943	0.222798	0.0923913	0.265432	0.0304878	0.2	0.373541	0.160998	0.786667	0.0180361	0.0569106	0.135436	0.446429	0.0125
FUT5	0.0666667	0.343137	0.257407	0.342373	0.138889	0.119734	0.0625	0.472826	0.0589255	0.285441	0.030303	0.0284091	0.0763889	0.026178	0.0389864	0.232432	0.536822	0.407186	0.149425	0.682211	0.179348	0.00617284	0.0630081	0.2	0.124514	0.351474	0.313333	0.012024	0.0325203	0.250464	0.696429	0.0625
FUT6	0.0666667	0.343137	0.258333	0.342373	0.138889	0.119734	0.0625	0.472826	0.0589255	0.285441	0.030303	0.0284091	0.0763889	0.026178	0.0389864	0.232432	0.536822	0.407186	0.149425	0.682211	0.179348	0.00617284	0.0630081	0.2	0.124514	0.349206	0.313333	0.012024	0.0325203	0.250464	0.696429	0.0625
FUT7	0.0666667	0.401961	0.264815	0.176271	0.527778	0.124169	0.0208333	0.255435	0.12825	0.139847	0.166667	0.293561	0.118056	0.0104712	0.0935673	0.291892	0.418605	0.463074	0.241379	0.53886	0.228261	0.0740741	0.0243902	0.2	0.241245	0.183673	0.393333	0.0581162	0.0243902	0.211503	0.696429	0.075
FUT9	0.211111	0.448529	0.335185	0.261017	0.611111	0.146341	0.375	0.309783	0.240901	0.178161	0.772727	0.261364	0.0972222	0	0.126706	0.318919	0.511628	0.247505	0.402299	0.492228	0.478261	0.135802	0.345528	0.181818	0.291829	0.206349	0.133333	0.0140281	0.154472	0.0742115	0.125	0.275
ST3GAL1	0.144444	0.0637255	0.0481481	0.0644068	0.0277778	0.0266075	0.0416667	0.0543478	0.0797227	0.00957854	0.136364	0.094697	0.03125	0	0.0272904	0.0513514	0.0620155	0.0419162	0.0689655	0.0639033	0.0326087	0.0864198	0.0182927	0.0424242	0.159533	0.0430839	0.0466667	0.012024	0.0162602	0.0352505	0.142857	0
ST3GAL2	0.0777778	0.252451	0.617593	0.162712	0.194444	0.0643016	0.0833333	0.271739	0.157712	0.168582	0.0757576	0.0378788	0.0243056	0.0418848	0.0448343	0.416216	0.29845	0.357285	0.218391	0.773748	0.0706522	0.0246914	0.325203	0.109091	0.509728	0.263039	0.333333	0.00801603	0.105691	0.272727	0.589286	0.2125
ST3GAL3	0.355556	0.127451	0.273148	0.040678	0.305556	0.24612	0.125	0.266304	0.034662	0.12069	0.80303	0.147727	0.138889	0	0.358674	0.278378	0.184109	0.335329	0.137931	0.117444	0.233696	0.660494	0.0813008	0.29697	0.124514	0.176871	0.166667	0.00801603	0.0569106	0.0519481	0.214286	0.2875
ST3GAL4	0.311111	0.365196	0.485185	0.545763	0.361111	0.148559	0.0416667	0.429348	0.155979	0.454023	0.151515	0.0492424	0.100694	0	0.0448343	0.256757	0.228682	0.353293	0.103448	0.326425	0.108696	0.277778	0.0650407	0.230303	0.478599	0.206349	0.813333	0.0180361	0.0569106	0.16141	0.482143	0.075
ST3GAL5	0.2	0.0833333	0.15	0.0508475	0.0555556	0.0199557	0.0625	0.0543478	0.0623917	0.059387	0.69697	0.0246212	0.0277778	0	0.0389864	0.0945946	0.0484496	0.0319361	0.0804598	0.0949914	0.0543478	0.0679012	0.0528455	0.0787879	0.225681	0.0408163	0.06	0.0180361	0.00813008	0.0222635	0.0714286	0
ST3GAL6	0.233333	0.0661765	0.0953704	0.0474576	0.333333	0.0909091	0.0625	0.157609	0.0779896	0.0900383	0.136364	0.293561	0.0451389	0.0209424	0.0760234	0.113514	0.265504	0.113772	0.0804598	0.0777202	0.11413	0.555556	0.0284553	0.0666667	0.178988	0.129252	0.16	0.00801603	0.0569106	0.038961	0.285714	0.55
ST6GAL1	0.2	0.0220588	0.0722222	0.0135593	0.111111	0.0731707	0.0625	0.0869565	0.0762565	0.0153257	0.136364	0.119318	0.0243056	0.0157068	0.0623782	0.118919	0.263566	0.0199601	0.103448	0.0604491	0.0978261	0.580247	0.0386179	0.0666667	0.182879	0.0907029	0.133333	0.01002	0.0487805	0.0241187	0.142857	0.55
ST6GAL2	0.177778	0.181373	0.194444	0.122034	0.0277778	0.0243902	0.0625	0.0652174	0.067591	0.0613027	0.69697	0.0284091	0.0138889	0	0.0331384	0.124324	0.0581395	0.0598802	0.0574713	0.146805	0.0434783	0.0740741	0.0650407	0.030303	0.182879	0.0589569	0.0266667	0.0180361	0.0162602	0.0333952	0.0535714	0
ST6GALNAC1	0.233333	0.0441176	0.152778	0.125424	0.0555556	0.121951	0.0625	0.173913	0.0814558	0.0900383	0.727273	0.0511364	0.00347222	0.026178	0.0253411	0.0702703	0.0562016	0.127745	0.0689655	0.367876	0.228261	0.0802469	0.0609756	0.145455	0.171206	0.170068	0.0666667	0.00200401	0.0406504	0.0890538	0.178571	0.025
ST6GALNAC2	0.233333	0.0441176	0.151852	0.122034	0.0555556	0.121951	0.0625	0.173913	0.0814558	0.0900383	0.727273	0.0511364	0.00347222	0.026178	0.0253411	0.0702703	0.0581395	0.125749	0.0689655	0.369603	0.222826	0.0802469	0.0609756	0.145455	0.159533	0.172336	0.0666667	0.00200401	0.0406504	0.0853432	0.178571	0.025
ST6GALNAC3	0.355556	0.142157	0.301852	0.0711864	0.138889	0.290466	0.104167	0.309783	0.05026	0.181992	0.80303	0.126894	0.118056	0.0052356	0.364522	0.248649	0.263566	0.389222	0.287356	0.226252	0.25	0.746914	0.121951	0.345455	0.0972763	0.199546	0.146667	0.00801603	0.0569106	0.0649351	0.214286	0.2625
ST6GALNAC4	0.0555556	0.404412	0.255556	0.169492	0.472222	0.126386	0.0208333	0.293478	0.119584	0.122605	0.166667	0.287879	0.111111	0.0052356	0.0935673	0.297297	0.437984	0.469062	0.241379	0.544041	0.255435	0.0617284	0.0182927	0.187879	0.171206	0.197279	0.406667	0.0561122	0.0243902	0.222635	0.714286	0.075
ST6GALNAC5	0.344444	0.144608	0.300926	0.0711864	0.138889	0.290466	0.104167	0.304348	0.0450607	0.178161	0.80303	0.125	0.118056	0.0052356	0.364522	0.248649	0.265504	0.389222	0.287356	0.219344	0.23913	0.740741	0.121951	0.339394	0.101167	0.197279	0.146667	0.00801603	0.0569106	0.0630798	0.214286	0.2625
ST6GALNAC6	0.0555556	0.404412	0.255556	0.169492	0.472222	0.126386	0.0208333	0.293478	0.119584	0.122605	0.166667	0.287879	0.111111	0.0052356	0.0935673	0.294595	0.439922	0.469062	0.241379	0.542314	0.255435	0.0617284	0.0182927	0.187879	0.171206	0.197279	0.4	0.0561122	0.0243902	0.220779	0.714286	0.075
ST8SIA1	0.0444444	0.147059	0.137037	0.152542	0.0833333	0.113082	0.0625	0.168478	0.0953206	0.0651341	0.030303	0.00757576	0.00347222	0.0314136	0.0448343	0.197297	0.218992	0.0658683	0.0574713	0.103627	0.11413	0.0123457	0.146341	0.139394	0.2607	0.138322	0	0.00200401	0.0650407	0.0686456	0.214286	0.025
ST8SIA2	0.233333	0.348039	0.246296	0.152542	0.138889	0.334812	0.145833	0.23913	0.190641	0.187739	0.030303	0.0700758	0.107639	0.0209424	0.105263	0.208108	0.408915	0.195609	0.0689655	0.400691	0.152174	0.0246914	0.0792683	0.375758	0.159533	0.165533	0.213333	0.0160321	0.0162602	0.178108	0.517857	0.05
ST8SIA3	0.433333	0.438725	0.323148	0.277966	0.361111	0.631929	0.0416667	0.63587	0.121317	0.524904	0.136364	0.183712	0.15625	0.0209424	0.138402	0.243243	0.49031	0.427146	0.183908	0.645941	0.673913	0.0432099	0.256098	0.866667	0.307393	0.462585	0.82	0.00801603	0.0731707	0.172542	0.446429	0.025
ST8SIA4	0.0444444	0.485294	0.251852	0.247458	0.111111	0.281596	0.0208333	0.548913	0.0797227	0.409962	0.151515	0.0170455	0.0381944	0.0732984	0.079922	0.12973	0.401163	0.774451	0.172414	0.609672	0.163043	0.0740741	0.211382	0.315152	0.163424	0.365079	0.693333	0	0.0162602	0.183673	0.464286	0.0375
ST8SIA5	0.411111	0.414216	0.318519	0.254237	0.333333	0.609756	0.0625	0.592391	0.114385	0.471264	0.136364	0.181818	0.152778	0.0209424	0.134503	0.240541	0.476744	0.399202	0.172414	0.549223	0.673913	0.0432099	0.221545	0.848485	0.315175	0.430839	0.813333	0.00801603	0.0569106	0.152134	0.375	0.025
ST8SIA6	0.133333	0.144608	0.123148	0.227119	0.166667	0.16408	0.0416667	0.288043	0.818024	0.323755	0.727273	0.123106	0.0486111	0.0052356	0.157895	0.0972973	0.22093	0.413174	0.310345	0.136442	0.190217	0.00617284	0.0934959	0.175758	0.455253	0.142857	0.52	0.0140281	0.0162602	0.0686456	0.321429	0.025
B3GALT1	0.177778	0.264706	0.216667	0.142373	0.0555556	0.0310421	0.125	0.130435	0.0623917	0.10728	0.69697	0.0265152	0.0173611	0	0.0467836	0.127027	0.0620155	0.103792	0.0574713	0.122625	0.0271739	0.0802469	0.117886	0.0606061	0.276265	0.111111	0.0333333	0.0200401	0.0243902	0.038961	0.0714286	0
B3GALT2	0.155556	0.107843	0.0212963	0.0305085	0.0277778	0.108647	0.0416667	0.125	0.0311958	0.0766284	0.757576	0.0625	0.0694444	0.0052356	0.0331384	0.0243243	0.0271318	0.0698603	0.0229885	0.0846287	0.0543478	0.0864198	0.0406504	0.115152	0.225681	0.0521542	0.0133333	0.00601202	0	0.0408163	0.107143	0
B3GALT4	0.188889	0.208333	0.138889	0.122034	0.111111	0.0931264	0.0625	0.222826	0.135182	0.16092	0.772727	0.189394	0.0972222	0	0.0487329	0.0351351	0.120155	0.253493	0.114943	0.184801	0.336957	0.0123457	0.0447154	0.0909091	0.268482	0.131519	0.1	0.00801603	0.162602	0.0278293	0.0714286	0
B3GALT5	0.166667	0.213235	0.159259	0.166102	0.388889	0.281596	0.0208333	0.603261	0.0814558	0.390805	0.530303	0.104167	0.149306	0.0052356	0.0740741	0.305405	0.335271	0.556886	0.126437	0.378238	0.315217	0.222222	0.262195	0.430303	0.233463	0.44898	0.02	0.0160321	0.0731707	0.0983302	0.303571	0.0125
B3GNT2	0.211111	0.0686275	0.147222	0.0508475	0.0833333	0.0155211	0.0208333	0.0380435	0.0658579	0.0478927	0.69697	0.0265152	0.0243056	0	0.0409357	0.1	0.0465116	0.00998004	0.0689655	0.0932642	0.0706522	0.0617284	0.0670732	0.0787879	0.307393	0.0430839	0.0466667	0.0200401	0.00813008	0.0166976	0.0535714	0
B3GNT3	0.0444444	0.276961	0.181481	0.244068	0.194444	0.0886918	0.0208333	0.336957	0.05026	0.201149	0.0151515	0.0227273	0.0520833	0.0157068	0.0311891	0.151351	0.472868	0.317365	0.0689655	0.181347	0.141304	0.00617284	0.0386179	0.163636	0.116732	0.278912	0.3	0.012024	0.0325203	0.0871985	0.321429	0.0375
B3GNT4	0.0444444	0.171569	0.2	0.0813559	0.194444	0.121951	0.0625	0.23913	0.0987868	0.105364	0.030303	0.0113636	0	0.0052356	0.105263	0.148649	0.242248	0.169661	0.045977	0.333333	0.222826	0.0185185	0.0630081	0.133333	0.237354	0.151927	0.0133333	0	0.0569106	0.124304	0.303571	0.025
B3GNT7	0.188889	0.495098	0.273148	0.427119	0.0555556	0.0487805	0.0416667	0.233696	0.0710572	0.296935	0.742424	0.0890152	0.0416667	0.0052356	0.0935673	0.143243	0.104651	0.303393	0.137931	0.250432	0.0271739	0.0864198	0.0589431	0.0484848	0.392996	0.122449	0.0733333	0.0240481	0.0406504	0.0779221	0.125	0.0375
B3GNT8	0.0777778	0.129902	0.175	0.101695	0.0833333	0.0842572	0	0.271739	0.117851	0.187739	0.0606061	0.0132576	0.0590278	0.0157068	0.460039	0.105405	0.282946	0.231537	0.126437	0.416235	0.0978261	0.0493827	0.0691057	0.10303	0.2607	0.174603	0.366667	0.00200401	0.0243902	0.109462	0.285714	0.0375
B3GNT9	0.0444444	0.259804	0.625926	0.155932	0.194444	0.0665188	0.0833333	0.266304	0.161179	0.162835	0.0757576	0.0397727	0.0243056	0.0418848	0.0467836	0.416216	0.292636	0.355289	0.195402	0.782383	0.0706522	0.037037	0.264228	0.109091	0.521401	0.274376	0.32	0.00801603	0.105691	0.29128	0.660714	0.2
B4GALNT3	0.0444444	0.134804	0.132407	0.138983	0.0555556	0.104213	0.0833333	0.195652	0.0883882	0.0689655	0.030303	0.0094697	0.00694444	0.0209424	0.0526316	0.2	0.244186	0.0798403	0.0574713	0.131261	0.125	0.0123457	0.134146	0.127273	0.284047	0.160998	0	0.00400802	0.0650407	0.0705009	0.214286	0.05
B4GALNT4	0.311111	0.522059	0.286111	0.352542	0.222222	0.133038	0.0208333	0.418478	0.227036	0.312261	0.136364	0.0340909	0.0590278	0.0157068	0.204678	0.167568	0.275194	0.48503	0.0689655	0.595855	0.157609	0.351852	0.046748	0.151515	0.428016	0.204082	0.626667	0.0180361	0.0813008	0.19666	0.446429	0.025
B4GALT1	0.233333	0.421569	0.275	0.179661	0.444444	0.119734	0.0208333	0.483696	0.348354	0.33908	0.151515	0.280303	0.111111	0.0052356	0.194932	0.281081	0.436047	0.516966	0.344828	0.376511	0.342391	0.0617284	0.0487805	0.133333	0.315175	0.272109	0.386667	0.0360721	0.0243902	0.139147	0.535714	0.1
B4GALT2	0.355556	0.125	0.275	0.0372881	0.305556	0.243902	0.125	0.26087	0.034662	0.12069	0.80303	0.147727	0.138889	0	0.358674	0.278378	0.182171	0.333333	0.137931	0.112263	0.233696	0.660494	0.0792683	0.29697	0.124514	0.172336	0.166667	0.00801603	0.0569106	0.0538033	0.196429	0.2875
B4GALT3	0.122222	0.0392157	0.012963	0.0237288	0	0.0931264	0.0416667	0.0434783	0.0225303	0.0708812	0.772727	0.0625	0.0694444	0	0.0214425	0.0027027	0.0174419	0.0439122	0.0229885	0.0362694	0.0380435	0.0864198	0.0345528	0.0787879	0.0972763	0.0272109	0.00666667	0.00601202	0	0.00927644	0.0714286	0
B4GALT4	0.244444	0.0612745	0.112037	0.0338983	0.194444	0.0798226	0.104167	0.119565	0.0953206	0.0574713	0.136364	0.238636	0.0277778	0.0209424	0.0701754	0.110811	0.257752	0.0778443	0.103448	0.0604491	0.108696	0.580247	0.0386179	0.0545455	0.210117	0.113379	0.166667	0.00801603	0.0650407	0.0408163	0.25	0.55
GCNT2	0.211111	0.191176	0.140741	0.152542	0.111111	0.10643	0.0833333	0.326087	0.15078	0.17433	0.772727	0.183712	0.09375	0	0.079922	0.0297297	0.112403	0.261477	0.103448	0.183074	0.380435	0.0185185	0.0731707	0.127273	0.315175	0.185941	0.126667	0.00801603	0.186992	0.0371058	0.0892857	0
GCNT6	0.211111	0.193627	0.140741	0.152542	0.0833333	0.10643	0.0833333	0.326087	0.149047	0.17433	0.772727	0.183712	0.09375	0	0.079922	0.0297297	0.112403	0.259481	0.103448	0.177893	0.380435	0.0185185	0.0711382	0.121212	0.315175	0.183673	0.126667	0.00801603	0.178862	0.0352505	0.0892857	0
GCNT7	0.0333333	0.0539216	0.037037	0.0440678	0.0277778	0.00221729	0.0208333	0.0326087	0.0311958	0.059387	0.0454545	0	0	0.0104712	0.00974659	0.0297297	0.106589	0.125749	0.0229885	0.0535406	0.0217391	0.0185185	0.0182927	0	0.07393	0.00680272	0.0733333	0	0.00813008	0.0204082	0.0535714	0
GYG1	0.211111	0.0392157	0.0694444	0.020339	0.111111	0.075388	0.104167	0.0706522	0.0745234	0.0172414	0.121212	0.138258	0.0277778	0.0157068	0.0701754	0.108108	0.226744	0.0319361	0.0689655	0.0362694	0.103261	0.574074	0.0243902	0.0606061	0.198444	0.0861678	0.133333	0.00801603	0.0569106	0.0333952	0.125	0.55
GYG2	0.144444	0.213235	0.190741	0.210169	0.416667	0.155211	0.208333	0.380435	0.195841	0.295019	0.590909	0.107955	0.114583	0.026178	0.224172	0.3	0.267442	0.321357	0.310345	0.585492	0.146739	0.277778	0.050813	0.206061	0.284047	0.179138	0.193333	0.01002	0.0650407	0.146568	0.303571	0.1625
GYS1	0.0777778	0.156863	0.17963	0.118644	0.138889	0.0953437	0.0416667	0.26087	0.169844	0.187739	0.0454545	0.0113636	0.0625	0.0209424	0.500975	0.108108	0.370155	0.281437	0.149425	0.521589	0.119565	0.0493827	0.0691057	0.145455	0.330739	0.163265	0.386667	0.00200401	0.0325203	0.116883	0.25	0.0375
GYS2	0.0444444	0.142157	0.138889	0.152542	0.0555556	0.113082	0.0833333	0.163043	0.0901213	0.0651341	0.030303	0.00757576	0.00347222	0.0314136	0.0467836	0.2	0.226744	0.0658683	0.0689655	0.110535	0.119565	0.0123457	0.140244	0.139394	0.2607	0.14966	0	0	0.0650407	0.0723562	0.214286	0.025
B3GALT6	0.388889	0.186275	0.393519	0.138983	0.777778	0.310421	0.229167	0.353261	0.147314	0.183908	0.80303	0.189394	0.190972	0.0104712	0.391813	0.435135	0.21124	0.431138	0.344828	0.357513	0.282609	0.635802	0.0853659	0.412121	0.264591	0.231293	0.226667	0.01002	0.0650407	0.12987	0.303571	0.3
B3GAT3	0.266667	0.208333	0.217593	0.223729	0.222222	0.144124	0.0416667	0.179348	0.181976	0.153257	0.106061	0.0359848	0.0555556	0	0.0467836	0.175676	0.158915	0.205589	0.0114943	0.2038	0.0923913	0.216049	0.0182927	0.224242	0.22179	0.120181	0.76	0.0160321	0.0569106	0.0779221	0.321429	0.0125
B4GALT7	0.0333333	0.487745	0.181481	0.230508	0.0833333	0.197339	0.0416667	0.429348	0.0987868	0.381226	0.136364	0.0113636	0.0381944	0.026178	0.11306	0.105405	0.319767	0.700599	0.16092	0.355786	0.0978261	0.0555556	0.0325203	0.260606	0.178988	0.283447	0.646667	0	0.0162602	0.128015	0.303571	0.0375
CHPF	0.177778	0.470588	0.24537	0.39661	0.0833333	0.0310421	0.0833333	0.222826	0.0658579	0.281609	0.727273	0.0871212	0.0416667	0.0052356	0.0584795	0.135135	0.0968992	0.295409	0.16092	0.226252	0.0380435	0.0802469	0.0589431	0.0424242	0.33463	0.106576	0.0533333	0.0240481	0.0325203	0.0760668	0.107143	0.0125
CHPF2	0.1	0.122549	0.171296	0.20339	0.166667	0.0155211	0.104167	0.342391	0.0155979	0.249042	0.0151515	0.0113636	0.00694444	0.13089	0.00779727	0.0837838	0.106589	0.181637	0.0574713	0.115717	0.0815217	0.0555556	0.0243902	0.0363636	0.225681	0.201814	0.0933333	0	0.0243902	0.111317	0.339286	0.0125
CHSY1	0.222222	0.355392	0.25463	0.159322	0.111111	0.32816	0.145833	0.233696	0.195841	0.180077	0.030303	0.0700758	0.107639	0.0209424	0.111111	0.210811	0.422481	0.203593	0.0574713	0.38342	0.152174	0.0246914	0.0934959	0.387879	0.178988	0.170068	0.206667	0.0160321	0.0162602	0.176252	0.482143	0.0625
CHSY3	0.0444444	0.473039	0.236111	0.223729	0.0833333	0.237251	0.0416667	0.51087	0.084922	0.39272	0.136364	0.0151515	0.0416667	0.0837696	0.0896686	0.116216	0.403101	0.770459	0.195402	0.487047	0.130435	0.0679012	0.0813008	0.321212	0.151751	0.346939	0.66	0.00200401	0.00813008	0.166976	0.392857	0.05
CSGALNACT1	0.188889	0.598039	0.527778	0.325424	0.388889	0.452328	0.25	0.461957	0.117851	0.515326	0.166667	0.289773	0.0590278	0.0052356	0.0409357	0.697297	0.51938	0.662675	0.172414	0.699482	0.326087	0.148148	0.583333	0.606061	0.256809	0.292517	0.08	0.01002	0.00813008	0.207792	0.553571	0.2375
CSGALNACT2	0.111111	0.237745	0.169444	0.237288	0.0555556	0.166297	0.0416667	0.217391	0.824957	0.212644	0.727273	0.140152	0.0555556	0.0052356	0.179337	0.154054	0.203488	0.39521	0.206897	0.195164	0.146739	0.00617284	0.107724	0.175758	0.451362	0.136054	0.526667	0.0140281	0.00813008	0.0760668	0.267857	0.0125
EXT1	0.144444	0.0563725	0.0287037	0.0644068	0.0277778	0.0177384	0.0416667	0.076087	0.0797227	0.00574713	0.136364	0.104167	0.03125	0.0104712	0.0214425	0.0513514	0.0523256	0.0459082	0.0804598	0.0690846	0.0380435	0.0802469	0.0264228	0.030303	0.175097	0.0362812	0.0533333	0.0140281	0.0162602	0.0371058	0.107143	0
EXT2	0.277778	0.436275	0.171296	0.277966	0.305556	0.115299	0	0.271739	0.181976	0.222222	0.106061	0.030303	0.0590278	0.0052356	0.109162	0.151351	0.189922	0.283433	0.0344828	0.305699	0.0815217	0.339506	0.0650407	0.121212	0.272374	0.126984	0.686667	0.0140281	0.0731707	0.137291	0.410714	0.0375
EXTL1	0.388889	0.193627	0.406481	0.108475	0.805556	0.363636	0.145833	0.38587	0.0831889	0.181992	0.80303	0.1875	0.177083	0.0052356	0.374269	0.378378	0.251938	0.449102	0.275862	0.442142	0.353261	0.623457	0.0792683	0.448485	0.136187	0.285714	0.186667	0.00801603	0.0650407	0.148423	0.25	0.3
EXTL2	0.344444	0.164216	0.331481	0.101695	0.166667	0.283814	0.125	0.298913	0.0467938	0.191571	0.80303	0.125	0.125	0	0.362573	0.243243	0.292636	0.42515	0.402299	0.221071	0.23913	0.746914	0.0995935	0.333333	0.159533	0.206349	0.153333	0.00801603	0.0569106	0.0649351	0.214286	0.25
EXTL3	0.188889	0.593137	0.526852	0.308475	0.416667	0.421286	0.208333	0.451087	0.109185	0.494253	0.166667	0.291667	0.0590278	0.0052356	0.0331384	0.691892	0.505814	0.646707	0.172414	0.637306	0.293478	0.135802	0.50813	0.581818	0.2607	0.297052	0.08	0.00801603	0.00813008	0.200371	0.517857	0.2375
XYLT1	0.0444444	0.281863	0.0787037	0.105085	0.138889	0.0643016	0.0208333	0.282609	0.119584	0.128352	0.0454545	0.0246212	0.0104167	0.0104712	0.0389864	0.264865	0.184109	0.305389	0.0804598	0.417962	0.0597826	0.0617284	0.050813	0.0606061	0.225681	0.195011	0.286667	0.00200401	0.0243902	0.128015	0.464286	0.0125
XYLT2	0.244444	0.0637255	0.198148	0.0881356	0.0277778	0.121951	0.0833333	0.103261	0.0710572	0.0651341	0.757576	0.0549242	0.00347222	0.0314136	0.0272904	0.072973	0.0542636	0.137725	0.045977	0.523316	0.108696	0.0925926	0.0447154	0.151515	0.155642	0.124717	0.0666667	0.00200401	0.0325203	0.142857	0.196429	0.0125
A4GALT	0.533333	0.446078	0.466667	0.274576	0.166667	0.337029	0.125	0.36413	0.353553	0.153257	0.136364	0.0719697	0.201389	0.0104712	0.1423	0.202703	0.432171	0.207585	0.804598	0.839378	0.277174	0.401235	0.113821	0.393939	0.29572	0.328798	0.326667	0.178357	0.121951	0.239332	0.660714	0
B3GALNT1	0.2	0.0318627	0.0703704	0.020339	0.0833333	0.0731707	0.0625	0.0597826	0.0727903	0.0153257	0.121212	0.128788	0.0243056	0.0157068	0.0682261	0.110811	0.22093	0.0179641	0.126437	0.0362694	0.0978261	0.574074	0.0223577	0.0606061	0.202335	0.0748299	0.12	0.00801603	0.0650407	0.025974	0.107143	0.55
B3GNT5	0.2	0.0220588	0.0638889	0.0135593	0.0833333	0.0687361	0.0625	0.0706522	0.0450607	0.01341	0.136364	0.117424	0.0173611	0.0157068	0.0487329	0.113514	0.246124	0.00598802	0.126437	0.0414508	0.108696	0.580247	0.0304878	0.0666667	0.178988	0.0861678	0.126667	0.00801603	0.0487805	0.0185529	0.125	0.55
B4GALNT1	0.0444444	0.171569	0.125926	0.0610169	0.0833333	0.10643	0.0208333	0.211957	0.10052	0.0842912	0.0151515	0.00757576	0	0.0052356	0.11501	0.0945946	0.155039	0.107784	0.0344828	0.16753	0.146739	0	0.0406504	0.121212	0.237354	0.104308	0	0	0.0569106	0.0649351	0.214286	0.025
B4GALT5	0.0333333	0.0318627	0.0453704	0.0474576	0.0277778	0.00221729	0.0208333	0.0271739	0.0294627	0.0651341	0.0454545	0.00189394	0.00347222	0.0209424	0.00974659	0.0378378	0.133721	0.0938124	0.0229885	0.044905	0.0217391	0.0246914	0.0142276	0	0.0544747	0.00226757	0.0733333	0	0.00813008	0.0222635	0.0535714	0
B4GALT6	0.388889	0.340686	0.289815	0.210169	0.25	0.585366	0.0625	0.527174	0.103986	0.400383	0.136364	0.183712	0.15625	0.0157068	0.120858	0.208108	0.405039	0.323353	0.149425	0.411054	0.586957	0.037037	0.20122	0.842424	0.287938	0.356009	0.813333	0.00801603	0.0569106	0.124304	0.357143	0.0125
GBGT1	0.0555556	0.397059	0.268519	0.169492	0.5	0.126386	0.0208333	0.298913	0.131716	0.124521	0.166667	0.295455	0.118056	0.0104712	0.0974659	0.283784	0.432171	0.467066	0.241379	0.587219	0.244565	0.0740741	0.0223577	0.187879	0.233463	0.183673	0.4	0.0561122	0.0243902	0.243043	0.732143	0.075
UGCG	0.0555556	0.416667	0.278704	0.179661	0.5	0.124169	0.0208333	0.304348	0.109185	0.109195	0.151515	0.280303	0.114583	0.0052356	0.0955166	0.305405	0.437984	0.453094	0.218391	0.509499	0.25	0.0617284	0.0223577	0.169697	0.116732	0.208617	0.38	0.0561122	0.0243902	0.241187	0.75	0.075
UGT8	0.1	0.387255	0.302778	0.325424	0.444444	0.308204	0.125	0.51087	0.107452	0.300766	0.0151515	0.142045	0.0902778	0.0104712	0.210526	0.443243	0.317829	0.606786	0.436782	0.687392	0.168478	0.0617284	0.0731707	0.424242	0.249027	0.385488	0.733333	0.00400802	0.0325203	0.207792	0.696429	0.05
PIGA	0.144444	0.186275	0.183333	0.213559	0.444444	0.155211	0.208333	0.353261	0.195841	0.291188	0.590909	0.0984848	0.114583	0.026178	0.204678	0.297297	0.265504	0.289421	0.310345	0.595855	0.146739	0.277778	0.0487805	0.169697	0.249027	0.160998	0.18	0.00601202	0.0650407	0.153989	0.267857	0.15
PIGB	0.233333	0.360294	0.327778	0.216949	0.138889	0.361419	0.145833	0.304348	0.218371	0.220307	0.030303	0.0681818	0.111111	0.0209424	0.126706	0.175676	0.484496	0.295409	0.103448	0.547496	0.173913	0.0246914	0.109756	0.466667	0.194553	0.235828	0.22	0.0160321	0.0162602	0.252319	0.696429	0.05
PIGM	0.133333	0.0392157	0.0157407	0.020339	0	0.0931264	0.0416667	0.0434783	0.0225303	0.0708812	0.772727	0.0625	0.0694444	0	0.0194932	0.0027027	0.0193798	0.0459082	0.0344828	0.0276339	0.0380435	0.0864198	0.0345528	0.0787879	0.0933852	0.0294785	0.00666667	0.00601202	0	0.00742115	0.0714286	0
PIGV	0.388889	0.230392	0.418519	0.111864	0.805556	0.372506	0.125	0.407609	0.0831889	0.181992	0.80303	0.189394	0.177083	0.0052356	0.378168	0.391892	0.251938	0.451098	0.275862	0.464594	0.369565	0.623457	0.0813008	0.454545	0.143969	0.303855	0.173333	0.00801603	0.0650407	0.153989	0.25	0.3125
PIGZ	0.211111	0.0294118	0.0796296	0.0135593	0.111111	0.0776053	0.0625	0.0978261	0.103986	0.0172414	0.136364	0.125	0.0243056	0.0157068	0.0935673	0.121622	0.263566	0.0199601	0.091954	0.0932642	0.0978261	0.58642	0.0711382	0.0666667	0.202335	0.106576	0.146667	0.00801603	0.0487805	0.0241187	0.214286	0.55
HAS1	0.0555556	0.144608	0.151852	0.111864	0.138889	0.0931264	0.0208333	0.293478	0.171577	0.189655	0.0454545	0.0113636	0.0625	0.0157068	0.518519	0.102703	0.356589	0.269461	0.16092	0.483592	0.11413	0.0555556	0.0406504	0.145455	0.322957	0.163265	0.386667	0.00200401	0.0243902	0.115028	0.214286	0.0375
HAS2	0.144444	0.0490196	0.0333333	0.0644068	0.0277778	0.0177384	0.0416667	0.0543478	0.0745234	0.00957854	0.136364	0.094697	0.03125	0.0052356	0.0214425	0.0432432	0.0562016	0.0439122	0.0574713	0.0656304	0.0380435	0.0802469	0.0121951	0.030303	0.171206	0.0249433	0.0466667	0.01002	0.0162602	0.0315399	0.107143	0
HAS3	0.0666667	0.252451	0.622222	0.166102	0.194444	0.0665188	0.104167	0.282609	0.162912	0.172414	0.0757576	0.0378788	0.0243056	0.0366492	0.0467836	0.421622	0.300388	0.361277	0.206897	0.7962	0.076087	0.0308642	0.294715	0.109091	0.51751	0.281179	0.34	0.00801603	0.105691	0.28757	0.678571	0.2125
ALG1	0.0777778	0.409314	0.0768519	0.111864	0.138889	0.0931264	0.0208333	0.304348	0.114385	0.1341	0.0454545	0.0227273	0.0173611	0.0104712	0.0311891	0.286486	0.182171	0.351297	0.0689655	0.495682	0.0706522	0.0617284	0.046748	0.0727273	0.206226	0.235828	0.28	0.00400802	0.0243902	0.155844	0.517857	0.0125
ALG10	0.0222222	0.144608	0.10463	0.115254	0.0277778	0.110865	0.0416667	0.168478	0.109185	0.0823755	0.0151515	0.00568182	0	0.0104712	0.0779727	0.148649	0.203488	0.0758483	0.0689655	0.08981	0.0978261	0.0185185	0.0853659	0.157576	0.280156	0.122449	0.00666667	0	0.0650407	0.0575139	0.232143	0.0375
ALG10B	0.0222222	0.144608	0.10463	0.115254	0.0277778	0.110865	0.0416667	0.168478	0.109185	0.0823755	0.0151515	0.00568182	0	0.0104712	0.0779727	0.148649	0.203488	0.0758483	0.0689655	0.08981	0.0978261	0.0185185	0.0853659	0.157576	0.280156	0.122449	0.00666667	0	0.0650407	0.0575139	0.232143	0.0375
ALG11	0.466667	0.32598	0.449074	0.379661	0.444444	0.0310421	0.104167	0.353261	0.431542	0.394636	0.651515	0.153409	0.0833333	0.0052356	0.280702	0.467568	0.523256	0.664671	0.45977	0.61658	0.103261	0.0432099	0.428862	0.0606061	0.645914	0.108844	0.753333	0.0380762	0.113821	0.191095	0.553571	0.0375
ALG12	0.533333	0.465686	0.453704	0.298305	0.138889	0.361419	0.166667	0.396739	0.372617	0.176245	0.151515	0.0757576	0.208333	0.0209424	0.150097	0.224324	0.486434	0.253493	0.793103	0.870466	0.331522	0.401235	0.113821	0.412121	0.322957	0.365079	0.326667	0.180361	0.121951	0.261596	0.678571	0.0125
ALG13	0.188889	0.183824	0.193519	0.19661	0.416667	0.121951	0.104167	0.157609	0.180243	0.122605	0.590909	0.092803	0.104167	0.0314136	0.136452	0.175676	0.110465	0.193613	0.298851	0.440415	0.0923913	0.296296	0.0670732	0.163636	0.474708	0.104308	0.186667	0.00801603	0.0325203	0.135436	0.357143	0.175
ALG14	0.344444	0.169118	0.32963	0.101695	0.138889	0.277162	0.104167	0.293478	0.0537262	0.189655	0.80303	0.126894	0.125	0	0.360624	0.240541	0.286822	0.407186	0.413793	0.226252	0.25	0.746914	0.115854	0.333333	0.155642	0.22449	0.173333	0.00801603	0.0569106	0.0667904	0.214286	0.2625
ALG2	0.0444444	0.433824	0.287963	0.186441	0.527778	0.133038	0.0416667	0.282609	0.116118	0.114943	0.151515	0.282197	0.114583	0.0209424	0.0896686	0.316216	0.48062	0.461078	0.252874	0.540587	0.25	0.0740741	0.0264228	0.175758	0.11284	0.24263	0.38	0.0521042	0.0243902	0.246753	0.732143	0.075
ALG3	0.2	0.0220588	0.0666667	0.0135593	0.0833333	0.0665188	0.0625	0.0706522	0.0450607	0.01341	0.136364	0.117424	0.0208333	0.0157068	0.0487329	0.110811	0.251938	0.00598802	0.114943	0.0431779	0.103261	0.580247	0.0325203	0.0666667	0.182879	0.0884354	0.126667	0.00801603	0.0487805	0.0222635	0.125	0.55
ALG5	0.444444	0.284314	0.434259	0.372881	0.472222	0.0288248	0.104167	0.38587	0.377816	0.440613	0.666667	0.151515	0.0868056	0.0052356	0.263158	0.418919	0.562016	0.678643	0.482759	0.599309	0.119565	0.0432099	0.343496	0.0484848	0.564202	0.0952381	0.766667	0.0300601	0.121951	0.194805	0.535714	0.0375
ALG6	0.344444	0.147059	0.294444	0.0610169	0.194444	0.281596	0.104167	0.293478	0.0363951	0.141762	0.80303	0.126894	0.128472	0.0052356	0.362573	0.251351	0.234496	0.379242	0.114943	0.189983	0.255435	0.722222	0.111789	0.339394	0.101167	0.183673	0.186667	0.00801603	0.0650407	0.0575139	0.232143	0.275
ALG8	0.255556	0.25	0.230556	0.298305	0.25	0.13969	0.0208333	0.288043	0.161179	0.304598	0.106061	0.0378788	0.0659722	0	0.037037	0.189189	0.129845	0.261477	0.045977	0.122625	0.076087	0.253086	0.00813008	0.181818	0.284047	0.129252	0.753333	0.0180361	0.0569106	0.100186	0.392857	0.0125
ALG9	0.311111	0.375	0.500926	0.538983	0.333333	0.157428	0.0416667	0.407609	0.155979	0.471264	0.136364	0.0568182	0.107639	0	0.0409357	0.248649	0.23062	0.353293	0.16092	0.310881	0.0923913	0.277778	0.0813008	0.236364	0.463035	0.210884	0.813333	0.0180361	0.0569106	0.165121	0.446429	0.0375
DPM1	0.0333333	0.0318627	0.037037	0.0474576	0.0277778	0.00221729	0.0208333	0.0271739	0.0329289	0.0632184	0.0454545	0	0.00347222	0.0157068	0.0116959	0.0324324	0.127907	0.0938124	0.0229885	0.0483592	0.0271739	0.0185185	0.00813008	0	0.0544747	0.00453515	0.08	0	0.00813008	0.0222635	0.0535714	0
FUT8	0.188889	0.323529	0.32037	0.125424	0.583333	0.32816	0.0416667	0.255435	0.299827	0.118774	0.030303	0.42803	0.177083	0	0.235867	0.343243	0.26938	0.381238	0.425287	0.530225	0.0923913	0.141975	0.0833333	0.4	0.307393	0.301587	0.14	0.00200401	0.0243902	0.124304	0.5	0.0125
MGAT1	0.0444444	0.477941	0.183333	0.230508	0.0833333	0.192905	0.0416667	0.434783	0.105719	0.375479	0.151515	0.0113636	0.0347222	0.026178	0.111111	0.116216	0.319767	0.702595	0.16092	0.374784	0.103261	0.0555556	0.0325203	0.272727	0.178988	0.290249	0.653333	0	0.0162602	0.122449	0.321429	0.05
MGAT2	0.211111	0.294118	0.226852	0.118644	0.388889	0.314856	0.0416667	0.23913	0.27383	0.111111	0.030303	0.410985	0.166667	0	0.152047	0.267568	0.21124	0.357285	0.413793	0.397237	0.0815217	0.12963	0.054878	0.387879	0.276265	0.24263	0.14	0.00200401	0.0243902	0.115028	0.5	0.0125
MGAT3	0.533333	0.431373	0.450926	0.247458	0.138889	0.334812	0.0625	0.380435	0.336222	0.145594	0.121212	0.0757576	0.208333	0.0104712	0.124756	0.2	0.437984	0.195609	0.793103	0.787565	0.26087	0.388889	0.101626	0.381818	0.264591	0.328798	0.326667	0.178357	0.130081	0.189239	0.625	0
MGAT4A	0.177778	0.151961	0.178704	0.111864	0.0277778	0.0155211	0.0833333	0.0652174	0.0606586	0.0632184	0.69697	0.0265152	0.0138889	0	0.0350877	0.110811	0.0484496	0.0419162	0.0689655	0.107081	0.0380435	0.0740741	0.046748	0.0424242	0.178988	0.0430839	0.0333333	0.0180361	0.0162602	0.0222635	0.0357143	0
MGAT4B	0.0444444	0.477941	0.180556	0.233898	0.0833333	0.195122	0.0416667	0.434783	0.0935875	0.373563	0.136364	0.0113636	0.0347222	0.0314136	0.111111	0.108108	0.319767	0.698603	0.16092	0.369603	0.0978261	0.0555556	0.0325203	0.266667	0.175097	0.29932	0.646667	0	0.0162602	0.12616	0.321429	0.05
MGAT4C	0.0444444	0.203431	0.155556	0.0779661	0.138889	0.141907	0.0416667	0.244565	0.117851	0.103448	0.030303	0.0170455	0	0.0157068	0.128655	0.116216	0.24031	0.141717	0.045977	0.324698	0.244565	0.0555556	0.0406504	0.163636	0.214008	0.14059	0.0266667	0	0.0569106	0.0927644	0.321429	0.0125
MGAT5	0.2	0.247549	0.239815	0.149153	0.0555556	0.037694	0.125	0.13587	0.0693241	0.0957854	0.69697	0.0265152	0.0138889	0	0.0389864	0.127027	0.0620155	0.115768	0.045977	0.221071	0.048913	0.0802469	0.178862	0.0545455	0.245136	0.126984	0.04	0.0200401	0.0243902	0.0371058	0.0357143	0
STT3A	0.311111	0.365196	0.490741	0.549153	0.333333	0.150776	0.0416667	0.434783	0.157712	0.455939	0.136364	0.0511364	0.100694	0	0.0467836	0.254054	0.226744	0.351297	0.091954	0.324698	0.103261	0.277778	0.0670732	0.230303	0.463035	0.204082	0.813333	0.0180361	0.0569106	0.163265	0.482143	0.075
STT3B	0.233333	0.178922	0.216667	0.372881	0.777778	0.150776	0.125	0.608696	0.0814558	0.703065	0.136364	0.878788	0.0798611	0.026178	0.0721248	0.140541	0.46124	0.824351	0.195402	0.316062	0.233696	0.376543	0.0243902	0.109091	0.155642	0.303855	0.246667	0.00801603	0.121951	0.113173	0.428571	0.55
UGGT1	0.2	0.22549	0.225926	0.128814	0.0277778	0.0310421	0.125	0.11413	0.0623917	0.0823755	0.69697	0.0265152	0.0104167	0	0.037037	0.121622	0.0581395	0.0898204	0.0344828	0.208981	0.048913	0.0740741	0.162602	0.0484848	0.229572	0.108844	0.04	0.0200401	0.0243902	0.0315399	0.0535714	0
UGGT2	0.433333	0.208333	0.375	0.247458	0.416667	0.0243902	0.0833333	0.36413	0.336222	0.302682	0.666667	0.130682	0.0798611	0.0052356	0.22807	0.272973	0.453488	0.586826	0.37931	0.476684	0.130435	0.0493827	0.199187	0.0545455	0.447471	0.0975057	0.74	0.0300601	0.130081	0.170686	0.339286	0.0375
LFNG	0.0555556	0.0588235	0.124074	0.111864	0.0833333	0.00443459	0.0416667	0.0543478	0.0190641	0.0517241	0.030303	0.00568182	0.00347222	0.0890052	0.0389864	0.0486486	0.0542636	0.121756	0	0.426598	0.0108696	0.00617284	0.0203252	0.00606061	0.136187	0.0453515	0.02	0	0.0162602	0.128015	0.214286	0
MFNG	0.533333	0.39951	0.45463	0.233898	0.138889	0.330377	0.0625	0.391304	0.337955	0.149425	0.121212	0.0776515	0.208333	0.0104712	0.120858	0.183784	0.432171	0.197605	0.804598	0.761658	0.25	0.382716	0.0955285	0.351515	0.264591	0.328798	0.32	0.178357	0.130081	0.19666	0.607143	0
POFUT1	0.0444444	0.00735294	0.05	0.0135593	0.0277778	0	0	0.0271739	0.0277296	0.0268199	0.0454545	0	0.00347222	0	0.00389864	0.0243243	0.104651	0.0359281	0.0344828	0.0328152	0.0217391	0.0123457	0.0203252	0	0.0505837	0.00907029	0.0733333	0	0.00813008	0.0148423	0.0178571	0
POFUT2	0.166667	0.210784	0.168519	0.19661	0.416667	0.292683	0.0208333	0.597826	0.103986	0.390805	0.530303	0.107955	0.149306	0.0104712	0.0760234	0.308108	0.335271	0.566866	0.137931	0.393782	0.315217	0.216049	0.0731707	0.418182	0.237354	0.433107	0.0266667	0.0160321	0.0813008	0.105751	0.321429	0.0125
RFNG	0.211111	0.0490196	0.172222	0.159322	0.0277778	0.117517	0.0625	0.201087	0.105719	0.114943	0.727273	0.0511364	0.00347222	0.026178	0.0311891	0.0675676	0.0736434	0.173653	0.0689655	0.34715	0.211957	0.0740741	0.050813	0.145455	0.241245	0.172336	0.0733333	0.00200401	0.0406504	0.100186	0.178571	0
COLGALT1	0.0444444	0.276961	0.17963	0.244068	0.194444	0.0886918	0.0208333	0.342391	0.05026	0.195402	0.0151515	0.0227273	0.0520833	0.0157068	0.0292398	0.154054	0.478682	0.323353	0.0689655	0.169257	0.141304	0.00617284	0.0386179	0.169697	0.116732	0.278912	0.3	0.012024	0.0325203	0.0834879	0.285714	0.0375
COLGALT2	0.155556	0.0857843	0.0222222	0.0237288	0	0.0953437	0.0416667	0.0869565	0.0259965	0.0727969	0.772727	0.0625	0.0729167	0	0.0292398	0.0189189	0.0290698	0.0518962	0.0344828	0.0518135	0.0380435	0.0864198	0.0264228	0.0848485	0.155642	0.0408163	0.0133333	0.00601202	0	0.0148423	0.0535714	0
B3GNT6	0.266667	0.247549	0.223148	0.305085	0.25	0.13969	0.0208333	0.288043	0.164645	0.304598	0.106061	0.0378788	0.0625	0	0.0389864	0.178378	0.129845	0.253493	0.045977	0.131261	0.0815217	0.253086	0.00609756	0.193939	0.276265	0.120181	0.76	0.0180361	0.0569106	0.100186	0.339286	0.0125
C1GALT1	0.0555556	0.0514706	0.117593	0.101695	0.0833333	0.00443459	0.0416667	0.048913	0.0207972	0.0498084	0.0151515	0.00378788	0.00347222	0.0890052	0.0253411	0.0486486	0.0542636	0.105788	0	0.416235	0.0108696	0	0.0162602	0.00606061	0.132296	0.0362812	0.0133333	0.00400802	0.0162602	0.116883	0.196429	0.0125
GALNT1	0.388889	0.370098	0.290741	0.223729	0.277778	0.5898	0.0625	0.565217	0.10052	0.436782	0.136364	0.181818	0.15625	0.0209424	0.120858	0.210811	0.414729	0.351297	0.149425	0.440415	0.630435	0.0432099	0.213415	0.854545	0.307393	0.38322	0.813333	0.00801603	0.0569106	0.135436	0.375	0.0125
GALNT10	0.0555556	0.460784	0.222222	0.220339	0.0833333	0.190687	0.0208333	0.451087	0.10052	0.377395	0.136364	0.00568182	0.0381944	0.0837696	0.111111	0.108108	0.350775	0.734531	0.16092	0.393782	0.103261	0.0617284	0.046748	0.272727	0.159533	0.292517	0.66	0	0.00813008	0.142857	0.321429	0.05
GALNT11	0.0888889	0.132353	0.189815	0.210169	0.138889	0.0199557	0.104167	0.36413	0.0155979	0.254789	0.030303	0.0113636	0.00694444	0.13089	0.00974659	0.0864865	0.112403	0.199601	0.0689655	0.122625	0.0815217	0.0555556	0.0386179	0.0484848	0.233463	0.201814	0.0933333	0	0.0243902	0.115028	0.357143	0.0125
GALNT12	0.0444444	0.436275	0.287037	0.186441	0.527778	0.135255	0.0416667	0.282609	0.116118	0.114943	0.151515	0.282197	0.114583	0.0209424	0.0916179	0.316216	0.48062	0.461078	0.252874	0.544041	0.255435	0.0740741	0.0264228	0.175758	0.116732	0.244898	0.38	0.0541082	0.0243902	0.248609	0.732143	0.075
GALNT13	0.177778	0.291667	0.22963	0.166102	0.0833333	0.0421286	0.145833	0.146739	0.0641248	0.118774	0.69697	0.0265152	0.0208333	0	0.0487329	0.140541	0.0639535	0.127745	0.0689655	0.129534	0.0434783	0.0802469	0.132114	0.0484848	0.268482	0.122449	0.06	0.0200401	0.0325203	0.0408163	0.0892857	0
GALNT14	0.2	0.0759804	0.15463	0.0440678	0.0555556	0.0155211	0.0833333	0.0869565	0.0693241	0.059387	0.69697	0.0265152	0.0277778	0	0.042885	0.0783784	0.0697674	0.0339321	0.114943	0.110535	0.0978261	0.0555556	0.0691057	0.0969697	0.326848	0.0748299	0.02	0.0220441	0.00813008	0.0222635	0.0357143	0
GALNT15	0.233333	0.147059	0.171296	0.369492	0.777778	0.144124	0.0833333	0.576087	0.0762565	0.681992	0.151515	0.873106	0.0798611	0.0209424	0.0604288	0.12973	0.453488	0.806387	0.103448	0.348877	0.233696	0.382716	0.0365854	0.115152	0.14786	0.281179	0.253333	0.00801603	0.113821	0.113173	0.446429	0.5375
GALNT16	0.2	0.321078	0.327778	0.132203	0.583333	0.332594	0.0416667	0.271739	0.29636	0.116858	0.030303	0.429924	0.177083	0	0.231969	0.345946	0.27907	0.381238	0.436782	0.511226	0.0923913	0.148148	0.0833333	0.412121	0.311284	0.285714	0.14	0.00200401	0.0243902	0.12616	0.482143	0.0125
GALNT18	0.277778	0.517157	0.265741	0.352542	0.25	0.113082	0	0.353261	0.20104	0.293103	0.151515	0.032197	0.0625	0.0104712	0.185185	0.159459	0.242248	0.437126	0.0574713	0.547496	0.125	0.345679	0.0365854	0.145455	0.373541	0.185941	0.606667	0.0140281	0.0813008	0.185529	0.482143	0.025
GALNT2	0.133333	0.134804	0.0259259	0.040678	0.0277778	0.113082	0.145833	0.0706522	0.0710572	0.0670498	0.772727	0.0795455	0.0729167	0	0.0526316	0.0216216	0.0465116	0.0678643	0.0229885	0.0846287	0.0434783	0.123457	0.0914634	0.10303	0.33463	0.047619	0.0466667	0.00601202	0.00813008	0.0204082	0.0714286	0.0125
GALNT3	0.177778	0.276961	0.219444	0.145763	0.0555556	0.0354767	0.145833	0.141304	0.0623917	0.10728	0.69697	0.0265152	0.0173611	0	0.0467836	0.127027	0.0639535	0.103792	0.045977	0.124352	0.0326087	0.0802469	0.115854	0.0606061	0.272374	0.120181	0.0333333	0.0200401	0.0243902	0.038961	0.0714286	0
GALNT4	0.0555556	0.188725	0.15463	0.0813559	0.166667	0.135255	0.0625	0.26087	0.110919	0.103448	0.0454545	0.0132576	0	0.0104712	0.126706	0.116216	0.238372	0.135729	0.0574713	0.321244	0.233696	0.0185185	0.0325203	0.163636	0.237354	0.138322	0.02	0	0.0569106	0.096475	0.339286	0.025
GALNT5	0.177778	0.272059	0.225	0.152542	0.0833333	0.0332594	0.166667	0.130435	0.0606586	0.10728	0.69697	0.0265152	0.0138889	0	0.0448343	0.127027	0.0600775	0.105788	0.0574713	0.115717	0.0326087	0.0802469	0.119919	0.0484848	0.276265	0.104308	0.0466667	0.0200401	0.0243902	0.0352505	0.0714286	0
GALNT6	0.0111111	0.159314	0.151852	0.0474576	0.0833333	0.101996	0.0208333	0.211957	0.12305	0.0996169	0.0151515	0.0094697	0.00347222	0.0052356	0.132554	0.1	0.187984	0.115768	0.0574713	0.16753	0.168478	0.0123457	0.050813	0.109091	0.2607	0.131519	0	0	0.0569106	0.0556586	0.214286	0.025
GALNT7	0.166667	0.411765	0.309259	0.362712	0.5	0.321508	0.145833	0.532609	0.140381	0.362069	0.030303	0.147727	0.100694	0.0104712	0.255361	0.443243	0.358527	0.668663	0.436782	0.696028	0.184783	0.0740741	0.0792683	0.412121	0.322957	0.437642	0.713333	0.00601202	0.0406504	0.220779	0.607143	0.05
GALNT8	0.0444444	0.129902	0.140741	0.149153	0.0555556	0.104213	0.104167	0.184783	0.0866551	0.0708812	0.0151515	0.0094697	0.00694444	0.0157068	0.037037	0.202703	0.253876	0.0758483	0.0804598	0.136442	0.141304	0.0123457	0.138211	0.133333	0.287938	0.165533	0	0.00200401	0.0650407	0.0742115	0.196429	0.0375
GALNT9	0.0666667	0.215686	0.197222	0.0847458	0.222222	0.128603	0.0416667	0.26087	0.114385	0.128352	0.030303	0.0151515	0.00694444	0.0104712	0.11306	0.159459	0.255814	0.173653	0.0574713	0.376511	0.233696	0.0308642	0.0914634	0.169697	0.252918	0.163265	0.02	0	0.0569106	0.12616	0.357143	0.025
GCNT1	0.0666667	0.438725	0.275	0.189831	0.527778	0.13082	0.0833333	0.320652	0.119584	0.170498	0.151515	0.280303	0.118056	0.0209424	0.0935673	0.291892	0.498062	0.483034	0.252874	0.500864	0.233696	0.0864198	0.0345528	0.151515	0.0972763	0.253968	0.386667	0.0501002	0.0243902	0.233766	0.714286	0.075
GCNT3	0.255556	0.357843	0.32037	0.19322	0.138889	0.365854	0.166667	0.320652	0.206239	0.218391	0.030303	0.0681818	0.107639	0.0209424	0.118908	0.172973	0.472868	0.291417	0.091954	0.544041	0.173913	0.0308642	0.105691	0.478788	0.175097	0.229025	0.22	0.0160321	0.0162602	0.243043	0.714286	0.05
GCNT4	0.0222222	0.504902	0.269444	0.240678	0.222222	0.239468	0.0208333	0.608696	0.0762565	0.417625	0.151515	0.0246212	0.0347222	0.0418848	0.0721248	0.127027	0.395349	0.776447	0.149425	0.732297	0.179348	0.0617284	0.176829	0.29697	0.167315	0.367347	0.7	0	0.0162602	0.198516	0.5	0.0375
EOGT	0.244444	0.281863	0.289815	0.447458	0.777778	0.128603	0.0833333	0.646739	0.0883882	0.699234	0.166667	0.691288	0.0833333	0.0418848	0.0779727	0.183784	0.416667	0.864271	0.206897	0.24525	0.23913	0.376543	0.0589431	0.121212	0.206226	0.267574	0.186667	0.00601202	0.121951	0.135436	0.589286	0.5375
OGT	0.155556	0.210784	0.184259	0.227119	0.472222	0.126386	0.125	0.184783	0.180243	0.153257	0.606061	0.0965909	0.104167	0.026178	0.124756	0.2	0.162791	0.251497	0.321839	0.411054	0.125	0.296296	0.0650407	0.175758	0.338521	0.131519	0.186667	0.00801603	0.0487805	0.118738	0.285714	0.15
GXYLT2	0.244444	0.279412	0.280556	0.444068	0.777778	0.128603	0.0833333	0.63587	0.0831889	0.703065	0.166667	0.672348	0.0763889	0.0418848	0.0779727	0.186486	0.412791	0.866267	0.183908	0.248705	0.222826	0.376543	0.117886	0.10303	0.206226	0.260771	0.186667	0.00601202	0.121951	0.137291	0.625	0.55
POGLUT1	0.244444	0.0588235	0.112963	0.0305085	0.194444	0.0798226	0.104167	0.119565	0.0970537	0.0574713	0.136364	0.238636	0.0277778	0.0209424	0.0701754	0.110811	0.257752	0.0758483	0.091954	0.0587219	0.108696	0.580247	0.0365854	0.0545455	0.210117	0.111111	0.166667	0.00801603	0.0650407	0.0408163	0.25	0.55
XXYLT1	0.188889	0.0294118	0.075	0.0169492	0.111111	0.0731707	0.0833333	0.0923913	0.114385	0.0153257	0.136364	0.125	0.0243056	0.0157068	0.0877193	0.12973	0.257752	0.0199601	0.0804598	0.0863558	0.0978261	0.580247	0.0569106	0.0666667	0.202335	0.0997732	0.14	0.00801603	0.0487805	0.0204082	0.214286	0.55
B3GALNT2	0.144444	0.125	0.0277778	0.040678	0.0277778	0.119734	0.145833	0.0652174	0.0623917	0.0670498	0.772727	0.0814394	0.0694444	0	0.0643275	0.0216216	0.0542636	0.0718563	0.0229885	0.0932642	0.048913	0.117284	0.0914634	0.121212	0.342412	0.047619	0.04	0.00601202	0.00813008	0.0166976	0.0535714	0.0125
FKRP	0.0888889	0.144608	0.193519	0.118644	0.138889	0.0997783	0.0416667	0.255435	0.166378	0.183908	0.0454545	0.0132576	0.0625	0.0157068	0.504873	0.116216	0.370155	0.287425	0.16092	0.507772	0.11413	0.0432099	0.0752033	0.127273	0.315175	0.160998	0.386667	0.00400802	0.0325203	0.124304	0.267857	0.0375
FKTN	0.0444444	0.428922	0.291667	0.186441	0.5	0.13082	0.0208333	0.293478	0.114385	0.114943	0.151515	0.282197	0.114583	0.0104712	0.0935673	0.305405	0.467054	0.449102	0.229885	0.516408	0.255435	0.0679012	0.0203252	0.175758	0.108949	0.229025	0.38	0.0561122	0.0243902	0.248609	0.75	0.075
LARGE	0.533333	0.375	0.446296	0.233898	0.138889	0.343681	0.0625	0.407609	0.341421	0.162835	0.136364	0.0776515	0.215278	0.0104712	0.11306	0.208108	0.436047	0.191617	0.793103	0.732297	0.26087	0.376543	0.109756	0.351515	0.272374	0.351474	0.286667	0.182365	0.121951	0.194805	0.642857	0
MGAT5B	0.233333	0.0465686	0.156481	0.125424	0.0555556	0.121951	0.0625	0.179348	0.0814558	0.0881226	0.727273	0.0511364	0.00347222	0.026178	0.0253411	0.0675676	0.0581395	0.131737	0.0689655	0.369603	0.217391	0.0802469	0.0630081	0.145455	0.167315	0.174603	0.0666667	0.00200401	0.0406504	0.102041	0.178571	0.0125
POMGNT1	0.355556	0.122549	0.283333	0.040678	0.277778	0.24612	0.104167	0.271739	0.034662	0.118774	0.80303	0.143939	0.135417	0	0.360624	0.278378	0.19186	0.339321	0.137931	0.120898	0.23913	0.67284	0.0955285	0.309091	0.124514	0.181406	0.166667	0.00801603	0.0569106	0.0482375	0.196429	0.2875
POMT1	0.0555556	0.401961	0.266667	0.169492	0.5	0.128603	0.0208333	0.304348	0.12825	0.126437	0.166667	0.295455	0.118056	0.0104712	0.0955166	0.294595	0.437984	0.45509	0.241379	0.590674	0.244565	0.0679012	0.0284553	0.193939	0.22179	0.199546	0.4	0.0561122	0.0243902	0.231911	0.696429	0.075
POMT2	0.2	0.29902	0.321296	0.142373	0.527778	0.330377	0.0416667	0.266304	0.29636	0.114943	0.030303	0.433712	0.170139	0	0.233918	0.337838	0.275194	0.347305	0.448276	0.42487	0.0978261	0.135802	0.0853659	0.412121	0.291829	0.276644	0.14	0.00200401	0.0162602	0.111317	0.482143	0.0125
TMTC1	0.0111111	0.120098	0.0981481	0.135593	0.0555556	0.115299	0.0416667	0.163043	0.0901213	0.0632184	0.030303	0.00757576	0.00347222	0.0209424	0.0506823	0.159459	0.199612	0.0638723	0.045977	0.0777202	0.103261	0.0123457	0.121951	0.145455	0.249027	0.111111	0	0	0.0650407	0.0723562	0.214286	0.025
TMTC2	0.0444444	0.203431	0.15	0.0779661	0.111111	0.146341	0.0416667	0.244565	0.124783	0.109195	0.030303	0.0132576	0	0.0104712	0.128655	0.105405	0.236434	0.129741	0.045977	0.316062	0.222826	0.0246914	0.046748	0.169697	0.217899	0.14966	0.00666667	0	0.0569106	0.0890538	0.339286	0.0125
TMTC3	0.0555556	0.188725	0.157407	0.0779661	0.166667	0.135255	0.0416667	0.25	0.109185	0.105364	0.030303	0.0132576	0	0.0104712	0.128655	0.113514	0.24031	0.133733	0.045977	0.316062	0.233696	0.0185185	0.0345528	0.169697	0.237354	0.147392	0.02	0	0.0569106	0.0871985	0.339286	0.025
TMTC4	0.433333	0.191176	0.365741	0.237288	0.388889	0.0266075	0.104167	0.36413	0.318891	0.293103	0.666667	0.136364	0.0798611	0.0052356	0.222222	0.248649	0.45155	0.58483	0.37931	0.476684	0.125	0.0493827	0.193089	0.0545455	0.451362	0.0997732	0.74	0.0280561	0.121951	0.159555	0.357143	0.0375
B3GNTL1	0.222222	0.0539216	0.182407	0.169492	0.0555556	0.119734	0.0625	0.217391	0.109185	0.126437	0.727273	0.0511364	0.00347222	0.0418848	0.0448343	0.0756757	0.0833333	0.201597	0.0689655	0.379965	0.217391	0.0740741	0.0487805	0.151515	0.256809	0.183673	0.08	0.00200401	0.0406504	0.124304	0.214286	0
CERCAM	0.0555556	0.409314	0.260185	0.176271	0.472222	0.126386	0.0208333	0.293478	0.124783	0.124521	0.166667	0.287879	0.114583	0.0052356	0.0935673	0.305405	0.44186	0.471058	0.241379	0.55095	0.25	0.0617284	0.0182927	0.187879	0.178988	0.197279	0.406667	0.0561122	0.0243902	0.233766	0.696429	0.075
GLT1D1	0.0666667	0.208333	0.200926	0.0779661	0.194444	0.124169	0.0416667	0.26087	0.112652	0.118774	0.030303	0.0113636	0.00347222	0.0052356	0.111111	0.156757	0.244186	0.183633	0.045977	0.357513	0.233696	0.0185185	0.0873984	0.163636	0.249027	0.151927	0.02	0.00200401	0.0569106	0.12616	0.357143	0.025
GLT6D1	0.0555556	0.409314	0.271296	0.176271	0.527778	0.124169	0.0208333	0.288043	0.135182	0.130268	0.166667	0.293561	0.114583	0.0104712	0.103314	0.289189	0.426357	0.461078	0.241379	0.580311	0.233696	0.0740741	0.0203252	0.193939	0.233463	0.188209	0.393333	0.0561122	0.0243902	0.241187	0.732143	0.075
GLT8D1	0.222222	0.294118	0.318519	0.416949	0.805556	0.161863	0.125	0.679348	0.0970537	0.720307	0.166667	0.878788	0.09375	0.0314136	0.0955166	0.186486	0.463178	0.866267	0.528736	0.331606	0.266304	0.388889	0.0345528	0.151515	0.249027	0.349206	0.2	0.00601202	0.113821	0.133581	0.625	0.55
GLT8D2	0.0666667	0.176471	0.188889	0.0711864	0.222222	0.13082	0.0416667	0.25	0.102253	0.103448	0.0454545	0.0113636	0	0.0052356	0.116959	0.118919	0.24031	0.155689	0.0344828	0.33506	0.228261	0.0246914	0.0447154	0.151515	0.245136	0.138322	0.02	0	0.0569106	0.100186	0.321429	0.025
GTDC1	0.177778	0.27451	0.247222	0.166102	0.0555556	0.0509978	0.166667	0.146739	0.0641248	0.10728	0.69697	0.0265152	0.0208333	0	0.0409357	0.132432	0.0697674	0.11976	0.0574713	0.177893	0.0652174	0.0802469	0.184959	0.0606061	0.241245	0.133787	0.06	0.0200401	0.0243902	0.038961	0.0714286	0
KDELC1	0.433333	0.196078	0.367593	0.227119	0.388889	0.0266075	0.125	0.36413	0.308492	0.293103	0.666667	0.132576	0.0798611	0.0052356	0.226121	0.248649	0.45155	0.580838	0.356322	0.47323	0.125	0.0493827	0.180894	0.0545455	0.455253	0.0952381	0.74	0.0280561	0.121951	0.163265	0.392857	0.0375
KDELC2	0.311111	0.372549	0.486111	0.522034	0.333333	0.161863	0.0416667	0.407609	0.161179	0.455939	0.136364	0.0568182	0.107639	0	0.042885	0.243243	0.232558	0.335329	0.16092	0.300518	0.0869565	0.277778	0.0873984	0.230303	0.44358	0.201814	0.8	0.0180361	0.0569106	0.16141	0.464286	0.0375
CNV gain frequency of GTs in CCLE
	central_nervous_system	bone	prostate	stomach	urinary_tract	ovary	haematopoietic_and_lymphoid_tissue	kidney	thyroid	skin	soft_tissue	salivary_gland	lung	pleura	liver	endometrium	pancreas	breast	upper_aerodigestive_tract	large_intestine	autonomic_ganglia	oesophagus	biliary_tract	small_intestine
DPY19L1	0.666667	0.241379	0.375	0.684211	0.285714	0.288462	0.209945	0.5	0.416667	0.5	0.285714	0.5	0.513369	0.181818	0.321429	0.142857	0.5	0.416667	0.424242	0.435484	0.294118	0.703704	0.625	0
DPY19L2	0.0434783	0.172414	0.375	0.157895	0.142857	0.115385	0.0828729	0.222222	0.25	0.177419	0.190476	0	0.235294	0	0.321429	0.107143	0.130435	0.2	0.0606061	0.112903	0.176471	0.259259	0.125	0
DPY19L3	0.101449	0.0344828	0.125	0.342105	0.0357143	0.442308	0.143646	0.138889	0.166667	0.016129	0.142857	0	0.299465	0.0909091	0.464286	0.321429	0.26087	0.15	0.0606061	0.0645161	0	0.222222	0.25	0
DPY19L4	0.144928	0.344828	0.625	0.447368	0.357143	0.307692	0.320442	0.25	0.416667	0.209677	0.047619	0	0.481283	0.181818	0.357143	0.214286	0.456522	0.566667	0.484848	0.16129	0.0588235	0.444444	0.5	0
A4GNT	0.231884	0.0689655	0.125	0.263158	0.321429	0.307692	0.0939227	0.277778	0.25	0.258065	0.0952381	0.5	0.342246	0.0909091	0.107143	0.178571	0.23913	0.283333	0.454545	0.258065	0.0588235	0.518519	0.125	0
ABO	0.202899	0.103448	0.25	0.210526	0.25	0.153846	0.0939227	0.138889	0.25	0.0483871	0.190476	0.5	0.139037	0.181818	0.107143	0.0357143	0.173913	0.133333	0.515152	0.145161	0.0588235	0.481481	0.25	0
B3GAT1	0.101449	0.103448	0.25	0.289474	0.0714286	0.115385	0.18232	0.0277778	0.25	0	0.0952381	0.5	0.197861	0.0909091	0.142857	0	0.347826	0.133333	0.0909091	0.193548	0	0.0740741	0.25	0
B3GAT2	0.15942	0	0.125	0.131579	0.0714286	0.0769231	0.138122	0.111111	0.166667	0.0806452	0.285714	0	0.122995	0.0909091	0.107143	0.0357143	0.173913	0.15	0.121212	0.016129	0.0588235	0.111111	0	0
B4GALNT2	0.289855	0.172414	0.25	0.289474	0.0357143	0.25	0.104972	0.25	0.166667	0.225806	0.142857	0	0.26738	0.363636	0.321429	0.25	0.369565	0.3	0.0909091	0.112903	0.823529	0.148148	0.375	0
FUT1	0.0724638	0	0.125	0.342105	0.0714286	0.211538	0.143646	0.0833333	0.166667	0.016129	0	0	0.171123	0.0909091	0.25	0.178571	0.130435	0.116667	0	0.0483871	0	0.0740741	0.25	0
FUT10	0.0434783	0.206897	0	0.157895	0.0714286	0.134615	0.209945	0.0277778	0.0833333	0.0967742	0.142857	0	0.149733	0.181818	0.107143	0.142857	0.0869565	0.133333	0.0909091	0.0322581	0.0588235	0	0.125	0
FUT11	0.0434783	0.0344828	0.25	0.131579	0.0357143	0.173077	0.0497238	0.138889	0.166667	0	0	0	0.0909091	0	0.107143	0.142857	0.23913	0.2	0.121212	0.0645161	0	0.111111	0	0
FUT2	0.0724638	0	0.125	0.315789	0.0714286	0.211538	0.127072	0.0833333	0.166667	0.016129	0	0	0.171123	0.0909091	0.25	0.178571	0.130435	0.116667	0	0.0645161	0	0.0740741	0.25	0
FUT3	0.0289855	0	0.125	0.0526316	0	0.0769231	0.160221	0.0555556	0.0833333	0	0.0952381	0	0.0695187	0	0.107143	0.107143	0	0.0166667	0.030303	0	0	0	0	0
FUT4	0.057971	0.103448	0.25	0.315789	0.285714	0.25	0.171271	0.0833333	0.25	0.0483871	0.0952381	0.5	0.213904	0.0909091	0.107143	0.142857	0.413043	0.15	0.151515	0.193548	0.0588235	0.222222	0.25	0
FUT5	0.0289855	0	0.125	0.0526316	0	0.0769231	0.160221	0.0555556	0.0833333	0	0.0952381	0	0.0695187	0	0.107143	0.107143	0	0.0166667	0.030303	0	0	0	0	0
FUT6	0.0289855	0	0.125	0.0526316	0	0.0961538	0.149171	0.0555556	0.0833333	0	0.0952381	0	0.0695187	0	0.107143	0.107143	0	0.0166667	0.030303	0	0	0	0	0
FUT7	0.246377	0.137931	0.25	0.184211	0.285714	0.173077	0.0939227	0.138889	0.333333	0.0645161	0.142857	0.5	0.15508	0.272727	0.107143	0.0357143	0.173913	0.183333	0.484848	0.145161	0.0588235	0.592593	0.25	0
FUT9	0.130435	0.0344828	0.125	0.105263	0	0.0961538	0.110497	0.0277778	0.0833333	0.016129	0.142857	0	0.0962567	0.181818	0.107143	0.107143	0.0652174	0.15	0.0606061	0.0322581	0.0588235	0.037037	0	0
ST3GAL1	0.275362	0.448276	0.625	0.605263	0.464286	0.403846	0.342541	0.333333	0.5	0.225806	0.047619	1	0.561497	0.545455	0.321429	0.142857	0.565217	0.6	0.69697	0.225806	0.117647	0.777778	0.375	0
ST3GAL2	0.144928	0	0	0.157895	0.214286	0.0384615	0.0662983	0.222222	0.0833333	0	0.047619	0	0.187166	0.0909091	0.0714286	0.107143	0.217391	0.166667	0.151515	0.129032	0.0588235	0.407407	0.125	0
ST3GAL3	0.188406	0.206897	0.125	0.131579	0.107143	0.153846	0.0828729	0.166667	0.0833333	0.0806452	0.190476	0	0.213904	0.0909091	0.142857	0.0357143	0.0869565	0.15	0.0606061	0.016129	0.0588235	0.111111	0.125	0
ST3GAL4	0.057971	0.103448	0.25	0.289474	0.107143	0.0961538	0.18232	0.0277778	0.333333	0	0.0952381	0.5	0.203209	0.0909091	0.107143	0	0.326087	0.116667	0.0909091	0.16129	0	0.0740741	0.125	0
ST3GAL5	0.101449	0.103448	0	0.157895	0.107143	0.192308	0.0441989	0.138889	0.0833333	0.0967742	0.238095	0.5	0.197861	0.181818	0.285714	0.0357143	0.0869565	0.1	0.121212	0.0967742	0.176471	0.185185	0.25	0
ST3GAL6	0.173913	0.0689655	0.125	0.157895	0.321429	0.230769	0.0441989	0.194444	0.333333	0.258065	0.0952381	0.5	0.262032	0.181818	0.107143	0.142857	0.195652	0.15	0.393939	0.193548	0	0.333333	0.125	0
ST6GAL1	0.217391	0.137931	0.125	0.342105	0.321429	0.269231	0.154696	0.333333	0.25	0.322581	0.0952381	0.5	0.358289	0.0909091	0.178571	0.321429	0.369565	0.366667	0.666667	0.241935	0	0.592593	0.125	0
ST6GAL2	0.0289855	0.172414	0	0.0789474	0.0357143	0.230769	0.0220994	0.166667	0.0833333	0.0967742	0.0952381	0	0.15508	0.181818	0.142857	0.107143	0.0652174	0.0833333	0.030303	0.0806452	0.0588235	0.0740741	0.125	0
ST6GALNAC1	0.304348	0.172414	0.25	0.210526	0.0357143	0.307692	0.116022	0.25	0.25	0.258065	0.142857	0.5	0.299465	0.272727	0.428571	0.178571	0.304348	0.366667	0.151515	0.16129	0.882353	0.222222	0.375	0
ST6GALNAC2	0.304348	0.172414	0.25	0.210526	0.0357143	0.307692	0.116022	0.25	0.25	0.258065	0.142857	0.5	0.299465	0.272727	0.428571	0.178571	0.304348	0.366667	0.151515	0.177419	0.882353	0.222222	0.375	0
ST6GALNAC3	0.173913	0.206897	0	0.0263158	0.142857	0.230769	0.0718232	0.111111	0.333333	0.129032	0.142857	0	0.176471	0	0.25	0.0357143	0.0652174	0.0833333	0.030303	0	0.176471	0.0740741	0.125	0
ST6GALNAC4	0.188406	0.103448	0.25	0.210526	0.25	0.0769231	0.0497238	0.138889	0.25	0.0645161	0.190476	0.5	0.122995	0.272727	0.107143	0.0357143	0.152174	0.15	0.484848	0.129032	0.0588235	0.518519	0.25	0
ST6GALNAC5	0.188406	0.206897	0	0.0526316	0.142857	0.25	0.0718232	0.111111	0.333333	0.112903	0.142857	0	0.165775	0.0909091	0.25	0.0357143	0.108696	0.1	0.030303	0	0.176471	0.0740741	0.125	0
ST6GALNAC6	0.188406	0.103448	0.25	0.210526	0.25	0.0769231	0.0497238	0.138889	0.25	0.0645161	0.190476	0.5	0.117647	0.272727	0.107143	0.0357143	0.152174	0.15	0.484848	0.129032	0.0588235	0.518519	0.25	0
ST8SIA1	0.057971	0.310345	0.125	0.289474	0.214286	0.307692	0.149171	0.194444	0.333333	0.177419	0.142857	0	0.315508	0	0.214286	0.0714286	0.326087	0.266667	0.212121	0.225806	0.176471	0.481481	0.25	0
ST8SIA2	0.101449	0.0344828	0.125	0.131579	0.178571	0.0576923	0.0939227	0.0555556	0.25	0.322581	0.047619	0	0.171123	0.0909091	0.178571	0.0357143	0.152174	0.183333	0.0606061	0.129032	0.0588235	0.407407	0.125	0
ST8SIA3	0.0289855	0.0344828	0.125	0.0526316	0	0.0192308	0.138122	0	0.0833333	0.0645161	0	0	0.149733	0	0	0	0.0217391	0.0666667	0.030303	0	0	0	0.125	0
ST8SIA4	0.246377	0.0689655	0.125	0.0526316	0.0357143	0.153846	0.0607735	0.305556	0.166667	0.0967742	0.0952381	0	0.101604	0.181818	0.142857	0.107143	0.195652	0.133333	0.121212	0.112903	0	0.037037	0.375	0
ST8SIA5	0.0289855	0.0344828	0.125	0.0263158	0	0.0576923	0.149171	0	0	0.0645161	0.047619	0	0.15508	0	0	0	0.0434783	0.1	0	0.0322581	0	0	0.125	0
ST8SIA6	0.0289855	0	0.125	0.105263	0	0.25	0.0718232	0.138889	0.0833333	0.016129	0.047619	0	0.106952	0.0909091	0.142857	0.0357143	0.0869565	0.3	0	0.0645161	0	0.111111	0	0
B3GALT1	0.0289855	0.0344828	0	0.131579	0.0357143	0.134615	0.038674	0.166667	0.0833333	0.0806452	0.0952381	0	0.15508	0.181818	0.214286	0.0714286	0.0217391	0.0666667	0	0.0645161	0.0588235	0.0740741	0.125	0
B3GALT2	0.188406	0.241379	0.25	0.131579	0.0357143	0.288462	0.248619	0.333333	0.25	0.33871	0.047619	0	0.331551	0.272727	0.285714	0.357143	0.195652	0.566667	0.0606061	0.145161	0.647059	0.185185	0.25	0
B3GALT4	0.130435	0.0689655	0.125	0.0789474	0.107143	0.115385	0.143646	0.0555556	0.0833333	0.177419	0.0952381	0	0.229947	0.0909091	0.25	0.107143	0.0869565	0.333333	0.0606061	0.016129	0.0588235	0.0740741	0	0
B3GALT5	0.202899	0.137931	0.375	0.0526316	0.107143	0.153846	0.176796	0.138889	0.0833333	0.112903	0.047619	0	0.112299	0	0.0714286	0.0357143	0.0869565	0.116667	0	0.0322581	0.0588235	0	0	0
B3GNT2	0.0724638	0.0689655	0	0.157895	0.0357143	0.134615	0.0883978	0.111111	0	0.0645161	0.142857	0	0.203209	0.0909091	0.25	0.0714286	0.0869565	0.1	0.0909091	0.0967742	0.176471	0.111111	0	0
B3GNT3	0.0724638	0	0	0.157895	0	0.134615	0.127072	0.0833333	0.25	0.0483871	0.0952381	0	0.0909091	0	0.0714286	0.0357143	0.0652174	0.0833333	0.0606061	0.016129	0	0	0	0
B3GNT4	0.0144928	0.103448	0.375	0.184211	0.178571	0.0576923	0.0497238	0.138889	0.0833333	0.0645161	0.047619	0	0.13369	0	0.107143	0.0714286	0.108696	0.183333	0.0909091	0.145161	0.176471	0	0.125	0
B3GNT7	0.0434783	0.103448	0	0.0263158	0	0.0384615	0.0276243	0.138889	0	0.0483871	0.142857	0	0.0855615	0.181818	0.178571	0.0714286	0.0217391	0.05	0.0606061	0.0483871	0.117647	0	0	0
B3GNT8	0.0434783	0.0344828	0.125	0.263158	0.0714286	0.288462	0.132597	0.0555556	0.166667	0.0322581	0.047619	0	0.262032	0.0909091	0.285714	0.178571	0.152174	0.1	0.030303	0.0483871	0	0.0740741	0.25	0
B3GNT9	0.115942	0	0	0.157895	0.214286	0.0961538	0.0662983	0.222222	0.0833333	0	0.0952381	0	0.224599	0.0909091	0.0714286	0.0714286	0.217391	0.133333	0.151515	0.129032	0.0588235	0.333333	0.125	0
B4GALNT3	0.0724638	0.275862	0.125	0.157895	0.142857	0.25	0.138122	0.166667	0.0833333	0.0806452	0.0952381	0	0.336898	0	0.25	0.107143	0.326087	0.233333	0.212121	0.225806	0.235294	0.407407	0.125	0
B4GALNT4	0.0869565	0.103448	0	0.263158	0.142857	0	0.0718232	0.0555556	0.25	0.016129	0.0952381	0	0.0962567	0.0909091	0.178571	0.0357143	0.173913	0.0333333	0.121212	0.177419	0	0.0740741	0.125	0
B4GALT1	0.144928	0.0344828	0.25	0.184211	0.214286	0.0576923	0.0939227	0.0555556	0.333333	0.0483871	0.0952381	0.5	0.13369	0	0.0357143	0	0.108696	0.133333	0.151515	0.0967742	0	0.185185	0	0
B4GALT2	0.173913	0.206897	0.125	0.105263	0.107143	0.153846	0.0828729	0.166667	0.0833333	0.0806452	0.190476	0	0.197861	0.0909091	0.142857	0.0357143	0.0869565	0.133333	0.0606061	0	0.0588235	0.111111	0.125	0
B4GALT3	0.144928	0.206897	0.375	0.184211	0.142857	0.346154	0.298343	0.277778	0.25	0.290323	0.0952381	0	0.379679	0.181818	0.25	0.25	0.173913	0.5	0.0606061	0.16129	0.588235	0.259259	0.25	0
B4GALT4	0.130435	0.0689655	0.125	0.210526	0.285714	0.192308	0.0497238	0.194444	0.25	0.274194	0.047619	0.5	0.240642	0.0909091	0.0714286	0.107143	0.195652	0.2	0.393939	0.225806	0.0588235	0.444444	0.125	0
GCNT2	0.15942	0.0344828	0	0.0789474	0.142857	0.134615	0.171271	0.111111	0.0833333	0.306452	0.142857	0	0.208556	0.0909091	0.25	0.107143	0.0652174	0.3	0.0606061	0.016129	0.0588235	0	0	0
GCNT7	0.536232	0.206897	0.375	0.657895	0.571429	0.557692	0.149171	0.361111	0.666667	0.612903	0.428571	1	0.406417	0.363636	0.642857	0.25	0.630435	0.683333	0.666667	0.516129	0.117647	0.666667	0.375	0
GYG1	0.246377	0.103448	0.25	0.289474	0.428571	0.307692	0.132597	0.305556	0.25	0.322581	0.047619	1	0.358289	0.0909091	0.107143	0.178571	0.478261	0.333333	0.636364	0.290323	0.0588235	0.518519	0.25	0
GYG2	0.0869565	0.137931	0	0.105263	0.0357143	0.0576923	0.0497238	0.0277778	0	0.0483871	0	0	0.0909091	0.0909091	0.107143	0.0714286	0.0652174	0.2	0.0909091	0.016129	0	0.0740741	0	0
GYS1	0.0869565	0	0.125	0.315789	0.0714286	0.211538	0.138122	0.0833333	0.166667	0.016129	0	0	0.176471	0.181818	0.25	0.214286	0.130435	0.116667	0	0.0483871	0	0.0740741	0.25	0
GYS2	0.0724638	0.310345	0.125	0.315789	0.25	0.288462	0.149171	0.194444	0.166667	0.145161	0.142857	0	0.352941	0	0.25	0.0714286	0.347826	0.283333	0.212121	0.209677	0.176471	0.481481	0.25	0
B3GALT6	0.130435	0.103448	0.375	0.0789474	0.0714286	0.0961538	0.127072	0.0277778	0.25	0.0806452	0.142857	0	0.144385	0	0.142857	0.0714286	0.0652174	0.1	0.0909091	0	0.0588235	0.111111	0.125	0
B3GAT3	0.057971	0.137931	0.125	0.184211	0.214286	0.153846	0.0773481	0.0277778	0.333333	0.0645161	0.142857	0.5	0.149733	0.0909091	0.178571	0.142857	0.282609	0.15	0.30303	0.129032	0	0.333333	0.375	0
B4GALT7	0.188406	0.103448	0.375	0.184211	0.0714286	0.307692	0.0883978	0.5	0.25	0.0967742	0.0952381	0.5	0.229947	0.272727	0.0714286	0.214286	0.26087	0.3	0.0606061	0.145161	0.0588235	0.222222	0.25	0
CHPF	0.057971	0.0344828	0	0.0526316	0	0.0769231	0.0331492	0.166667	0	0.0806452	0.190476	0	0.0641711	0.181818	0.178571	0.0714286	0.0217391	0.0666667	0.030303	0.0322581	0.117647	0	0	0
CHPF2	0.550725	0.103448	0.375	0.421053	0.214286	0.423077	0.259669	0.666667	0.416667	0.596774	0.142857	0	0.347594	0.0909091	0.178571	0.107143	0.23913	0.25	0.0606061	0.33871	0.411765	0	0.375	0
CHSY1	0.115942	0.103448	0.125	0.157895	0.178571	0.0769231	0.116022	0.0277778	0.25	0.33871	0.047619	0	0.203209	0.0909091	0.178571	0.0357143	0.152174	0.15	0.0909091	0.16129	0.0588235	0.407407	0.125	0
CHSY3	0.231884	0.103448	0.125	0	0.0357143	0.192308	0.0662983	0.416667	0.166667	0.129032	0.0952381	0	0.0909091	0.363636	0.0714286	0.142857	0.23913	0.166667	0.0606061	0.129032	0	0.0740741	0.25	0
CSGALNACT1	0.0434783	0.172414	0.125	0.184211	0.0357143	0.0576923	0.21547	0.0555556	0.0833333	0.145161	0.142857	0.5	0.0962567	0.181818	0.0357143	0.0714286	0.0434783	0.05	0	0.016129	0.117647	0.0740741	0	0
CSGALNACT2	0.0434783	0.0344828	0.25	0.0789474	0.0357143	0.25	0.0276243	0.138889	0.25	0	0	0	0.0695187	0	0.214286	0.0357143	0.108696	0.2	0.0909091	0.0645161	0	0.185185	0	0
EXT1	0.289855	0.482759	0.625	0.526316	0.357143	0.538462	0.381215	0.277778	0.666667	0.241935	0.0952381	1	0.534759	0.454545	0.357143	0.214286	0.543478	0.733333	0.69697	0.209677	0.117647	0.740741	0.5	0
EXT2	0.0869565	0.103448	0	0.236842	0.142857	0.0576923	0.0552486	0.0833333	0.25	0.0806452	0.142857	0.5	0.122995	0.0909091	0.178571	0	0.26087	0.183333	0.212121	0.16129	0	0.222222	0.25	0
EXTL1	0.144928	0.172414	0.125	0.0526316	0	0.0961538	0.0883978	0.0277778	0.166667	0.0967742	0.0952381	0	0.0855615	0	0.0714286	0.0357143	0	0.0333333	0	0	0	0	0	0
EXTL2	0.246377	0.137931	0	0.0526316	0.178571	0.192308	0.0497238	0.0833333	0.25	0.112903	0.190476	0	0.160428	0.0909091	0.178571	0.0714286	0.108696	0.1	0.0909091	0	0.235294	0.111111	0.25	0
EXTL3	0.0434783	0.172414	0.125	0.131579	0.0357143	0.0769231	0.198895	0.0555556	0	0.0967742	0.142857	0	0.0855615	0.0909091	0.142857	0.107143	0.0217391	0.0333333	0	0.016129	0.0588235	0	0	0
XYLT1	0.0434783	0	0	0.157895	0.0357143	0.0576923	0.0828729	0.166667	0.0833333	0.0483871	0	0.5	0.117647	0.0909091	0.0714286	0.0714286	0.108696	0.15	0.0909091	0.0645161	0	0.037037	0.125	0
XYLT2	0.318841	0.172414	0.25	0.289474	0.0357143	0.326923	0.0994475	0.222222	0.166667	0.225806	0.190476	0	0.251337	0.363636	0.357143	0.214286	0.391304	0.3	0.0909091	0.112903	0.882353	0.111111	0.375	0
A4GALT	0.057971	0	0	0	0.107143	0.0192308	0.0220994	0.0555556	0.166667	0.290323	0	0	0.0695187	0	0.178571	0	0.0869565	0.116667	0.0909091	0.016129	0.0588235	0.037037	0.125	0
B3GALNT1	0.217391	0.103448	0.125	0.342105	0.535714	0.384615	0.165746	0.333333	0.333333	0.33871	0.047619	1	0.379679	0.0909091	0.107143	0.214286	0.456522	0.366667	0.727273	0.258065	0.0588235	0.62963	0.25	0
B3GNT5	0.304348	0.137931	0.125	0.342105	0.464286	0.365385	0.18232	0.305556	0.25	0.33871	0.047619	1	0.374332	0.0909091	0.178571	0.321429	0.391304	0.4	0.69697	0.241935	0.0588235	0.703704	0.25	0
B4GALNT1	0.0724638	0.172414	0.375	0.157895	0.142857	0.115385	0.110497	0.222222	0.166667	0.0645161	0.190476	0	0.245989	0	0.25	0.142857	0.173913	0.15	0.030303	0.129032	0.117647	0.259259	0.125	0
B4GALT5	0.492754	0.206897	0.375	0.605263	0.571429	0.480769	0.132597	0.388889	0.666667	0.645161	0.47619	1	0.42246	0.363636	0.642857	0.214286	0.586957	0.566667	0.69697	0.532258	0.0588235	0.592593	0.375	0
B4GALT6	0.0434783	0.0344828	0.25	0.0263158	0	0.0961538	0.127072	0	0.0833333	0.0645161	0.047619	0	0.187166	0	0.107143	0	0.0434783	0.166667	0.0606061	0	0	0.148148	0.125	0
GBGT1	0.217391	0.103448	0.25	0.210526	0.25	0.134615	0.0939227	0.138889	0.25	0.0483871	0.190476	0.5	0.139037	0.181818	0.107143	0.0357143	0.173913	0.133333	0.545455	0.145161	0.0588235	0.481481	0.25	0
UGCG	0.231884	0.0689655	0.125	0.210526	0.25	0.153846	0.0441989	0.166667	0.333333	0.0967742	0.238095	0.5	0.117647	0.272727	0.142857	0	0.152174	0.133333	0.393939	0.112903	0.0588235	0.481481	0.25	0
UGT8	0.0144928	0.0344828	0	0	0	0.0384615	0.0552486	0	0	0.016129	0.047619	0	0.0160428	0	0	0	0.0434783	0.0833333	0	0	0.0588235	0.0740741	0	0
PIGA	0.0434783	0.0344828	0.125	0.105263	0.0357143	0.0192308	0.0441989	0.0277778	0	0.0645161	0.047619	0	0.0909091	0.181818	0.142857	0.0714286	0.130435	0.133333	0.0909091	0.016129	0	0.0740741	0	0
PIGB	0.130435	0.0344828	0	0.0789474	0.142857	0	0.0718232	0.0555556	0.166667	0.177419	0	0	0.144385	0.0909091	0.0714286	0	0.0869565	0.1	0.0909091	0.0806452	0.117647	0.185185	0.125	0
PIGM	0.144928	0.206897	0.375	0.236842	0.142857	0.346154	0.292818	0.25	0.25	0.306452	0.0952381	0	0.368984	0.181818	0.25	0.214286	0.173913	0.466667	0.0909091	0.16129	0.588235	0.222222	0.25	0
PIGV	0.144928	0.137931	0.125	0.0263158	0	0.0769231	0.0828729	0.0277778	0.166667	0.0645161	0.142857	0	0.0802139	0	0.0357143	0.0357143	0	0.0166667	0	0	0	0.037037	0	0
PIGZ	0.333333	0.137931	0.125	0.447368	0.321429	0.346154	0.171271	0.333333	0.416667	0.354839	0.0952381	1	0.406417	0.0909091	0.214286	0.285714	0.369565	0.35	0.636364	0.274194	0.0588235	0.666667	0.25	0
HAS1	0.101449	0	0.25	0.289474	0.107143	0.269231	0.138122	0.138889	0.166667	0.016129	0	0	0.240642	0.181818	0.321429	0.178571	0.173913	0.183333	0.030303	0.0645161	0	0.111111	0.375	0
HAS2	0.289855	0.482759	0.625	0.552632	0.428571	0.480769	0.375691	0.305556	0.666667	0.241935	0.0952381	1	0.534759	0.454545	0.428571	0.178571	0.565217	0.766667	0.69697	0.258065	0.117647	0.777778	0.5	0
HAS3	0.130435	0	0	0.157895	0.25	0.0384615	0.0718232	0.222222	0.0833333	0	0.047619	0	0.197861	0.0909091	0.0714286	0.0714286	0.217391	0.166667	0.151515	0.129032	0.0588235	0.333333	0.125	0
ALG1	0.101449	0.0344828	0	0.157895	0.0357143	0.0576923	0.0497238	0.166667	0.0833333	0.0483871	0.0952381	0.5	0.122995	0	0.0714286	0.0714286	0.152174	0.15	0.0909091	0.0806452	0.0588235	0.0740741	0	0
ALG10	0.0434783	0.275862	0.125	0.315789	0.178571	0.25	0.149171	0.194444	0.25	0.145161	0.142857	0	0.358289	0	0.25	0.178571	0.521739	0.316667	0.242424	0.241935	0.235294	0.37037	0.375	0
ALG10B	0.057971	0.206897	0.125	0.236842	0.142857	0.25	0.127072	0.222222	0.166667	0.0322581	0	0	0.251337	0	0.285714	0.142857	0.23913	0.15	0.030303	0.16129	0.176471	0.333333	0.125	0
ALG11	0.0724638	0.0689655	0	0.0789474	0.0357143	0.134615	0.110497	0.0277778	0	0.0967742	0	0	0.112299	0	0	0	0.195652	0.0666667	0.0909091	0.33871	0.117647	0.148148	0.25	0
ALG12	0.057971	0	0	0.0526316	0.107143	0.0961538	0.0165746	0.0833333	0.166667	0.225806	0.0952381	0	0.0802139	0	0.178571	0	0.0652174	0.15	0.0909091	0.0322581	0.117647	0.111111	0.125	0
ALG13	0.0869565	0.0344828	0	0.157895	0.178571	0.153846	0.0497238	0	0.0833333	0.0322581	0.0952381	0	0.181818	0	0.0714286	0	0.130435	0.166667	0.333333	0.0483871	0	0.37037	0.375	0
ALG14	0.231884	0.172414	0	0.0789474	0.214286	0.230769	0.0497238	0.111111	0.333333	0.0967742	0.190476	0	0.165775	0.0909091	0.214286	0.0714286	0.130435	0.116667	0.151515	0.016129	0.176471	0.148148	0.125	0
ALG2	0.188406	0.0689655	0	0.184211	0.25	0.0576923	0.038674	0.166667	0.333333	0.0645161	0.142857	0.5	0.117647	0.181818	0.142857	0.0357143	0.108696	0.0833333	0.393939	0.112903	0	0.444444	0.25	0
ALG3	0.304348	0.137931	0.125	0.342105	0.428571	0.346154	0.18232	0.305556	0.25	0.33871	0.047619	1	0.374332	0.0909091	0.142857	0.321429	0.391304	0.4	0.666667	0.241935	0.0588235	0.666667	0.25	0
ALG5	0.057971	0.0689655	0	0.131579	0.0714286	0.0961538	0.0939227	0.0277778	0	0.0806452	0.0952381	0	0.0802139	0.0909091	0	0	0.152174	0.0833333	0.0909091	0.33871	0.117647	0.185185	0.125	0
ALG6	0.188406	0.172414	0	0.0526316	0.107143	0.230769	0.0773481	0.138889	0.166667	0.0967742	0.142857	0	0.197861	0.0909091	0.107143	0.0714286	0.0869565	0.0833333	0.030303	0	0.117647	0.0740741	0.125	0
ALG8	0.057971	0.137931	0.25	0.342105	0.178571	0.269231	0.160221	0.0833333	0.333333	0.0483871	0.0952381	0.5	0.26738	0.0909091	0.178571	0.107143	0.391304	0.25	0.333333	0.193548	0	0.407407	0.375	0
ALG9	0.0434783	0.172414	0.25	0.210526	0.107143	0.134615	0.187845	0.0555556	0.25	0.016129	0.0952381	0.5	0.192513	0.0909091	0.107143	0.0357143	0.326087	0.133333	0.030303	0.177419	0	0.037037	0.125	0
DPM1	0.521739	0.206897	0.375	0.657895	0.571429	0.557692	0.138122	0.416667	0.666667	0.645161	0.47619	1	0.42246	0.363636	0.642857	0.25	0.586957	0.616667	0.666667	0.516129	0.0588235	0.592593	0.375	0
FUT8	0.144928	0.103448	0.375	0.315789	0.178571	0.153846	0.0773481	0	0.25	0.0322581	0.190476	0.5	0.272727	0.0909091	0.0714286	0.107143	0.304348	0.1	0.515152	0.0806452	0	0.555556	0.5	0
MGAT1	0.173913	0.103448	0.5	0.184211	0.0714286	0.346154	0.0662983	0.555556	0.25	0.145161	0.0952381	0.5	0.245989	0.272727	0.107143	0.214286	0.217391	0.316667	0.0909091	0.145161	0	0.259259	0.25	0
MGAT2	0.15942	0.103448	0.375	0.368421	0.142857	0.192308	0.0497238	0	0.333333	0.0322581	0.190476	0	0.320856	0.0909091	0.142857	0.107143	0.326087	0.2	0.454545	0.0806452	0	0.518519	0.5	0
MGAT3	0.0434783	0.0344828	0	0	0.0714286	0.0384615	0.0220994	0.0555556	0.166667	0.322581	0	0	0.0588235	0	0.178571	0	0.0652174	0.133333	0.0909091	0.016129	0.0588235	0.0740741	0.125	0
MGAT4A	0.0289855	0.172414	0	0.0789474	0.0357143	0.230769	0.0331492	0.138889	0	0.0967742	0.0952381	0	0.176471	0.272727	0.25	0.142857	0.0869565	0.133333	0.0606061	0.0645161	0.0588235	0.148148	0	0
MGAT4B	0.202899	0.137931	0.375	0.184211	0.0714286	0.346154	0.0718232	0.555556	0.25	0.145161	0.0952381	0.5	0.240642	0.272727	0.0714286	0.25	0.23913	0.316667	0.121212	0.129032	0	0.222222	0.25	0
MGAT4C	0.0144928	0.206897	0.25	0.131579	0.107143	0.134615	0.0497238	0.194444	0.0833333	0.0483871	0	0	0.213904	0	0.285714	0.0714286	0.0869565	0.183333	0.030303	0.112903	0.176471	0.0740741	0.125	0
MGAT5	0.0434783	0.103448	0	0.0526316	0.0357143	0.153846	0.0441989	0.111111	0.0833333	0.0483871	0.0952381	0	0.106952	0.181818	0.142857	0.142857	0.0869565	0.05	0.030303	0.0645161	0.117647	0.037037	0.125	0
STT3A	0.057971	0.103448	0.25	0.263158	0.107143	0.0961538	0.176796	0.0277778	0.333333	0	0.0952381	0.5	0.197861	0.0909091	0.107143	0	0.326087	0.116667	0.0606061	0.16129	0	0.0740741	0.125	0
STT3B	0.057971	0.0344828	0.25	0.0789474	0.0357143	0.0576923	0.038674	0	0.0833333	0.129032	0.0952381	0	0.0320856	0.272727	0.107143	0.107143	0.108696	0.0666667	0	0.016129	0.0588235	0.0740741	0.125	0
UGGT1	0.0289855	0.103448	0	0.0526316	0.0357143	0.153846	0.0165746	0.0833333	0	0.0645161	0.0952381	0	0.0909091	0.181818	0.25	0.214286	0.0652174	0.1	0.030303	0.0806452	0.0588235	0.111111	0.125	0
UGGT2	0.188406	0.0689655	0.125	0.131579	0.214286	0.153846	0.18232	0.0833333	0.0833333	0.129032	0.047619	0	0.203209	0.272727	0.142857	0	0.26087	0.166667	0.181818	0.387097	0.117647	0.222222	0.375	0
LFNG	0.724638	0.241379	0.375	0.631579	0.214286	0.211538	0.198895	0.527778	0.583333	0.5	0.190476	0.5	0.508021	0.272727	0.321429	0.107143	0.5	0.45	0.636364	0.467742	0.352941	0.703704	0.625	0
MFNG	0.0434783	0.0344828	0	0	0.0714286	0.0192308	0.0220994	0.0555556	0.166667	0.274194	0	0	0.0641711	0	0.142857	0	0.0217391	0.116667	0.0909091	0.016129	0.0588235	0.037037	0.125	0
POFUT1	0.478261	0.172414	0.25	0.605263	0.535714	0.442308	0.171271	0.444444	0.666667	0.548387	0.428571	1	0.433155	0.454545	0.642857	0.285714	0.565217	0.483333	0.636364	0.467742	0.0588235	0.666667	0.25	0
POFUT2	0.231884	0.137931	0.5	0.0526316	0.142857	0.153846	0.171271	0.111111	0.0833333	0.0967742	0.047619	0	0.117647	0	0.107143	0.0714286	0.0652174	0.15	0.030303	0.016129	0.0588235	0.037037	0	0
RFNG	0.246377	0.172414	0.25	0.184211	0.0357143	0.365385	0.116022	0.277778	0.25	0.225806	0.047619	0	0.331551	0.272727	0.392857	0.178571	0.282609	0.266667	0.181818	0.112903	0.823529	0.111111	0.375	0
B3GNT6	0.0434783	0.137931	0.25	0.368421	0.178571	0.288462	0.160221	0.0555556	0.333333	0.0483871	0.142857	0.5	0.262032	0.0909091	0.178571	0.107143	0.369565	0.233333	0.363636	0.193548	0	0.444444	0.375	0
C1GALT1	0.695652	0.206897	0.375	0.657895	0.214286	0.230769	0.20442	0.527778	0.583333	0.516129	0.238095	0.5	0.540107	0.272727	0.321429	0.107143	0.521739	0.4	0.636364	0.435484	0.352941	0.777778	0.625	0
GALNT1	0.0289855	0.0344828	0.375	0.0526316	0	0.115385	0.132597	0	0.0833333	0.0806452	0.047619	0	0.165775	0	0.107143	0	0.0434783	0.183333	0.0909091	0	0	0.148148	0.125	0
GALNT10	0.188406	0.137931	0.125	0.0526316	0.107143	0.192308	0.0718232	0.444444	0.333333	0.145161	0.0952381	0	0.139037	0.181818	0.107143	0.178571	0.195652	0.25	0.121212	0.129032	0	0.111111	0.125	0
GALNT11	0.536232	0.103448	0.375	0.421053	0.214286	0.365385	0.259669	0.666667	0.416667	0.612903	0.190476	0	0.347594	0.0909091	0.178571	0.107143	0.23913	0.233333	0.0606061	0.322581	0.411765	0	0.375	0
GALNT12	0.188406	0.0689655	0	0.184211	0.25	0.0769231	0.0331492	0.166667	0.333333	0.0645161	0.142857	0.5	0.117647	0.181818	0.107143	0	0.108696	0.0833333	0.424242	0.112903	0	0.407407	0.25	0
GALNT13	0.0289855	0.103448	0	0.157895	0.0357143	0.173077	0.0276243	0.138889	0.0833333	0.0806452	0.047619	0	0.106952	0.181818	0.25	0.142857	0.0217391	0.05	0.030303	0.0483871	0.117647	0.037037	0.125	0
GALNT14	0.0434783	0.0344828	0	0.131579	0.0357143	0.115385	0.0828729	0.138889	0	0.0483871	0.142857	0.5	0.224599	0.0909091	0.178571	0.107143	0.0869565	0.0833333	0.030303	0.0645161	0.352941	0.148148	0	0
GALNT2	0.173913	0.241379	0.375	0.105263	0.0714286	0.346154	0.243094	0.361111	0.25	0.274194	0.047619	0	0.320856	0.181818	0.428571	0.357143	0.108696	0.466667	0.121212	0.145161	0.647059	0.296296	0.25	0
GALNT3	0.0289855	0.0344828	0.125	0.131579	0.0357143	0.134615	0.0331492	0.194444	0.0833333	0.0806452	0.0952381	0	0.15508	0.181818	0.285714	0.0714286	0.0217391	0.1	0	0.0645161	0.0588235	0.0740741	0.125	0
GALNT4	0.0144928	0.137931	0.25	0.131579	0.107143	0.0961538	0.0552486	0.166667	0.0833333	0.0483871	0	0	0.187166	0.0909091	0.25	0.0714286	0.0652174	0.166667	0.030303	0.0967742	0.117647	0.0740741	0.125	0
GALNT5	0.0289855	0.0689655	0	0.0789474	0.0357143	0.153846	0.038674	0.138889	0.0833333	0.0806452	0.0952381	0	0.117647	0.181818	0.25	0.107143	0.0217391	0.0333333	0	0.0483871	0.0588235	0.0740741	0.125	0
GALNT6	0.0289855	0.103448	0.25	0.131579	0.142857	0.115385	0.104972	0.222222	0.166667	0.0322581	0.047619	0	0.213904	0	0.25	0.0357143	0.152174	0.116667	0	0.177419	0.117647	0.259259	0.125	0
GALNT7	0.0289855	0	0.125	0.0263158	0.107143	0.0576923	0.038674	0	0	0	0	0	0.0427807	0	0.107143	0.0357143	0.0869565	0.05	0.0606061	0	0.0588235	0.037037	0	0
GALNT8	0.057971	0.275862	0.125	0.184211	0.142857	0.230769	0.116022	0.166667	0.166667	0.0806452	0	0	0.251337	0	0.178571	0.0357143	0.347826	0.2	0.212121	0.225806	0.235294	0.37037	0.125	0
GALNT9	0.0289855	0.137931	0.375	0.157895	0.214286	0.0961538	0.038674	0.166667	0.0833333	0.0967742	0.047619	0	0.15508	0.0909091	0.178571	0.0357143	0.108696	0.15	0.0606061	0.129032	0.235294	0	0.125	0
GCNT1	0.202899	0.137931	0.125	0.184211	0.285714	0.0769231	0.0276243	0.0833333	0.5	0.0483871	0.047619	0.5	0.112299	0.181818	0.178571	0	0.130435	0.0833333	0.333333	0.129032	0	0.333333	0.125	0
GCNT3	0.115942	0.0689655	0	0.105263	0.178571	0	0.0718232	0.0277778	0.166667	0.193548	0.047619	0	0.144385	0.0909091	0.0714286	0	0.0869565	0.1	0.0909091	0.0967742	0.117647	0.185185	0	0
GCNT4	0.202899	0.0344828	0	0.0789474	0.0357143	0.115385	0.0718232	0.138889	0.166667	0.0967742	0.0952381	0	0.106952	0.181818	0.178571	0.142857	0.26087	0.1	0.0909091	0.145161	0.0588235	0.037037	0.375	0
EOGT	0.0869565	0	0.125	0.131579	0.0357143	0.0384615	0.0165746	0	0.0833333	0.33871	0.047619	0	0.0427807	0.454545	0.0714286	0.0714286	0.173913	0.0333333	0	0.0322581	0.0588235	0.0740741	0.25	0
OGT	0.0869565	0.103448	0.125	0.105263	0.107143	0.230769	0.038674	0.0277778	0.166667	0.0806452	0.0952381	0.5	0.15508	0	0.0714286	0.0714286	0.0652174	0.15	0.212121	0.0322581	0	0.296296	0.25	0
GXYLT2	0.0869565	0	0.25	0.131579	0.0357143	0.0576923	0.0165746	0	0.0833333	0.322581	0.047619	0	0.0320856	0.454545	0.0714286	0.107143	0.130435	0.05	0	0.0322581	0	0.0740741	0.25	0
POGLUT1	0.130435	0.0689655	0.125	0.210526	0.25	0.192308	0.0497238	0.194444	0.25	0.274194	0.047619	0.5	0.240642	0.0909091	0.0714286	0.107143	0.173913	0.216667	0.393939	0.225806	0.0588235	0.444444	0.125	0
XXYLT1	0.26087	0.103448	0.125	0.368421	0.357143	0.326923	0.171271	0.361111	0.333333	0.322581	0.0952381	1	0.40107	0.0909091	0.178571	0.285714	0.434783	0.35	0.636364	0.258065	0.0588235	0.703704	0.375	0
B3GALNT2	0.173913	0.241379	0.25	0.131579	0.0714286	0.403846	0.243094	0.333333	0.25	0.274194	0	0	0.294118	0.181818	0.392857	0.321429	0.130435	0.55	0.151515	0.145161	0.647059	0.333333	0.25	0
FKRP	0.0724638	0	0.125	0.315789	0.0714286	0.269231	0.143646	0.0833333	0.166667	0	0	0	0.171123	0.0909091	0.285714	0.178571	0.152174	0.116667	0	0.0483871	0	0.037037	0.25	0
FKTN	0.217391	0.0689655	0	0.157895	0.25	0.0961538	0.038674	0.166667	0.333333	0.0806452	0.190476	0.5	0.122995	0.272727	0.107143	0	0.152174	0.0666667	0.424242	0.129032	0	0.481481	0.25	0
LARGE	0.0869565	0.0344828	0	0.0263158	0.107143	0.0192308	0.0607735	0.0833333	0.0833333	0.241935	0	0	0.0802139	0.0909091	0.214286	0	0.0434783	0.133333	0.030303	0.0322581	0	0.0740741	0.125	0
MGAT5B	0.304348	0.172414	0.25	0.210526	0.0357143	0.288462	0.116022	0.25	0.25	0.258065	0.142857	0.5	0.304813	0.272727	0.428571	0.178571	0.304348	0.366667	0.151515	0.145161	0.882353	0.222222	0.375	0
POMGNT1	0.15942	0.172414	0.125	0.0263158	0.107143	0.153846	0.0939227	0.166667	0.0833333	0.0806452	0.190476	0	0.192513	0.0909091	0.107143	0.0714286	0.0652174	0.116667	0.0606061	0	0.0588235	0.0740741	0.25	0
POMT1	0.202899	0.103448	0.25	0.210526	0.25	0.134615	0.0939227	0.138889	0.25	0.0483871	0.190476	0.5	0.144385	0.181818	0.142857	0.0357143	0.173913	0.15	0.545455	0.129032	0.0588235	0.444444	0.25	0
POMT2	0.130435	0.137931	0.25	0.368421	0.107143	0.153846	0.0939227	0	0.25	0.016129	0.190476	0.5	0.278075	0.0909091	0.0714286	0.142857	0.23913	0.166667	0.454545	0.0806452	0	0.555556	0.5	0
TMTC1	0.0434783	0.275862	0.375	0.289474	0.25	0.288462	0.154696	0.166667	0.0833333	0.177419	0.190476	0	0.347594	0.0909091	0.25	0.0357143	0.434783	0.2	0.272727	0.225806	0.176471	0.444444	0.5	0
TMTC2	0	0.206897	0.25	0.131579	0.142857	0.134615	0.0607735	0.222222	0.0833333	0.0806452	0	0	0.197861	0	0.357143	0.107143	0.0652174	0.216667	0	0.129032	0.117647	0.037037	0.125	0
TMTC3	0.0144928	0.103448	0.25	0.131579	0.107143	0.115385	0.0552486	0.166667	0.0833333	0.0483871	0	0	0.203209	0.0909091	0.25	0.0714286	0.0869565	0.15	0.030303	0.0967742	0.117647	0.111111	0.125	0
TMTC4	0.173913	0.0689655	0.25	0.131579	0.214286	0.134615	0.18232	0.0833333	0.0833333	0.112903	0.047619	0	0.224599	0.272727	0.142857	0	0.26087	0.15	0.212121	0.370968	0.117647	0.222222	0.375	0
B3GNTL1	0.289855	0.172414	0.25	0.184211	0.0357143	0.307692	0.121547	0.25	0.25	0.209677	0.047619	0	0.299465	0.272727	0.428571	0.214286	0.282609	0.316667	0.181818	0.129032	0.823529	0.111111	0.5	0
CERCAM	0.188406	0.103448	0.25	0.210526	0.25	0.115385	0.0607735	0.138889	0.25	0.0645161	0.190476	0.5	0.128342	0.272727	0.107143	0.0357143	0.152174	0.166667	0.484848	0.129032	0.0588235	0.518519	0.25	0
GLT1D1	0.0289855	0.103448	0.375	0.157895	0.178571	0.0769231	0.0331492	0.166667	0.166667	0.0645161	0.047619	0	0.139037	0	0.107143	0.0357143	0.0869565	0.133333	0.0606061	0.129032	0.176471	0	0.125	0
GLT6D1	0.231884	0.137931	0.25	0.210526	0.25	0.153846	0.104972	0.138889	0.333333	0.0806452	0.190476	0.5	0.171123	0.272727	0.107143	0.0357143	0.173913	0.15	0.484848	0.145161	0.0588235	0.555556	0.25	0
GLT8D1	0.0724638	0	0.25	0	0.0357143	0.0192308	0.0110497	0	0.0833333	0.112903	0	0	0.0106952	0.181818	0.0357143	0.0714286	0.0869565	0	0	0	0	0	0.125	0
GLT8D2	0.0434783	0.103448	0.375	0.184211	0.107143	0.0961538	0.038674	0.138889	0.0833333	0.0645161	0	0	0.171123	0	0.178571	0.0357143	0.0652174	0.166667	0	0.112903	0.117647	0.037037	0.125	0
GTDC1	0.0144928	0.0689655	0	0.131579	0.0357143	0.0961538	0.038674	0.111111	0.0833333	0.0483871	0.142857	0	0.0748663	0.181818	0.142857	0.178571	0.0217391	0	0	0.0645161	0.0588235	0	0.125	0
KDELC1	0.173913	0.103448	0.25	0.131579	0.214286	0.134615	0.176796	0.0833333	0.0833333	0.112903	0.047619	0	0.213904	0.272727	0.142857	0	0.26087	0.166667	0.212121	0.370968	0.117647	0.259259	0.375	0
KDELC2	0.0434783	0.137931	0.25	0.184211	0.107143	0.115385	0.18232	0.0555556	0.25	0.016129	0.0952381	0.5	0.192513	0.0909091	0.107143	0.0357143	0.347826	0.1	0.030303	0.209677	0	0.148148	0.125	0
CNV loss frequency of GTs in CCLE
	central_nervous_system	bone	prostate	stomach	urinary_tract	ovary	haematopoietic_and_lymphoid_tissue	kidney	thyroid	skin	soft_tissue	salivary_gland	lung	pleura	liver	endometrium	pancreas	breast	upper_aerodigestive_tract	large_intestine	autonomic_ganglia	oesophagus	biliary_tract	small_intestine
DPY19L1	0.0289855	0.0344828	0	0.0263158	0.107143	0.134615	0.0773481	0	0.0833333	0	0.047619	0	0.026738	0.0909091	0.0357143	0.0714286	0.0217391	0.0666667	0	0	0	0	0	0
DPY19L2	0.101449	0.0344828	0	0.131579	0	0.0576923	0.0607735	0	0.166667	0.0483871	0	0	0.0427807	0.0909091	0.0357143	0.0357143	0.152174	0.1	0.030303	0.016129	0	0.185185	0	0
DPY19L3	0.0289855	0.0344828	0.125	0.105263	0.107143	0.0192308	0.0331492	0	0	0.16129	0.047619	0.5	0.15508	0.0909091	0.178571	0.0357143	0.195652	0.116667	0.212121	0.0967742	0	0.259259	0.125	0
DPY19L4	0.0869565	0.103448	0	0.0526316	0.0357143	0.0769231	0.0276243	0.0277778	0	0.0322581	0.0952381	0.5	0.0641711	0.0909091	0.107143	0.0357143	0.0869565	0.0833333	0.0606061	0.0645161	0	0.111111	0.125	0
A4GNT	0.0289855	0.103448	0.125	0.0526316	0.0357143	0	0.0220994	0	0.0833333	0	0	0.5	0.0588235	0	0.107143	0.0714286	0.0217391	0.05	0	0.016129	0.0588235	0	0	0
ABO	0.0434783	0.0344828	0.125	0.157895	0.0714286	0.211538	0.0994475	0.166667	0.0833333	0.129032	0.142857	0	0.181818	0	0.214286	0.0357143	0.173913	0.0833333	0.030303	0.0322581	0	0.0740741	0.25	0
B3GAT1	0.26087	0.172414	0	0.157895	0.285714	0.25	0.143646	0.305556	0.166667	0.370968	0.0952381	0.5	0.171123	0.272727	0.25	0.0357143	0.152174	0.383333	0.454545	0.0967742	0.352941	0.666667	0.375	0
B3GAT2	0.115942	0.0344828	0.25	0.105263	0.107143	0.173077	0.0718232	0.222222	0.0833333	0.241935	0.047619	0.5	0.197861	0.181818	0.0714286	0.0714286	0.347826	0.2	0.151515	0.16129	0	0.222222	0.375	0
B4GALNT2	0.101449	0	0	0.0789474	0	0.0769231	0.0165746	0	0	0	0	0	0.0320856	0	0.107143	0.0357143	0.0652174	0.2	0	0.0645161	0	0	0	0
FUT1	0.0724638	0.0689655	0.5	0.131579	0.0714286	0.230769	0.038674	0	0	0.0967742	0.047619	0.5	0.192513	0.181818	0.0714286	0.107143	0.26087	0.15	0.151515	0.112903	0.117647	0.185185	0.125	0
FUT10	0.173913	0.0344828	0.5	0.236842	0.321429	0.346154	0.127072	0.361111	0.25	0.177419	0.142857	1	0.433155	0.181818	0.428571	0.107143	0.586957	0.516667	0.575758	0.290323	0	0.407407	0.5	0
FUT11	0.405797	0.0689655	0	0.184211	0.142857	0.115385	0.143646	0	0.25	0.387097	0	0.5	0.278075	0	0.178571	0	0.108696	0.166667	0.151515	0.0483871	0	0.259259	0.125	0
FUT2	0.0869565	0.0689655	0.5	0.210526	0.107143	0.25	0.0607735	0.0277778	0	0.0967742	0.047619	0.5	0.203209	0.181818	0.0714286	0.142857	0.282609	0.15	0.151515	0.129032	0.117647	0.222222	0.125	0
FUT3	0.0724638	0.103448	0.125	0.315789	0.142857	0.403846	0.0441989	0.111111	0.166667	0.112903	0.047619	0.5	0.347594	0	0.5	0.178571	0.413043	0.383333	0.333333	0.193548	0	0.296296	0.625	0
FUT4	0.173913	0.0689655	0	0.105263	0.107143	0.0961538	0.0552486	0.277778	0.333333	0.290323	0.142857	0.5	0.122995	0.0909091	0.214286	0.0357143	0.0652174	0.266667	0.272727	0.0483871	0.235294	0.407407	0.25	0
FUT5	0.0724638	0.103448	0.125	0.315789	0.142857	0.403846	0.0441989	0.111111	0.166667	0.112903	0.047619	0.5	0.347594	0	0.5	0.178571	0.413043	0.383333	0.333333	0.193548	0	0.296296	0.625	0
FUT6	0.0724638	0.103448	0.125	0.315789	0.142857	0.403846	0.0497238	0.111111	0.166667	0.112903	0.047619	0.5	0.347594	0	0.5	0.178571	0.413043	0.383333	0.333333	0.193548	0	0.296296	0.625	0
FUT7	0.0434783	0	0.125	0.131579	0.107143	0.211538	0.0994475	0.166667	0.0833333	0.129032	0.142857	0	0.165775	0	0.25	0.0357143	0.173913	0.0666667	0	0.0322581	0	0.0740741	0.25	0
FUT9	0.188406	0.103448	0.125	0.131579	0.142857	0.173077	0.176796	0.194444	0.25	0.274194	0.0952381	0.5	0.256684	0.181818	0.107143	0.0357143	0.413043	0.25	0.181818	0.16129	0	0.185185	0.375	0
ST3GAL1	0.101449	0.0344828	0	0.0263158	0	0.0384615	0.0662983	0.0555556	0	0	0	0	0.0588235	0	0.0714286	0.0714286	0.0434783	0.0666667	0.030303	0.0483871	0	0.037037	0.25	0
ST3GAL2	0.130435	0.137931	0.375	0.184211	0.0357143	0.269231	0.0939227	0.111111	0	0.209677	0.142857	0	0.165775	0.0909091	0.321429	0.0357143	0.0869565	0.3	0.030303	0.0645161	0.0588235	0.148148	0.25	0
ST3GAL3	0.0144928	0	0.125	0.157895	0.0357143	0.0192308	0.0718232	0.0555556	0.0833333	0	0	0	0.112299	0	0.107143	0.0714286	0.217391	0.183333	0.121212	0.209677	0.352941	0.148148	0.375	0
ST3GAL4	0.217391	0.103448	0	0.105263	0.285714	0.230769	0.127072	0.305556	0.25	0.354839	0.0952381	0.5	0.160428	0.363636	0.285714	0.0357143	0.130435	0.383333	0.424242	0.0645161	0.411765	0.666667	0.25	0
ST3GAL5	0.0434783	0	0	0.0526316	0.0714286	0.0192308	0.0276243	0	0.166667	0.016129	0	0	0.0374332	0	0	0	0.0652174	0.133333	0.0606061	0.016129	0.0588235	0.0740741	0	1
ST3GAL6	0.115942	0.103448	0	0.0526316	0	0.0192308	0.038674	0.166667	0.0833333	0	0.0952381	0.5	0.0909091	0	0.178571	0.107143	0.0217391	0.0833333	0.0606061	0.016129	0	0.0740741	0	0
ST6GAL1	0.15942	0.103448	0.125	0.0789474	0.178571	0.115385	0.104972	0.0555556	0	0.0322581	0.0952381	0.5	0.101604	0.0909091	0.25	0.0714286	0.0434783	0.0666667	0.0606061	0.129032	0.0588235	0.185185	0.25	0
ST6GAL2	0.0724638	0	0	0.105263	0.0714286	0.0192308	0.0718232	0	0.0833333	0.0322581	0.047619	0	0.0427807	0	0.0357143	0	0.0434783	0.15	0.0606061	0	0.0588235	0.222222	0	0
ST6GALNAC1	0.101449	0.0344828	0	0.0789474	0.0357143	0.0769231	0.0276243	0	0.0833333	0.016129	0	0	0.0481283	0	0.0714286	0.0357143	0.108696	0.116667	0.0606061	0.0645161	0	0.037037	0	0
ST6GALNAC2	0.101449	0.0344828	0	0.0789474	0.0357143	0.0769231	0.0276243	0	0.0833333	0.016129	0	0	0.0481283	0	0.0714286	0.0357143	0.108696	0.116667	0.0606061	0.0645161	0	0.037037	0	0
ST6GALNAC3	0.0724638	0	0	0.184211	0.0357143	0.0769231	0.0828729	0.0277778	0.0833333	0.0645161	0	0	0.128342	0.454545	0.107143	0.178571	0.304348	0.2	0.212121	0.241935	0.294118	0.0740741	0.375	0
ST6GALNAC4	0.0289855	0	0.125	0.105263	0.107143	0.25	0.116022	0.166667	0.0833333	0.145161	0.142857	0	0.181818	0	0.25	0.0714286	0.173913	0.116667	0.030303	0.0483871	0	0.0740741	0.25	0
ST6GALNAC5	0.057971	0	0	0.131579	0.0357143	0.0576923	0.0718232	0.0555556	0.0833333	0.0645161	0	0	0.117647	0.181818	0.142857	0.107143	0.23913	0.183333	0.212121	0.225806	0.235294	0.0740741	0.375	0
ST6GALNAC6	0.0289855	0	0.125	0.105263	0.107143	0.25	0.116022	0.166667	0.0833333	0.145161	0.142857	0	0.181818	0	0.25	0.0714286	0.173913	0.116667	0.030303	0.0483871	0	0.0740741	0.25	0
ST8SIA1	0.144928	0.0689655	0.25	0.210526	0.0714286	0.0961538	0.116022	0	0.0833333	0.0806452	0.0952381	0.5	0.171123	0	0.142857	0.0357143	0.217391	0.233333	0.181818	0.0645161	0	0.0740741	0	0
ST8SIA2	0.0434783	0.0344828	0.125	0.0789474	0.214286	0.269231	0.0497238	0.138889	0.0833333	0.0322581	0.047619	0	0.213904	0	0.25	0.142857	0.23913	0.15	0.121212	0.112903	0	0.111111	0.125	0
ST8SIA3	0.289855	0.103448	0.125	0.394737	0.357143	0.557692	0.0828729	0.416667	0.416667	0.258065	0.238095	1	0.374332	0.272727	0.571429	0.25	0.826087	0.516667	0.787879	0.516129	0.294118	0.962963	0.875	0
ST8SIA4	0.057971	0.103448	0.25	0.236842	0.0714286	0.115385	0.0828729	0.111111	0.25	0.112903	0	0	0.251337	0	0.107143	0.107143	0.108696	0.2	0.0909091	0.129032	0.0588235	0.185185	0.125	0
ST8SIA5	0.275362	0.0689655	0.375	0.421053	0.285714	0.480769	0.0773481	0.444444	0.416667	0.225806	0.238095	1	0.368984	0.272727	0.535714	0.25	0.73913	0.433333	0.757576	0.467742	0.235294	0.925926	0.875	0
ST8SIA6	0.507246	0.103448	0.25	0.236842	0.25	0.192308	0.149171	0.111111	0.333333	0.435484	0.0952381	1	0.390374	0.181818	0.142857	0.0357143	0.347826	0.0833333	0.484848	0.112903	0.0588235	0.444444	0.125	0
B3GALT1	0.101449	0	0.25	0.105263	0.107143	0.0769231	0.0662983	0	0.0833333	0.0322581	0	0	0.0641711	0	0	0	0.0652174	0.2	0.0606061	0	0	0.037037	0	0
B3GALT2	0.0869565	0.0689655	0.125	0.105263	0.0714286	0.0576923	0.0441989	0	0.0833333	0.0645161	0.142857	0	0.0909091	0.0909091	0.142857	0.0714286	0.0869565	0.0666667	0.0909091	0.0483871	0	0.148148	0	0
B3GALT4	0.0724638	0	0	0.0789474	0.107143	0.0961538	0.0220994	0.138889	0.0833333	0.0806452	0.047619	0.5	0.117647	0.0909091	0.0357143	0.0357143	0.26087	0.0666667	0.121212	0.145161	0	0.185185	0.375	0
B3GALT5	0.130435	0.0344828	0.125	0.210526	0.25	0.211538	0.0276243	0.0833333	0.0833333	0.0967742	0.190476	1	0.165775	0	0.25	0.107143	0.326087	0.183333	0.454545	0.177419	0	0.518519	0.25	0
B3GNT2	0.0724638	0.0344828	0.125	0.0263158	0.107143	0	0.0331492	0	0.166667	0.016129	0	0	0.0374332	0	0	0	0.0434783	0.116667	0.030303	0.016129	0	0.0740741	0	0
B3GNT3	0.0434783	0.0689655	0.125	0.157895	0.0714286	0.230769	0.0220994	0.0555556	0.0833333	0.0645161	0.047619	0	0.28877	0	0.428571	0.0714286	0.217391	0.233333	0.242424	0.16129	0	0.296296	0.5	0
B3GNT4	0.144928	0.0344828	0	0.157895	0.0357143	0.0961538	0.0441989	0.0277778	0.166667	0.129032	0.047619	0	0.0802139	0	0.107143	0	0.195652	0.233333	0.0606061	0.0483871	0	0.148148	0	0
B3GNT7	0.15942	0.0689655	0	0.131579	0.178571	0.134615	0.0939227	0.111111	0.166667	0.0967742	0.047619	0	0.106952	0.181818	0.107143	0	0.108696	0.216667	0.181818	0.0322581	0.0588235	0.222222	0	0
B3GNT8	0.0144928	0.103448	0.375	0.105263	0.0714286	0.153846	0.0276243	0.0277778	0	0.0967742	0.0952381	0.5	0.128342	0.0909091	0.0714286	0.0714286	0.282609	0.183333	0.151515	0.0806452	0.117647	0.333333	0.125	0
B3GNT9	0.130435	0.103448	0.375	0.157895	0.0357143	0.211538	0.0994475	0.111111	0.166667	0.193548	0.047619	0	0.15508	0.0909091	0.285714	0	0.0869565	0.233333	0.030303	0.0967742	0	0.111111	0.25	0
B4GALNT3	0.130435	0.0689655	0.25	0.184211	0.142857	0.153846	0.121547	0	0.166667	0.112903	0.0952381	0.5	0.144385	0	0.142857	0.107143	0.217391	0.183333	0.0909091	0.0483871	0	0.037037	0	0
B4GALNT4	0.173913	0.206897	0.125	0.236842	0.285714	0.269231	0.110497	0.0833333	0.166667	0.193548	0.047619	0	0.299465	0	0.0714286	0.107143	0.26087	0.433333	0.0909091	0.0967742	0.176471	0.333333	0.5	0
B4GALT1	0.202899	0.103448	0.25	0.157895	0.142857	0.230769	0.116022	0.361111	0.416667	0.322581	0.190476	0	0.256684	0.363636	0.392857	0.107143	0.369565	0.25	0.272727	0.112903	0	0.37037	0.75	0
B4GALT2	0.0289855	0	0.125	0.157895	0.0357143	0.0192308	0.0441989	0.0555556	0.0833333	0	0	0	0.117647	0	0.107143	0.0714286	0.217391	0.2	0.121212	0.209677	0.352941	0.148148	0.375	0
B4GALT3	0.101449	0	0	0.0526316	0.0357143	0.0576923	0.0165746	0	0.166667	0.0483871	0.0952381	0	0.0427807	0.0909091	0	0.0357143	0.0652174	0.05	0.181818	0.016129	0	0.0740741	0	0
B4GALT4	0.101449	0.0689655	0.125	0.0789474	0.0357143	0.0192308	0.0552486	0.111111	0.0833333	0.016129	0.047619	0.5	0.0909091	0	0.107143	0.107143	0	0.1	0.030303	0.016129	0.0588235	0.037037	0	0
GCNT2	0.130435	0.0344828	0.125	0.105263	0.107143	0.134615	0.0607735	0.194444	0.166667	0.0967742	0.190476	0.5	0.192513	0.0909091	0	0.0714286	0.391304	0.05	0.181818	0.112903	0	0.296296	0.25	0
GCNT7	0.0144928	0	0	0.0263158	0	0.0192308	0.0331492	0	0	0	0	0	0.0427807	0	0	0	0	0.0166667	0	0	0	0.037037	0	0
GYG1	0.0434783	0.0689655	0	0.0526316	0.0357143	0	0.0165746	0	0	0.0483871	0	0	0.0588235	0.0909091	0.107143	0.0714286	0	0.0833333	0	0.016129	0.0588235	0	0	0
GYG2	0.0724638	0.103448	0	0.157895	0.178571	0.230769	0.0773481	0.0555556	0.333333	0.0967742	0.047619	0	0.224599	0	0.107143	0.107143	0.195652	0.183333	0.333333	0.0967742	0	0.37037	0.375	0
GYS1	0.0724638	0.0689655	0.5	0.105263	0.0714286	0.230769	0.0441989	0	0	0.0967742	0.047619	0.5	0.192513	0.0909091	0.107143	0.142857	0.26087	0.15	0.121212	0.112903	0.117647	0.185185	0.125	0
GYS2	0.0869565	0	0.25	0.131579	0.0357143	0.0961538	0.104972	0	0.0833333	0.0806452	0.047619	0.5	0.128342	0	0.142857	0.0357143	0.195652	0.2	0.151515	0.0645161	0	0.037037	0	0
B3GALT6	0.173913	0	0.125	0.210526	0.214286	0.0384615	0.038674	0.444444	0.166667	0.0967742	0	0.5	0.251337	0.181818	0.178571	0.107143	0.326087	0.383333	0.181818	0.241935	0.705882	0.222222	0.25	1
B3GAT3	0.101449	0	0	0.0263158	0	0.0384615	0.0331492	0.0833333	0.166667	0.16129	0.047619	0	0.0641711	0.0909091	0.0714286	0.0357143	0.0652174	0.133333	0.030303	0.0483871	0.0588235	0.185185	0.125	0
B4GALT7	0.0724638	0.137931	0	0.0526316	0.0357143	0	0.104972	0.0277778	0.0833333	0.129032	0.047619	0	0.203209	0	0.0714286	0.0357143	0.0217391	0.0833333	0.030303	0.0806452	0.176471	0.111111	0	0
CHPF	0.144928	0.0344828	0	0.157895	0.214286	0.115385	0.0828729	0.0555556	0.0833333	0.0483871	0	0	0.0909091	0.181818	0.0714286	0	0.0652174	0.166667	0.151515	0.016129	0	0.259259	0	0
CHPF2	0.101449	0.172414	0.125	0.157895	0.0357143	0.153846	0.0718232	0	0.0833333	0.0806452	0	0.5	0.0962567	0.0909091	0.0714286	0.0714286	0.152174	0.166667	0.242424	0.0322581	0	0.444444	0	0
CHSY1	0.0434783	0	0.25	0.0526316	0.214286	0.25	0.0552486	0.166667	0.166667	0.0322581	0.047619	0	0.197861	0	0.25	0.178571	0.26087	0.2	0.121212	0.0967742	0	0.148148	0.125	0
CHSY3	0.057971	0.103448	0.25	0.263158	0.0357143	0.0961538	0.110497	0.0555556	0.25	0.145161	0	0	0.245989	0	0.0357143	0	0.130435	0.116667	0.0606061	0.129032	0.0588235	0.148148	0.125	1
CSGALNACT1	0.15942	0.0344828	0.5	0.315789	0.464286	0.403846	0.132597	0.444444	0.583333	0.225806	0.142857	0.5	0.481283	0.181818	0.535714	0.107143	0.630435	0.583333	0.69697	0.370968	0	0.333333	0.625	0
CSGALNACT2	0.347826	0.103448	0	0.105263	0.142857	0.115385	0.127072	0	0.166667	0.467742	0.142857	0.5	0.294118	0.181818	0.0714286	0.0357143	0.173913	0.0833333	0.121212	0.0806452	0	0.333333	0.125	0
EXT1	0.057971	0.0689655	0	0.0526316	0	0.0576923	0.0331492	0.0277778	0	0.016129	0.0952381	0	0.0588235	0.0909091	0.0714286	0.107143	0.0652174	0.0333333	0.030303	0.0645161	0	0	0.25	0
EXT2	0.101449	0.0689655	0.125	0.0263158	0.178571	0.115385	0.0552486	0.0833333	0.25	0.112903	0	0	0.165775	0	0.107143	0	0.108696	0.166667	0.0606061	0	0.0588235	0.185185	0.125	0
EXTL1	0.115942	0	0.25	0.289474	0.142857	0.115385	0.0497238	0.361111	0.25	0.016129	0.047619	0.5	0.235294	0.0909091	0.214286	0.107143	0.434783	0.383333	0.242424	0.306452	0.647059	0.444444	0.5	0
EXTL2	0.0289855	0.0344828	0	0.105263	0.0357143	0.0384615	0.0994475	0.0833333	0.0833333	0.129032	0	0	0.15508	0.181818	0.142857	0.107143	0.217391	0.25	0.181818	0.241935	0.117647	0.111111	0.25	0
EXTL3	0.173913	0.0344828	0.5	0.315789	0.464286	0.346154	0.116022	0.444444	0.416667	0.16129	0.142857	1	0.475936	0.272727	0.535714	0.142857	0.630435	0.633333	0.666667	0.33871	0	0.333333	0.625	0
XYLT1	0.144928	0.103448	0.375	0.131579	0.25	0.134615	0.0662983	0.0555556	0.0833333	0.112903	0.190476	0	0.181818	0	0.392857	0	0.23913	0.1	0.0909091	0.0967742	0.0588235	0.222222	0.5	0
XYLT2	0.0724638	0	0	0.0526316	0	0.0769231	0.0110497	0	0	0.016129	0	0	0.0427807	0	0.0714286	0.0357143	0.0217391	0.166667	0	0.0645161	0	0	0	0
A4GALT	0.304348	0.0344828	0.375	0.289474	0.142857	0.307692	0.121547	0.0833333	0.25	0.0645161	0.238095	0	0.363636	0.363636	0.357143	0.142857	0.434783	0.383333	0.0606061	0.370968	0.176471	0.333333	0.375	0
B3GALNT1	0.0434783	0.0689655	0	0.0526316	0	0	0.0220994	0	0	0.016129	0	0	0.0481283	0.0909091	0.142857	0.0357143	0.0217391	0.05	0	0	0.0588235	0	0	0
B3GNT5	0.0144928	0.0344828	0	0.0526316	0.0357143	0	0.0331492	0	0	0.016129	0.047619	0	0.0534759	0.0909091	0.178571	0.0357143	0.0217391	0.05	0	0.0322581	0	0	0	0
B4GALNT1	0.130435	0.0344828	0	0.105263	0	0.0576923	0.0276243	0	0.25	0.0967742	0	0	0.0802139	0	0.0357143	0	0.0869565	0.0833333	0.030303	0	0	0.111111	0	0
B4GALT5	0.0289855	0	0	0.0263158	0.0357143	0.0192308	0.038674	0	0	0	0	0	0.0481283	0	0	0	0.0217391	0.0333333	0	0	0	0.037037	0	0
B4GALT6	0.26087	0.0689655	0.125	0.342105	0.142857	0.307692	0.0607735	0.361111	0.416667	0.16129	0.190476	0.5	0.304813	0.363636	0.5	0.178571	0.652174	0.316667	0.575758	0.419355	0.294118	0.592593	0.875	0
GBGT1	0.0289855	0	0.125	0.157895	0.0714286	0.230769	0.0994475	0.166667	0.0833333	0.129032	0.142857	0	0.181818	0	0.214286	0.0357143	0.173913	0.0833333	0	0.0322581	0	0.0740741	0.25	0
UGCG	0.0289855	0	0.125	0.105263	0.0357143	0.25	0.143646	0.194444	0.0833333	0.16129	0.142857	0	0.160428	0	0.178571	0.0714286	0.173913	0.116667	0.0606061	0.0806452	0.0588235	0.037037	0.25	0
UGT8	0.289855	0.137931	0.25	0.236842	0.428571	0.384615	0.0607735	0.277778	0.333333	0.209677	0.142857	1	0.315508	0.272727	0.571429	0.107143	0.391304	0.2	0.575758	0.322581	0.0588235	0.555556	0.5	0
PIGA	0.0724638	0.137931	0	0.157895	0.142857	0.173077	0.0828729	0.0277778	0.25	0.0483871	0.047619	0	0.149733	0	0.0357143	0.107143	0.152174	0.216667	0.242424	0.0967742	0	0.407407	0.375	0
PIGB	0.0434783	0	0.125	0.184211	0.107143	0.288462	0.038674	0.111111	0.0833333	0.0967742	0.047619	0	0.197861	0	0.214286	0.142857	0.26087	0.25	0.121212	0.16129	0	0.111111	0.125	0
PIGM	0.101449	0	0	0.0526316	0.0357143	0.0576923	0.0165746	0	0.166667	0.0483871	0.0952381	0	0.0427807	0.0909091	0.0357143	0.0357143	0.0652174	0.0666667	0.181818	0.016129	0	0.0740741	0	0
PIGV	0.115942	0	0.125	0.342105	0.142857	0.173077	0.0497238	0.361111	0.25	0.016129	0.047619	0.5	0.240642	0.0909091	0.214286	0.107143	0.478261	0.45	0.242424	0.290323	0.588235	0.444444	0.5	0
PIGZ	0.057971	0.172414	0	0.0789474	0.107143	0.0576923	0.0773481	0	0	0.0645161	0.0952381	0	0.106952	0.0909091	0.178571	0.0714286	0.108696	0.0833333	0	0.0806452	0	0	0.125	0
HAS1	0.0724638	0.0689655	0.25	0.105263	0.0357143	0.153846	0.0441989	0	0	0.112903	0	0.5	0.160428	0	0.0357143	0.0714286	0.217391	0.133333	0.121212	0.0967742	0.0588235	0.222222	0.125	0
HAS2	0.0434783	0.0344828	0	0.0263158	0	0.0384615	0.038674	0.0277778	0	0	0.047619	0	0.0427807	0.0909091	0.0714286	0.0357143	0.0652174	0.0166667	0.030303	0.0322581	0	0	0.125	0
HAS3	0.130435	0.103448	0.375	0.184211	0.0357143	0.230769	0.104972	0.111111	0.0833333	0.177419	0.190476	0	0.176471	0.0909091	0.321429	0	0.0869565	0.266667	0.030303	0.0806452	0	0.111111	0.25	0
ALG1	0.173913	0.0344828	0.375	0.184211	0.321429	0.134615	0.104972	0.0555556	0.0833333	0.0967742	0.0952381	0	0.213904	0	0.428571	0	0.23913	0.133333	0.121212	0.0645161	0	0.222222	0.375	0
ALG10	0.0724638	0	0.125	0.0526316	0.0357143	0	0.0497238	0	0.0833333	0.0967742	0.047619	0.5	0.0588235	0	0.0714286	0	0.0217391	0.0833333	0.0606061	0	0	0.037037	0	0
ALG10B	0.101449	0	0.125	0.0526316	0.0357143	0.0192308	0.038674	0	0.166667	0.129032	0.047619	0	0.0855615	0	0.0357143	0	0.108696	0.133333	0.0909091	0	0	0.0740741	0.125	0
ALG11	0.434783	0.103448	0.25	0.236842	0.285714	0.25	0.19337	0.333333	0.833333	0.129032	0.428571	0	0.427807	0.545455	0.5	0.214286	0.26087	0.416667	0.212121	0.0645161	0	0.296296	0.5	1
ALG12	0.289855	0.0344828	0.375	0.315789	0.214286	0.326923	0.165746	0.138889	0.25	0.0806452	0.190476	0	0.385027	0.363636	0.25	0.142857	0.456522	0.366667	0.121212	0.387097	0.0588235	0.333333	0.5	0
ALG13	0.0289855	0.0344828	0.125	0.105263	0	0.0192308	0.0220994	0	0.0833333	0.0483871	0.047619	0	0.0534759	0.181818	0	0.0357143	0.0217391	0.116667	0.030303	0	0	0	0	0
ALG14	0.0869565	0.0344828	0	0.157895	0.0357143	0.0576923	0.116022	0.138889	0.0833333	0.129032	0	0	0.149733	0.272727	0.107143	0.107143	0.217391	0.2	0.181818	0.225806	0.176471	0.222222	0.375	0
ALG2	0.0434783	0	0.125	0.184211	0	0.288462	0.143646	0.194444	0.0833333	0.177419	0.142857	0	0.187166	0.0909091	0.178571	0.107143	0.173913	0.15	0	0.0806452	0.0588235	0.0740741	0.25	0
ALG3	0.0144928	0.0344828	0	0.0526316	0.0357143	0	0.0331492	0	0	0.016129	0.047619	0	0.0641711	0.0909091	0.178571	0.0357143	0.0217391	0.0666667	0	0.0322581	0	0	0	0
ALG5	0.492754	0.137931	0.25	0.131579	0.285714	0.25	0.20442	0.361111	0.833333	0.129032	0.285714	0	0.449198	0.454545	0.642857	0.214286	0.326087	0.316667	0.242424	0.0645161	0	0.333333	0.625	0
ALG6	0.0144928	0	0	0.131579	0.0357143	0.0384615	0.0497238	0.0555556	0.0833333	0.016129	0	0	0.0855615	0.0909091	0.107143	0.0714286	0.173913	0.183333	0.181818	0.193548	0.235294	0.0740741	0.375	0
ALG8	0.144928	0.0689655	0	0.0526316	0.107143	0.0384615	0.0441989	0.138889	0.166667	0.225806	0.0952381	0.5	0.0641711	0.0909091	0.107143	0.0357143	0.0652174	0.15	0.212121	0.0483871	0.117647	0.296296	0.125	0
ALG9	0.173913	0.0689655	0	0.184211	0.214286	0.115385	0.104972	0.305556	0.25	0.403226	0.0952381	0.5	0.139037	0.272727	0.214286	0.0357143	0.108696	0.35	0.424242	0.0483871	0.294118	0.62963	0.375	0
DPM1	0.0144928	0	0	0.0263158	0	0	0.038674	0	0	0	0	0	0.0481283	0	0	0	0.0217391	0.0166667	0	0	0	0.037037	0	0
FUT8	0.304348	0.172414	0	0.131579	0.0714286	0.134615	0.154696	0.694444	0.0833333	0.225806	0.0952381	0	0.0855615	0.272727	0.357143	0	0.130435	0.183333	0	0.145161	0	0.037037	0.125	0
MGAT1	0.057971	0.137931	0	0.0526316	0.0357143	0.0192308	0.0939227	0.0277778	0.0833333	0.129032	0	0	0.197861	0	0.0357143	0.0357143	0.0434783	0.0833333	0.030303	0.0645161	0.176471	0.148148	0	0
MGAT2	0.275362	0.172414	0	0.131579	0.0714286	0.0961538	0.121547	0.666667	0	0.225806	0	0	0.0481283	0.272727	0.25	0	0.108696	0.0833333	0	0.112903	0	0.037037	0	0
MGAT3	0.275362	0	0.375	0.315789	0.142857	0.326923	0.104972	0.0833333	0.333333	0.0645161	0.238095	0	0.374332	0.363636	0.285714	0.0714286	0.456522	0.383333	0.121212	0.354839	0.176471	0.222222	0.375	0
MGAT4A	0.0724638	0	0	0.105263	0.0714286	0.0192308	0.038674	0	0.0833333	0.0322581	0	0	0.0427807	0.181818	0	0	0.0434783	0.0666667	0.030303	0	0.0588235	0.185185	0	0
MGAT4B	0.057971	0.137931	0.125	0.0526316	0.0357143	0	0.0939227	0.0277778	0.0833333	0.16129	0	0	0.197861	0	0.0714286	0.0357143	0.0217391	0.0833333	0.030303	0.0806452	0.176471	0.148148	0	0
MGAT4C	0.15942	0.0344828	0	0.184211	0.0357143	0.134615	0.132597	0.0277778	0.166667	0.145161	0.0952381	0.5	0.0962567	0.0909091	0.0357143	0.0357143	0.195652	0.183333	0.0606061	0.0806452	0.0588235	0.259259	0	0
MGAT5	0.144928	0.0344828	0.25	0.157895	0.178571	0.0576923	0.110497	0.0555556	0.0833333	0.0806452	0.0952381	0	0.128342	0	0.0714286	0	0.0652174	0.25	0.0909091	0.0645161	0.0588235	0.111111	0.125	0
STT3A	0.217391	0.103448	0	0.131579	0.285714	0.230769	0.127072	0.305556	0.25	0.354839	0.0952381	0.5	0.160428	0.363636	0.285714	0.107143	0.130435	0.35	0.424242	0.0483871	0.352941	0.666667	0.25	0
STT3B	0.101449	0.172414	0	0.157895	0.321429	0.269231	0.0607735	0.638889	0.25	0.0967742	0.0952381	1	0.491979	0	0.25	0.0714286	0.326087	0.216667	0.69697	0.177419	0.117647	0.518519	0.125	0
UGGT1	0.101449	0	0.25	0.0789474	0.0714286	0.0769231	0.0773481	0	0.0833333	0.0322581	0.047619	0	0.0855615	0	0.0714286	0	0.0652174	0.183333	0.0909091	0.0322581	0.0588235	0.148148	0	0
UGGT2	0.347826	0.103448	0.125	0.184211	0.107143	0.269231	0.149171	0.25	0.666667	0.145161	0.285714	0	0.368984	0.363636	0.285714	0.178571	0.217391	0.333333	0.181818	0.0645161	0	0.148148	0.5	0
LFNG	0.0434783	0.0344828	0	0	0.0357143	0.230769	0.138122	0.0277778	0.0833333	0.0322581	0.047619	0	0.0320856	0.0909091	0.107143	0.142857	0.0652174	0.0666667	0	0.016129	0.0588235	0.037037	0	0
MFNG	0.333333	0	0.375	0.289474	0.142857	0.307692	0.0883978	0.0833333	0.333333	0.0806452	0.190476	0	0.395722	0.363636	0.285714	0.107143	0.478261	0.366667	0.0909091	0.370968	0.0588235	0.259259	0.375	0
POFUT1	0.0144928	0	0	0	0	0	0.0165746	0	0	0	0	0	0.026738	0	0	0	0	0.0333333	0	0	0	0	0.125	0
POFUT2	0.130435	0.0344828	0	0.184211	0.25	0.173077	0.038674	0.138889	0.0833333	0.112903	0.190476	1	0.176471	0	0.25	0.107143	0.326087	0.183333	0.424242	0.209677	0	0.555556	0.25	0
RFNG	0.0869565	0	0	0.105263	0.0357143	0.0769231	0.0220994	0.0277778	0.166667	0.0322581	0.047619	0.5	0.0588235	0	0.0714286	0.0357143	0.130435	0.1	0.0606061	0.0806452	0	0.185185	0.125	0
B3GNT6	0.144928	0.0689655	0	0.0526316	0.107143	0.0192308	0.0441989	0.138889	0.166667	0.225806	0.0952381	0.5	0.0641711	0.0909091	0.142857	0.0357143	0.0652174	0.15	0.212121	0.0322581	0.117647	0.296296	0.125	0
C1GALT1	0.0434783	0.0344828	0	0	0.0714286	0.230769	0.127072	0.0277778	0	0.0322581	0.047619	0	0.0213904	0.0909091	0	0.107143	0.0217391	0.0666667	0	0.016129	0.0588235	0.037037	0	0
GALNT1	0.231884	0.0689655	0.125	0.342105	0.178571	0.307692	0.0662983	0.361111	0.416667	0.16129	0.190476	1	0.315508	0.363636	0.464286	0.214286	0.673913	0.366667	0.575758	0.435484	0.235294	0.62963	0.875	0
GALNT10	0.057971	0.172414	0.125	0.105263	0	0.0192308	0.110497	0.0555556	0	0.177419	0	0	0.192513	0	0.0714286	0	0.0869565	0.116667	0	0.0806452	0.0588235	0.111111	0.125	0
GALNT11	0.101449	0.172414	0.125	0.157895	0.0357143	0.192308	0.0718232	0	0.0833333	0.0645161	0	0.5	0.0962567	0.0909091	0.0714286	0.0714286	0.152174	0.166667	0.242424	0.0322581	0	0.444444	0	0
GALNT12	0.0434783	0	0.125	0.184211	0	0.269231	0.143646	0.194444	0.0833333	0.16129	0.142857	0	0.187166	0.0909091	0.178571	0.107143	0.195652	0.166667	0	0.0806452	0.0588235	0.0740741	0.25	0
GALNT13	0.173913	0	0.375	0.105263	0.25	0.0961538	0.165746	0	0.25	0.0483871	0.238095	0.5	0.15508	0.181818	0.142857	0.0357143	0.108696	0.25	0.242424	0.112903	0.0588235	0.148148	0	0
GALNT14	0.115942	0	0.125	0.0526316	0.142857	0.0192308	0.0607735	0	0.166667	0.0483871	0.047619	0	0.0534759	0	0.0714286	0.0357143	0.0434783	0.116667	0.0909091	0.016129	0.0588235	0.0740741	0	0
GALNT2	0.0869565	0.0344828	0	0.105263	0.0714286	0.0769231	0.038674	0	0.0833333	0.0483871	0.142857	0	0.0588235	0.0909091	0.0714286	0.0357143	0.0869565	0.05	0.030303	0.0645161	0	0.148148	0	0
GALNT3	0.101449	0	0.25	0.105263	0.107143	0.0769231	0.0662983	0	0.0833333	0.0322581	0	0	0.0695187	0	0	0	0.0652174	0.183333	0.0606061	0	0	0.0740741	0	0
GALNT4	0.15942	0.0344828	0	0.157895	0	0.0961538	0.0718232	0.0555556	0.166667	0.129032	0.047619	0.5	0.0588235	0	0	0	0.23913	0.15	0.0606061	0.0483871	0	0.148148	0	0
GALNT5	0.0869565	0	0.25	0.105263	0.107143	0.0769231	0.0662983	0.0277778	0.0833333	0.0322581	0	0	0.0802139	0	0	0	0.0652174	0.266667	0.0909091	0	0.0588235	0.0740741	0	0
GALNT6	0.173913	0	0.125	0.0789474	0	0.0384615	0.038674	0	0.25	0.112903	0	0	0.0802139	0	0.0357143	0.0357143	0.152174	0.116667	0.0606061	0.016129	0	0.0740741	0	0
GALNT7	0.289855	0.137931	0.5	0.315789	0.5	0.346154	0.116022	0.25	0.333333	0.258065	0.238095	1	0.347594	0.363636	0.535714	0.142857	0.391304	0.25	0.575758	0.33871	0	0.481481	0.625	0
GALNT8	0.130435	0.0344828	0.375	0.157895	0.107143	0.115385	0.104972	0	0.166667	0.129032	0.142857	0.5	0.171123	0	0.178571	0.142857	0.217391	0.2	0.0909091	0.0322581	0	0.111111	0	0
GALNT9	0.15942	0.0344828	0	0.131579	0.0714286	0.153846	0.0883978	0.0277778	0.166667	0.112903	0	0	0.0802139	0	0.0357143	0	0.195652	0.2	0.0909091	0.0322581	0	0.148148	0	0
GCNT1	0.0434783	0.0344828	0.25	0.157895	0.0714286	0.230769	0.209945	0.305556	0.25	0.177419	0.142857	0	0.187166	0.0909091	0.214286	0.107143	0.217391	0.2	0.0909091	0.0806452	0.176471	0.296296	0.5	0
GCNT3	0.0434783	0.0344828	0.25	0.184211	0.178571	0.269231	0.0441989	0.111111	0.0833333	0.0967742	0.047619	0	0.197861	0	0.25	0.107143	0.282609	0.233333	0.121212	0.177419	0	0.148148	0.125	0
GCNT4	0.0724638	0.103448	0.25	0.210526	0.107143	0.192308	0.0497238	0.194444	0.25	0.112903	0	0	0.278075	0	0.142857	0.0357143	0.0869565	0.216667	0.0909091	0.0806452	0.0588235	0.259259	0.125	0
EOGT	0.130435	0.206897	0.125	0.210526	0.392857	0.230769	0.0939227	0.555556	0.25	0.016129	0.190476	1	0.502674	0	0.285714	0.0714286	0.434783	0.333333	0.787879	0.16129	0.0588235	0.703704	0.25	0
OGT	0.0144928	0	0	0.131579	0.0714286	0	0.0220994	0	0	0.016129	0	0	0.101604	0.0909091	0.0357143	0	0.0434783	0.116667	0.0909091	0.0322581	0	0.185185	0.125	0
GXYLT2	0.130435	0.206897	0	0.236842	0.357143	0.211538	0.110497	0.555556	0.25	0.0322581	0.190476	1	0.497326	0	0.285714	0.0714286	0.391304	0.3	0.818182	0.145161	0.0588235	0.703704	0.25	0
POGLUT1	0.101449	0.0689655	0.125	0.0789474	0.0357143	0.0192308	0.0607735	0.111111	0.0833333	0.016129	0.047619	0.5	0.0909091	0	0.107143	0.107143	0	0.1	0.030303	0.016129	0.0588235	0.037037	0	0
XXYLT1	0.0869565	0.103448	0	0.0263158	0.0357143	0.0192308	0.0331492	0	0	0.0322581	0.047619	0	0.0748663	0.0909091	0.142857	0.0357143	0.0217391	0.0666667	0	0.0483871	0	0.037037	0.125	0
B3GALNT2	0.057971	0.0689655	0.125	0.105263	0.0357143	0.0384615	0.0331492	0	0.0833333	0.0322581	0.0952381	0.5	0.0802139	0.0909091	0	0.0357143	0.0652174	0.05	0.0606061	0.0322581	0.0588235	0.0740741	0	0
FKRP	0.0869565	0.0689655	0.5	0.131579	0.0714286	0.192308	0.0276243	0	0	0.112903	0.0952381	0.5	0.181818	0.181818	0.0714286	0.142857	0.23913	0.15	0.181818	0.0967742	0.176471	0.296296	0.125	0
FKTN	0.0144928	0	0.125	0.131579	0.0357143	0.307692	0.143646	0.194444	0.0833333	0.145161	0.142857	0	0.181818	0	0.178571	0.0714286	0.152174	0.1	0.030303	0.0806452	0.0588235	0.037037	0.25	0
LARGE	0.434783	0.0689655	0.5	0.394737	0.25	0.384615	0.187845	0.138889	0.416667	0.129032	0.238095	0	0.465241	0.363636	0.428571	0.107143	0.521739	0.45	0.242424	0.387097	0.117647	0.444444	0.5	0
MGAT5B	0.144928	0.0689655	0	0.0789474	0.107143	0.115385	0.0331492	0	0	0.016129	0	0	0.0588235	0	0.0714286	0.0357143	0.108696	0.133333	0.0606061	0.0645161	0	0.037037	0.125	0
POMGNT1	0.0434783	0	0.125	0.131579	0.0357143	0.0192308	0.0497238	0.0555556	0	0	0	0	0.128342	0	0.107143	0.0714286	0.23913	0.216667	0.121212	0.209677	0.352941	0.148148	0.375	0
POMT1	0.0289855	0	0.125	0.157895	0.0714286	0.25	0.0994475	0.166667	0.0833333	0.129032	0.142857	0	0.187166	0	0.25	0.0714286	0.195652	0.0666667	0	0.0483871	0	0.0740741	0.25	0
POMT2	0.333333	0.137931	0	0.131579	0.107143	0.134615	0.110497	0.694444	0.0833333	0.225806	0.047619	0	0.0641711	0.272727	0.321429	0	0.152174	0.15	0	0.129032	0.0588235	0	0	0
TMTC1	0.101449	0	0.125	0.157895	0.107143	0.0769231	0.0883978	0	0.0833333	0.0645161	0.047619	0.5	0.117647	0	0.107143	0.0357143	0.0652174	0.183333	0.0909091	0.0322581	0	0.037037	0	0
TMTC2	0.202899	0.0344828	0	0.210526	0.0714286	0.115385	0.0773481	0.0277778	0.166667	0.0967742	0.047619	0.5	0.0855615	0	0	0	0.195652	0.15	0.151515	0.0645161	0.0588235	0.185185	0	0
TMTC3	0.15942	0.0344828	0	0.184211	0	0.0961538	0.0718232	0.0555556	0.166667	0.129032	0.047619	0.5	0.0534759	0	0	0	0.217391	0.166667	0.0606061	0.0483871	0	0.148148	0	0
TMTC4	0.333333	0.103448	0	0.184211	0.0714286	0.288462	0.154696	0.277778	0.666667	0.16129	0.285714	0	0.352941	0.363636	0.321429	0.142857	0.217391	0.333333	0.151515	0.0806452	0	0.148148	0.5	0
B3GNTL1	0.115942	0.0344828	0	0.157895	0.0357143	0.0961538	0.0441989	0.0277778	0.166667	0.0483871	0.0952381	0.5	0.0909091	0	0.142857	0.0357143	0.130435	0.116667	0.0909091	0.0806452	0	0.296296	0	0
CERCAM	0.0144928	0	0.125	0.105263	0.107143	0.25	0.116022	0.166667	0.0833333	0.145161	0.142857	0	0.181818	0	0.25	0.0357143	0.173913	0.0833333	0.030303	0.0483871	0	0.0740741	0.25	0
GLT1D1	0.173913	0.103448	0	0.184211	0.0714286	0.115385	0.0828729	0.0277778	0.166667	0.16129	0.047619	0	0.0909091	0	0.0714286	0	0.23913	0.233333	0.121212	0.0645161	0	0.185185	0	0
GLT6D1	0.0289855	0	0.125	0.131579	0.107143	0.192308	0.0883978	0.166667	0.0833333	0.129032	0.142857	0	0.160428	0	0.25	0.0357143	0.173913	0.0666667	0	0.0483871	0	0.0740741	0.25	0
GLT8D1	0.130435	0.275862	0	0.289474	0.428571	0.288462	0.0828729	0.666667	0.25	0.112903	0.142857	1	0.550802	0.272727	0.357143	0.107143	0.456522	0.416667	0.818182	0.209677	0.176471	0.740741	0.125	0
GLT8D2	0.15942	0.0689655	0	0.157895	0.0357143	0.0961538	0.0773481	0.0555556	0.0833333	0.129032	0.047619	0.5	0.0695187	0	0.0357143	0	0.217391	0.183333	0.0606061	0.0322581	0	0.111111	0	0
GTDC1	0.130435	0.0344828	0.25	0.105263	0.214286	0.0769231	0.104972	0.0277778	0.0833333	0.0322581	0.047619	0	0.112299	0	0.107143	0	0.108696	0.266667	0.0606061	0.0483871	0.117647	0.185185	0	0
KDELC1	0.318841	0.103448	0	0.157895	0.0714286	0.307692	0.154696	0.277778	0.666667	0.16129	0.285714	0	0.347594	0.363636	0.321429	0.214286	0.217391	0.316667	0.151515	0.0806452	0	0.148148	0.5	0
KDELC2	0.188406	0.0689655	0	0.184211	0.214286	0.134615	0.0883978	0.305556	0.25	0.403226	0.0952381	0.5	0.13369	0.272727	0.214286	0.0357143	0.108696	0.35	0.424242	0.0483871	0.294118	0.555556	0.375	0
