# Supplementary material for: An integrative pan‐cancer analysis of the molecular and biological features of glycosyltransferases
Source: Clin Transl Med. 2022 Jul 8;12(7):e872. doi: 10.1002/ctm2.872 (PMC9270580; doi:10.1002/ctm2.872)
Supplement: Supplementary file 1 — Supporting Information [file CTM2-12-e872-s001.zip › ctm2872-sup-0001-SuppMat/SupplementaryFiles20220516/STable/S4.xlsx]

## Sheet: Sheet1
Supplementary Table 4. Differential gene expression analysis of GTs in TCGA.
Gene	Cancer	Log2FC	Adj.pvalue
DPY19L1	BLCA	-0.0860604	0.787461
DPY19L2	BLCA	-1.69189	7.58974e-06
DPY19L3	BLCA	0.0401213	0.840603
DPY19L4	BLCA	0.426887	0.00759272
A4GNT	BLCA	0.251643	0.255361
ABO	BLCA	-0.930606	0.156714
B3GAT1	BLCA	-0.382991	0.316946
B3GAT2	BLCA	-1.09055	0.00439635
B4GALNT2	BLCA	0.681869	0.0646108
FUT1	BLCA	0.399084	0.291594
FUT10	BLCA	-0.496792	0.00701563
FUT11	BLCA	0.0886391	0.950884
FUT2	BLCA	-0.0644698	0.888196
FUT3	BLCA	2.66857	0.00181153
FUT4	BLCA	-0.258479	0.352859
FUT5	BLCA	0.0116434	0.531215
FUT6	BLCA	1.80237	0.0139548
FUT7	BLCA	-0.390724	0.60109
FUT9	BLCA	-0.0819427	0.771415
ST3GAL1	BLCA	-0.563931	0.0532071
ST3GAL2	BLCA	-0.45507	0.0286717
ST3GAL3	BLCA	-1.10633	2.40953e-06
ST3GAL4	BLCA	-0.138338	0.63298
ST3GAL5	BLCA	-1.03894	0.0167356
ST3GAL6	BLCA	-0.187812	0.673686
ST6GAL1	BLCA	-0.977552	0.00512146
ST6GAL2	BLCA	-1.15516	0.0274977
ST6GALNAC1	BLCA	-0.881418	0.214999
ST6GALNAC2	BLCA	-0.117405	0.876588
ST6GALNAC3	BLCA	-1.98668	1.03656e-08
ST6GALNAC4	BLCA	-0.448701	0.0214441
ST6GALNAC5	BLCA	-1.61262	0.000906692
ST6GALNAC6	BLCA	-1.24866	1.92172e-09
ST8SIA1	BLCA	-3.03135	1.63437e-09
ST8SIA2	BLCA	0.880369	0.110364
ST8SIA3	BLCA	0.00223297	0.215596
ST8SIA4	BLCA	-0.0173891	0.941117
ST8SIA5	BLCA	-0.206499	0.217053
ST8SIA6	BLCA	-0.894478	6.54294e-05
B3GALT1	BLCA	-0.366432	0.0156541
B3GALT2	BLCA	-3.39695	1.35716e-11
B3GALT4	BLCA	-0.190721	0.452719
B3GALT5	BLCA	-0.598488	0.305447
B3GNT2	BLCA	0.00347781	0.958647
B3GNT3	BLCA	1.94811	0.00676401
B3GNT4	BLCA	3.20697	7.74917e-10
B3GNT7	BLCA	-0.344101	0.619327
B3GNT8	BLCA	-0.0744453	0.747042
B3GNT9	BLCA	0.150632	0.349318
B4GALNT3	BLCA	-0.281388	0.625015
B4GALNT4	BLCA	1.70292	0.00720746
B4GALT1	BLCA	0.244475	0.243677
B4GALT2	BLCA	0.306081	0.021735
B4GALT3	BLCA	1.14549	3.45083e-07
B4GALT4	BLCA	0.529607	0.0427323
GCNT2	BLCA	-0.708527	0.0767747
GCNT7	BLCA	-0.134172	0.517971
GYG1	BLCA	-0.7189	0.0107864
GYG2	BLCA	-1.01279	0.0457282
GYS1	BLCA	0.262069	0.0206876
GYS2	BLCA	-0.977052	0.00462716
B3GALT6	BLCA	0.864003	4.00222e-06
B3GAT3	BLCA	0.794314	7.90256e-07
B4GALT7	BLCA	0.617706	0.00012346
CHPF	BLCA	0.857505	3.76521e-05
CHPF2	BLCA	0.510893	0.000849389
CHSY1	BLCA	-0.482023	0.0176827
CHSY3	BLCA	-0.50867	0.18311
CSGALNACT1	BLCA	-2.42005	1.10098e-10
CSGALNACT2	BLCA	-0.615441	0.00437213
EXT1	BLCA	0.115521	0.753931
EXT2	BLCA	0.191889	0.170244
EXTL1	BLCA	-1.23459	0.000407109
EXTL2	BLCA	-0.000371517	0.658044
EXTL3	BLCA	-0.499238	0.00767999
XYLT1	BLCA	-1.15823	0.00441643
XYLT2	BLCA	0.541783	0.000120103
A4GALT	BLCA	-1.06441	0.000145531
B3GALNT1	BLCA	0.174092	0.612547
B3GNT5	BLCA	-0.277033	0.363748
B4GALNT1	BLCA	-0.480547	0.31391
B4GALT5	BLCA	-0.527712	0.00648001
B4GALT6	BLCA	-0.266361	0.316255
GBGT1	BLCA	-0.443586	0.154838
UGCG	BLCA	-1.65605	1.4804e-05
UGT8	BLCA	-0.0459997	0.554086
PIGA	BLCA	-0.299719	0.185418
PIGB	BLCA	0.257881	0.0422621
PIGM	BLCA	0.384377	0.0208976
PIGV	BLCA	0.146509	0.316589
PIGZ	BLCA	0.0102154	0.754383
HAS1	BLCA	-3.8437	1.16948e-07
HAS2	BLCA	-1.42592	0.00377309
HAS3	BLCA	0.254577	0.839401
ALG1	BLCA	0.342028	0.00216572
ALG10	BLCA	0.48908	0.00210799
ALG10B	BLCA	0.0946259	0.24051
ALG11	BLCA	0.425908	0.0342099
ALG12	BLCA	0.410481	0.000191329
ALG13	BLCA	-0.101445	0.367192
ALG14	BLCA	0.331967	0.0279337
ALG2	BLCA	0.0874033	0.664232
ALG3	BLCA	1.24849	3.05112e-10
ALG5	BLCA	0.268909	0.0129761
ALG6	BLCA	0.887295	3.66122e-06
ALG8	BLCA	0.818576	5.93923e-07
ALG9	BLCA	-0.30388	0.0255783
DPM1	BLCA	0.364885	0.000495029
FUT8	BLCA	-0.0234249	0.962901
MGAT1	BLCA	0.535246	0.00571205
MGAT2	BLCA	0.293848	0.00938644
MGAT3	BLCA	-0.427748	0.204821
MGAT4A	BLCA	-0.036517	0.958246
MGAT4B	BLCA	0.970048	5.88888e-07
MGAT4C	BLCA	-0.717788	0.000659825
MGAT5	BLCA	-0.950881	0.00922232
STT3A	BLCA	0.477296	5.86746e-05
STT3B	BLCA	0.0179567	0.770599
UGGT1	BLCA	0.31368	0.00462716
UGGT2	BLCA	0.417749	0.0279337
LFNG	BLCA	0.359123	0.351975
MFNG	BLCA	-1.26224	6.9641e-05
POFUT1	BLCA	0.281404	0.196719
POFUT2	BLCA	0.245396	0.0923488
RFNG	BLCA	0.653047	9.02241e-07
B3GNT6	BLCA	-0.343566	0.871421
C1GALT1	BLCA	0.660969	0.00148126
GALNT1	BLCA	0.662415	0.00483728
GALNT10	BLCA	-0.222603	0.399681
GALNT11	BLCA	-0.300774	0.0164989
GALNT12	BLCA	-0.704776	0.0507127
GALNT13	BLCA	-1.53457	0.00120174
GALNT14	BLCA	1.90995	0.000492047
GALNT2	BLCA	0.584754	4.13579e-05
GALNT3	BLCA	1.87323	0.01259
GALNT4	BLCA	-0.0450155	0.922298
GALNT5	BLCA	0.133767	0.92862
GALNT6	BLCA	1.74752	1.02144e-05
GALNT7	BLCA	0.281126	0.0940313
GALNT8	BLCA	-0.109511	0.134865
GALNT9	BLCA	-0.48428	0.0335588
GCNT1	BLCA	0.0568898	0.922298
GCNT3	BLCA	-1.3341	0.208632
GCNT4	BLCA	-1.11099	0.00882917
OGT	BLCA	0.576232	0.00628394
GXYLT2	BLCA	-1.51203	0.00543121
B3GALNT2	BLCA	-0.615316	0.000224933
FKRP	BLCA	-0.0352012	0.834688
FKTN	BLCA	0.128919	0.308682
LARGE	BLCA	-1.49794	2.2809e-05
MGAT5B	BLCA	-0.188827	0.154838
POMGNT1	BLCA	0.560499	0.000426759
POMT1	BLCA	0.217491	0.0973347
POMT2	BLCA	0.474546	0.000506986
TMTC1	BLCA	-2.58145	1.50337e-07
TMTC2	BLCA	-0.976388	0.000228361
TMTC3	BLCA	0.075694	0.657593
TMTC4	BLCA	0.517361	0.034647
B3GNTL1	BLCA	0.931825	4.77039e-06
CERCAM	BLCA	0.207049	0.357522
GLT1D1	BLCA	-0.506663	0.14045
GLT6D1	BLCA	0.00306373	0.800851
GLT8D1	BLCA	0.645239	4.69986e-05
GLT8D2	BLCA	-1.71975	4.74907e-05
GTDC1	BLCA	0.00965686	0.877183
KDELC1	BLCA	0.517505	0.0375241
KDELC2	BLCA	-0.722064	0.00516563
DPY19L1	COAD	0.977279	2.40324e-18
DPY19L2	COAD	-1.14671	3.91045e-06
DPY19L3	COAD	0.549582	1.09362e-08
DPY19L4	COAD	0.53522	1.05468e-08
A4GNT	COAD	0.430233	4.71635e-06
ABO	COAD	-1.40019	3.7575e-10
B3GAT1	COAD	-0.761599	4.88098e-06
B3GAT2	COAD	-0.335553	0.0205337
B4GALNT2	COAD	-6.59116	1.08095e-22
FUT1	COAD	2.51385	2.50046e-23
FUT10	COAD	0.201943	0.00550698
FUT11	COAD	-0.185815	0.213823
FUT2	COAD	-0.53278	2.89201e-06
FUT3	COAD	-0.834208	7.47544e-09
FUT4	COAD	0.490466	4.31941e-07
FUT5	COAD	0.719566	0.00520975
FUT6	COAD	-0.738265	2.25028e-07
FUT7	COAD	0.349392	0.0577951
FUT9	COAD	-1.16307	3.93939e-06
ST3GAL1	COAD	0.137995	0.770904
ST3GAL2	COAD	0.86693	1.12328e-13
ST3GAL3	COAD	-1.08046	4.81379e-15
ST3GAL4	COAD	-1.25215	5.14577e-06
ST3GAL5	COAD	-0.633456	1.75748e-05
ST3GAL6	COAD	-0.898418	1.54042e-06
ST6GAL1	COAD	-0.00610512	0.347827
ST6GAL2	COAD	-0.604392	0.107087
ST6GALNAC1	COAD	-2.03931	5.72951e-15
ST6GALNAC2	COAD	-0.856312	0.000120968
ST6GALNAC3	COAD	-1.58074	1.8537e-15
ST6GALNAC4	COAD	-0.41699	0.00196726
ST6GALNAC5	COAD	0.246641	0.125216
ST6GALNAC6	COAD	-2.59776	4.34865e-21
ST8SIA1	COAD	-2.13749	5.12883e-18
ST8SIA2	COAD	-0.833072	2.14211e-06
ST8SIA3	COAD	-2.65823	5.79274e-22
ST8SIA4	COAD	-1.1876	6.16399e-12
ST8SIA5	COAD	-0.615426	4.16144e-06
ST8SIA6	COAD	-1.91864	4.63287e-12
B3GALT1	COAD	-4.23076	5.00197e-23
B3GALT2	COAD	-1.36586	1.58021e-09
B3GALT4	COAD	-1.62126	7.78711e-23
B3GALT5	COAD	-3.37699	2.62429e-19
B3GNT2	COAD	-0.191384	0.030669
B3GNT3	COAD	-0.277433	0.00079268
B3GNT4	COAD	1.05417	1.4096e-06
B3GNT7	COAD	-3.83406	1.90052e-20
B3GNT8	COAD	-1.62334	1.99521e-17
B3GNT9	COAD	0.247742	0.0150538
B4GALNT3	COAD	-1.18637	1.33452e-14
B4GALNT4	COAD	1.01742	0.00818506
B4GALT1	COAD	-0.52007	7.18586e-08
B4GALT2	COAD	0.505286	1.05915e-09
B4GALT3	COAD	0.362873	5.32779e-08
B4GALT4	COAD	-0.54467	2.36573e-12
GCNT2	COAD	-4.44733	1.33649e-24
GCNT7	COAD	-0.102688	0.427535
GYG1	COAD	-0.064074	0.337009
GYG2	COAD	0.349897	0.00234887
GYS1	COAD	-0.142521	0.0110178
GYS2	COAD	0.0433677	0.370476
B3GALT6	COAD	0.67717	4.66708e-15
B3GAT3	COAD	0.303892	3.15544e-06
B4GALT7	COAD	0.467014	6.50094e-10
CHPF	COAD	1.53086	3.46983e-22
CHPF2	COAD	0.202768	0.00134978
CHSY1	COAD	0.490442	2.09757e-08
CHSY3	COAD	1.03504	3.49997e-10
CSGALNACT1	COAD	0.280759	0.103342
CSGALNACT2	COAD	0.266284	0.00262281
EXT1	COAD	-0.723524	1.1572e-15
EXT2	COAD	0.0478065	0.203961
EXTL1	COAD	-1.82329	7.19102e-16
EXTL2	COAD	0.322753	0.000259825
EXTL3	COAD	0.221323	0.0104419
XYLT1	COAD	-0.845444	2.06421e-12
XYLT2	COAD	0.295997	8.07576e-05
A4GALT	COAD	-0.703685	0.000110882
B3GALNT1	COAD	0.161738	0.172371
B3GNT5	COAD	-0.712869	3.1008e-09
B4GALNT1	COAD	-0.965509	4.74829e-07
B4GALT5	COAD	-0.163256	0.0185958
B4GALT6	COAD	0.595138	1.00806e-06
GBGT1	COAD	-0.407729	0.0478607
UGCG	COAD	-0.927368	2.28762e-16
UGT8	COAD	-0.0875799	0.275344
PIGA	COAD	0.434994	5.24157e-08
PIGB	COAD	-0.210704	0.0364649
PIGM	COAD	0.411271	5.52456e-10
PIGV	COAD	-0.286663	9.24868e-05
PIGZ	COAD	-2.15441	6.45047e-18
HAS1	COAD	-0.743227	0.00815993
HAS2	COAD	0.032882	0.654675
HAS3	COAD	-0.18524	0.444216
ALG1	COAD	0.420463	4.56673e-10
ALG10	COAD	0.606461	3.32163e-12
ALG10B	COAD	0.000551479	0.0272007
ALG11	COAD	0.782109	4.47188e-11
ALG12	COAD	-0.495005	5.04008e-13
ALG13	COAD	0.058855	0.475112
ALG14	COAD	-0.293443	9.49558e-05
ALG2	COAD	0.175486	0.00138374
ALG3	COAD	0.837404	3.73038e-20
ALG5	COAD	0.615303	2.06068e-10
ALG6	COAD	0.138328	0.00716217
ALG8	COAD	0.68274	4.0309e-15
ALG9	COAD	0.17124	3.52712e-05
DPM1	COAD	0.851279	2.03336e-14
FUT8	COAD	0.669077	6.51491e-08
MGAT1	COAD	-0.533747	6.85469e-14
MGAT2	COAD	-0.483491	1.36066e-11
MGAT3	COAD	-0.869002	0.000681298
MGAT4A	COAD	-1.27032	2.85821e-19
MGAT4B	COAD	-0.578559	3.31354e-10
MGAT4C	COAD	-1.80316	3.71628e-24
MGAT5	COAD	0.315198	0.010815
STT3A	COAD	0.40647	1.38371e-10
STT3B	COAD	0.422931	9.80476e-09
UGGT1	COAD	0.301806	0.000105875
UGGT2	COAD	1.26508	1.54655e-20
LFNG	COAD	0.731483	9.11412e-10
MFNG	COAD	-1.24138	7.82923e-17
POFUT1	COAD	0.539488	7.99984e-05
POFUT2	COAD	0.320166	2.82691e-06
RFNG	COAD	0.187373	0.00798241
B3GNT6	COAD	-4.3861	5.62199e-18
C1GALT1	COAD	0.713024	1.26886e-14
GALNT1	COAD	-0.413404	2.63487e-05
GALNT10	COAD	-0.246451	0.00474232
GALNT11	COAD	0.156717	0.00136512
GALNT12	COAD	-1.5431	5.74479e-21
GALNT13	COAD	-2.2623	1.23331e-15
GALNT14	COAD	0.13068	0.854205
GALNT2	COAD	0.226111	0.000179579
GALNT3	COAD	0.17393	0.118242
GALNT4	COAD	0.392146	0.000577198
GALNT5	COAD	0.0864942	0.61459
GALNT6	COAD	1.89943	1.5585e-19
GALNT7	COAD	-0.671711	2.54084e-09
GALNT8	COAD	-1.58506	2.36648e-07
GALNT9	COAD	-0.31539	0.00272298
GCNT1	COAD	-0.0256292	0.865523
GCNT3	COAD	-3.024	1.00495e-20
GCNT4	COAD	-2.35439	1.29392e-18
OGT	COAD	0.832923	2.31861e-12
GXYLT2	COAD	-0.975226	2.55806e-05
B3GALNT2	COAD	0.49684	1.12387e-11
FKRP	COAD	-0.151788	0.0553809
FKTN	COAD	0.477535	3.4846e-09
LARGE	COAD	-1.41026	8.95679e-22
MGAT5B	COAD	-1.74525	1.74823e-16
POMGNT1	COAD	0.517028	1.21254e-12
POMT1	COAD	-0.371727	2.30704e-07
POMT2	COAD	0.183039	0.00625279
TMTC1	COAD	-1.93354	1.81344e-16
TMTC2	COAD	-0.0347588	0.408386
TMTC3	COAD	0.195509	0.00647283
TMTC4	COAD	0.851824	3.5748e-15
B3GNTL1	COAD	1.42943	5.03153e-22
CERCAM	COAD	0.14456	0.264404
GLT1D1	COAD	-0.794681	0.000409035
GLT6D1	COAD	2.67779	6.81899e-06
GLT8D1	COAD	0.237153	2.07438e-06
GLT8D2	COAD	-0.674449	0.000445526
GTDC1	COAD	-0.185409	0.0394026
KDELC1	COAD	1.25459	1.52091e-15
KDELC2	COAD	0.307819	0.000108799
DPY19L1	HNSC	0.813809	4.62015e-12
DPY19L2	HNSC	0.255939	0.336966
DPY19L3	HNSC	-0.354014	0.01854
DPY19L4	HNSC	0.336687	8.71384e-05
A4GNT	HNSC	0.463923	8.27693e-06
ABO	HNSC	-2.47848	5.32537e-08
B3GAT1	HNSC	-0.294215	0.22506
B3GAT2	HNSC	0.31754	0.128247
B4GALNT2	HNSC	0.42649	0.693655
FUT1	HNSC	0.436869	0.00182688
FUT10	HNSC	-0.226512	0.019803
FUT11	HNSC	0.190399	0.0324493
FUT2	HNSC	-1.63851	1.379e-12
FUT3	HNSC	-2.35226	1.02079e-12
FUT4	HNSC	0.270329	0.0110135
FUT5	HNSC	-0.494832	0.000229832
FUT6	HNSC	-4.02065	1.79254e-19
FUT7	HNSC	0.28592	0.349069
FUT9	HNSC	-0.410168	0.000605052
ST3GAL1	HNSC	-0.753407	9.7608e-06
ST3GAL2	HNSC	0.840266	1.3043e-07
ST3GAL3	HNSC	0.0473776	0.17045
ST3GAL4	HNSC	-0.956337	5.77624e-06
ST3GAL5	HNSC	0.674009	8.63392e-05
ST3GAL6	HNSC	-0.307712	0.173002
ST6GAL1	HNSC	-0.705753	0.0130151
ST6GAL2	HNSC	-1.51809	5.67387e-06
ST6GALNAC1	HNSC	-2.95295	1.88968e-15
ST6GALNAC2	HNSC	0.705565	4.26016e-09
ST6GALNAC3	HNSC	-0.561937	0.00626594
ST6GALNAC4	HNSC	-0.203895	0.199743
ST6GALNAC5	HNSC	0.867635	0.000731454
ST6GALNAC6	HNSC	-0.542184	7.90812e-09
ST8SIA1	HNSC	0.311767	0.145559
ST8SIA2	HNSC	1.33252	1.94094e-05
ST8SIA3	HNSC	-0.128311	0.0234649
ST8SIA4	HNSC	0.114587	0.289941
ST8SIA5	HNSC	-0.929642	0.00102118
ST8SIA6	HNSC	-1.52758	2.03211e-10
B3GALT1	HNSC	-1.61087	2.07851e-07
B3GALT2	HNSC	-0.945813	6.10554e-07
B3GALT4	HNSC	-0.699906	1.5825e-06
B3GALT5	HNSC	-2.97535	2.83616e-13
B3GNT2	HNSC	-0.151621	0.0653545
B3GNT3	HNSC	-0.532965	0.030944
B3GNT4	HNSC	1.83861	1.52256e-13
B3GNT7	HNSC	-0.967143	0.00133916
B3GNT8	HNSC	-0.825523	0.000111404
B3GNT9	HNSC	0.915755	2.96797e-11
B4GALNT3	HNSC	0.215311	0.220948
B4GALNT4	HNSC	0.403374	0.336605
B4GALT1	HNSC	0.340273	0.00212772
B4GALT2	HNSC	0.4784	3.29259e-09
B4GALT3	HNSC	0.356731	8.8419e-08
B4GALT4	HNSC	0.512794	0.00136512
GCNT2	HNSC	-1.40354	4.55292e-07
GCNT7	HNSC	0.0899843	0.326933
GYG1	HNSC	-0.457206	0.0790278
GYG2	HNSC	-0.640652	0.0346682
GYS1	HNSC	-0.296724	0.132004
GYS2	HNSC	-3.65875	3.73261e-16
B3GALT6	HNSC	0.527407	5.08037e-08
B3GAT3	HNSC	0.784874	4.6285e-11
B4GALT7	HNSC	0.29892	0.000302983
CHPF	HNSC	0.937149	2.80317e-10
CHPF2	HNSC	0.719524	4.40291e-12
CHSY1	HNSC	0.288879	0.00311766
CHSY3	HNSC	1.38148	2.73706e-10
CSGALNACT1	HNSC	0.0618566	0.554362
CSGALNACT2	HNSC	1.0264	1.26922e-12
EXT1	HNSC	1.31597	5.50439e-20
EXT2	HNSC	0.682462	8.98262e-11
EXTL1	HNSC	-3.02059	6.12805e-12
EXTL2	HNSC	0.761355	8.1132e-09
EXTL3	HNSC	0.597002	2.35239e-10
XYLT1	HNSC	-1.05923	3.91252e-06
XYLT2	HNSC	0.851836	5.39672e-14
A4GALT	HNSC	-0.0502727	0.979157
B3GALNT1	HNSC	-0.490365	0.0217127
B3GNT5	HNSC	0.33004	0.245517
B4GALNT1	HNSC	2.32811	2.52244e-11
B4GALT5	HNSC	-0.535757	0.0020957
B4GALT6	HNSC	-0.768762	3.97128e-05
GBGT1	HNSC	-0.304112	0.0768656
UGCG	HNSC	-0.730942	1.74127e-05
UGT8	HNSC	-0.992872	0.0389585
PIGA	HNSC	0.0956469	0.618095
PIGB	HNSC	0.0289685	0.859414
PIGM	HNSC	-0.199687	0.00357325
PIGV	HNSC	-0.101439	0.208142
PIGZ	HNSC	-0.0373199	0.811944
HAS1	HNSC	0.53632	0.054416
HAS2	HNSC	1.12082	3.9854e-05
HAS3	HNSC	1.28388	0.000111779
ALG1	HNSC	0.372082	1.41899e-05
ALG10	HNSC	0.497308	1.86914e-06
ALG10B	HNSC	0.260549	0.0105047
ALG11	HNSC	0.800068	1.09803e-11
ALG12	HNSC	0.188124	0.0074143
ALG13	HNSC	-0.0960437	0.0756165
ALG14	HNSC	-0.315362	0.000357074
ALG2	HNSC	0.148956	0.0703999
ALG3	HNSC	1.01704	1.2042e-19
ALG5	HNSC	-0.0282517	0.775724
ALG6	HNSC	0.0641311	0.877183
ALG8	HNSC	0.243696	0.020601
ALG9	HNSC	-0.399425	3.13035e-08
DPM1	HNSC	0.203596	0.00553515
FUT8	HNSC	0.344463	0.0014316
MGAT1	HNSC	0.0557395	0.308788
MGAT2	HNSC	0.524229	2.92682e-12
MGAT3	HNSC	-0.451026	0.0162212
MGAT4A	HNSC	-1.18691	1.16104e-09
MGAT4B	HNSC	0.144212	0.0547005
MGAT4C	HNSC	0.469935	0.253792
MGAT5	HNSC	-0.202212	0.661528
STT3A	HNSC	0.196198	0.0290521
STT3B	HNSC	-0.542713	5.09584e-08
UGGT1	HNSC	0.386652	2.75472e-07
UGGT2	HNSC	0.497759	1.73717e-06
LFNG	HNSC	0.751103	0.000107313
MFNG	HNSC	0.0608829	0.675575
POFUT1	HNSC	0.697332	5.57306e-15
POFUT2	HNSC	0.57672	1.33301e-07
RFNG	HNSC	-0.0780857	0.354293
B3GNT6	HNSC	-3.41957	5.53689e-13
C1GALT1	HNSC	-0.236159	0.0164591
GALNT1	HNSC	-0.389813	0.000643078
GALNT10	HNSC	0.759745	3.46679e-07
GALNT11	HNSC	-0.27203	0.00587307
GALNT12	HNSC	-1.97919	1.94652e-14
GALNT13	HNSC	-0.805378	0.0214728
GALNT14	HNSC	0.368476	0.00897817
GALNT2	HNSC	0.951603	6.35597e-16
GALNT3	HNSC	-0.106701	0.326601
GALNT4	HNSC	-0.359094	0.25617
GALNT5	HNSC	-2.26339	3.09696e-10
GALNT6	HNSC	1.72659	1.41473e-07
GALNT7	HNSC	-0.462934	0.00123923
GALNT8	HNSC	-0.00471154	0.184284
GALNT9	HNSC	0.355145	0.0418388
GCNT1	HNSC	-0.0215035	0.96153
GCNT3	HNSC	-3.11877	1.24264e-13
GCNT4	HNSC	-0.777781	0.00032011
OGT	HNSC	0.229241	0.0111535
GXYLT2	HNSC	0.722016	0.00585385
B3GALNT2	HNSC	-0.0225052	0.424623
FKRP	HNSC	0.356626	3.64923e-06
FKTN	HNSC	0.281121	0.000186249
LARGE	HNSC	-0.366383	0.204821
MGAT5B	HNSC	1.18817	1.6981e-05
POMGNT1	HNSC	0.348699	0.000120616
POMT1	HNSC	-0.282481	0.00617151
POMT2	HNSC	0.507995	4.64761e-08
TMTC1	HNSC	-0.449341	0.238001
TMTC2	HNSC	-0.888362	5.02649e-07
TMTC3	HNSC	0.750439	1.95664e-10
TMTC4	HNSC	-0.320813	0.00244594
B3GNTL1	HNSC	-0.0420927	0.717186
CERCAM	HNSC	2.08995	1.14828e-13
GLT1D1	HNSC	-0.785086	0.00756579
GLT6D1	HNSC	0.0365577	0.141016
GLT8D1	HNSC	0.113198	0.0803491
GLT8D2	HNSC	0.766788	0.001867
GTDC1	HNSC	0.330848	6.79062e-05
KDELC1	HNSC	1.42747	1.79254e-19
KDELC2	HNSC	0.0805192	0.316255
DPY19L1	KICH	0.967467	1.40901e-05
DPY19L2	KICH	1.17347	4.2425e-09
DPY19L3	KICH	-0.930655	2.57722e-08
DPY19L4	KICH	-0.242788	0.0752446
A4GNT	KICH	-2.27532	3.3868e-13
ABO	KICH	-3.77232	1.02512e-07
B3GAT1	KICH	-2.82264	3.94368e-07
B3GAT2	KICH	0.491897	0.00399704
B4GALNT2	KICH	-0.999261	0.0905211
FUT1	KICH	1.6327	4.43983e-06
FUT10	KICH	-0.776376	1.10282e-05
FUT11	KICH	-1.13765	6.67056e-10
FUT2	KICH	-0.632036	0.210989
FUT3	KICH	-5.00133	1.32034e-11
FUT4	KICH	-0.403624	0.0393819
FUT5	KICH	-0.11443	0.503607
FUT6	KICH	-7.53989	1.20264e-12
FUT7	KICH	-0.209612	0.395725
FUT9	KICH	-1.54649	0.00090926
ST3GAL1	KICH	2.88561	3.7702e-11
ST3GAL2	KICH	-0.437655	0.0013856
ST3GAL3	KICH	0.0599455	0.33543
ST3GAL4	KICH	0.337867	0.163371
ST3GAL5	KICH	0.911745	8.87307e-08
ST3GAL6	KICH	1.47511	3.8556e-07
ST6GAL1	KICH	-1.32792	8.98738e-06
ST6GAL2	KICH	-2.63299	4.3333e-09
ST6GALNAC1	KICH	-1.57227	6.05507e-07
ST6GALNAC2	KICH	-2.21013	7.71865e-07
ST6GALNAC3	KICH	-2.82142	3.66712e-11
ST6GALNAC4	KICH	-0.111479	0.637141
ST6GALNAC5	KICH	-3.51683	4.20564e-12
ST6GALNAC6	KICH	-0.461121	0.000308616
ST8SIA1	KICH	-1.74693	1.81594e-06
ST8SIA2	KICH	-2.50539	3.30638e-11
ST8SIA3	KICH	0.172194	0.229936
ST8SIA4	KICH	0.621642	0.00898773
ST8SIA5	KICH	4.00735	2.574e-11
ST8SIA6	KICH	-1.42712	0.00523002
B3GALT1	KICH	0.173164	0.791813
B3GALT2	KICH	-3.2417	3.34648e-11
B3GALT4	KICH	-0.873085	5.67726e-05
B3GALT5	KICH	-2.85881	8.5557e-12
B3GNT2	KICH	-0.354715	0.00537103
B3GNT3	KICH	-6.49575	1.23432e-12
B3GNT4	KICH	-1.58158	7.20876e-05
B3GNT7	KICH	-1.60528	6.59311e-08
B3GNT8	KICH	0.982842	0.000348514
B3GNT9	KICH	-0.85023	0.000377186
B4GALNT3	KICH	1.40983	1.09376e-08
B4GALNT4	KICH	-1.24184	1.68364e-05
B4GALT1	KICH	-0.712824	3.03194e-07
B4GALT2	KICH	0.133127	0.283312
B4GALT3	KICH	-0.178424	0.0113589
B4GALT4	KICH	-0.366909	0.00442831
GCNT2	KICH	-1.0083	4.31665e-07
GCNT7	KICH	0.693176	0.00561176
GYG1	KICH	1.1084	1.37653e-06
GYG2	KICH	-4.97556	1.68113e-11
GYS1	KICH	0.9086	5.0637e-10
GYS2	KICH	0.189552	0.391283
B3GALT6	KICH	-0.0452909	0.770141
B3GAT3	KICH	0.601061	5.50981e-07
B4GALT7	KICH	0.968952	1.48905e-08
CHPF	KICH	0.047103	0.977368
CHPF2	KICH	0.635261	1.92301e-05
CHSY1	KICH	-0.326085	0.0201954
CHSY3	KICH	1.11619	0.000303794
CSGALNACT1	KICH	1.43172	3.91958e-06
CSGALNACT2	KICH	-1.0459	3.92368e-08
EXT1	KICH	-0.214352	0.0855138
EXT2	KICH	0.0714727	0.0588268
EXTL1	KICH	-2.01652	3.21286e-08
EXTL2	KICH	-0.756976	1.46457e-07
EXTL3	KICH	0.228079	0.132032
XYLT1	KICH	-1.34939	1.32567e-05
XYLT2	KICH	-0.336321	0.000190745
A4GALT	KICH	-1.23862	0.000634757
B3GALNT1	KICH	-1.09667	1.27905e-08
B3GNT5	KICH	0.231424	0.0793971
B4GALNT1	KICH	1.10422	0.000409035
B4GALT5	KICH	-0.306976	0.124577
B4GALT6	KICH	1.70287	2.89741e-10
GBGT1	KICH	-0.764885	0.00192889
UGCG	KICH	-0.251333	0.546537
UGT8	KICH	0.34117	0.0138293
PIGA	KICH	1.19283	3.73879e-08
PIGB	KICH	-0.0903636	0.419852
PIGM	KICH	-0.684958	8.68414e-09
PIGV	KICH	-0.943267	4.39739e-10
PIGZ	KICH	-1.03014	3.6273e-05
HAS1	KICH	-1.01904	0.00131162
HAS2	KICH	-3.68336	6.78815e-10
HAS3	KICH	-0.603067	0.00707901
ALG1	KICH	0.567473	4.2424e-09
ALG10	KICH	-0.0587939	0.896813
ALG10B	KICH	-0.0744788	0.654515
ALG11	KICH	0.814073	2.76849e-08
ALG12	KICH	0.631552	6.42576e-08
ALG13	KICH	0.341982	4.52972e-05
ALG14	KICH	-0.427436	7.46606e-06
ALG2	KICH	0.543388	7.06898e-05
ALG3	KICH	0.501473	0.000274508
ALG5	KICH	-0.394291	7.59894e-05
ALG6	KICH	-0.799139	2.43462e-09
ALG8	KICH	0.196079	0.0113589
ALG9	KICH	0.149424	0.00198039
DPM1	KICH	0.167982	0.0361985
FUT8	KICH	-0.694703	0.00144714
MGAT1	KICH	0.284091	0.0179672
MGAT2	KICH	-0.085497	0.503607
MGAT3	KICH	-2.24136	1.19582e-11
MGAT4A	KICH	-2.10375	3.05464e-10
MGAT4B	KICH	1.264	8.84621e-12
MGAT4C	KICH	-2.03287	1.10086e-14
MGAT5	KICH	-1.26844	3.17839e-05
STT3A	KICH	0.226194	0.00474232
STT3B	KICH	0.397406	0.00421034
UGGT1	KICH	0.068097	0.965689
UGGT2	KICH	-0.547588	3.36931e-05
LFNG	KICH	-1.83988	2.63654e-09
MFNG	KICH	-1.11776	8.49186e-08
POFUT1	KICH	1.34636	2.42867e-11
POFUT2	KICH	0.365479	0.021777
RFNG	KICH	-0.566067	1.10282e-05
B3GNT6	KICH	-0.133752	0.143653
C1GALT1	KICH	0.200594	0.106218
GALNT1	KICH	-0.257552	0.0529241
GALNT10	KICH	1.16964	1.23251e-06
GALNT11	KICH	-0.535406	0.00754616
GALNT12	KICH	-1.59105	4.08724e-06
GALNT13	KICH	-2.07405	7.62147e-07
GALNT14	KICH	-7.06072	2.59193e-12
GALNT2	KICH	-0.403891	0.00126624
GALNT3	KICH	-2.66936	1.38165e-11
GALNT4	KICH	0.209109	0.129979
GALNT5	KICH	-1.05256	0.00108595
GALNT6	KICH	-3.01233	1.50453e-11
GALNT7	KICH	0.0436606	0.571567
GALNT8	KICH	-0.016703	0.965689
GALNT9	KICH	-3.21925	4.33923e-08
GCNT1	KICH	3.02716	6.04178e-09
GCNT3	KICH	-3.13858	1.77963e-06
GCNT4	KICH	-0.460697	0.215576
OGT	KICH	0.218739	0.063923
GXYLT2	KICH	1.23424	0.00844955
B3GALNT2	KICH	-0.348709	0.00130742
FKRP	KICH	0.55183	4.31196e-07
FKTN	KICH	0.160158	0.0583407
LARGE	KICH	0.37363	0.0177545
MGAT5B	KICH	-0.854891	0.000531284
POMGNT1	KICH	0.00804848	0.797308
POMT1	KICH	-0.349036	0.00014073
POMT2	KICH	0.301055	0.0022546
TMTC1	KICH	-1.21426	0.00142738
TMTC2	KICH	-2.22908	5.06561e-10
TMTC3	KICH	0.364697	4.15994e-06
TMTC4	KICH	-0.467236	0.000230886
B3GNTL1	KICH	-0.0283455	0.488581
CERCAM	KICH	-2.06125	2.24696e-09
GLT1D1	KICH	-0.453836	0.22152
GLT6D1	KICH	0.0069697	0.606369
GLT8D1	KICH	-0.176861	0.212567
GLT8D2	KICH	-1.52522	1.00806e-06
GTDC1	KICH	-0.263558	0.0343223
KDELC1	KICH	-1.68426	1.16209e-09
KDELC2	KICH	0.862339	4.94834e-07
DPY19L1	KIRC	0.688958	4.30433e-23
DPY19L2	KIRC	0.173072	0.0492399
DPY19L3	KIRC	-0.604543	3.34641e-15
DPY19L4	KIRC	-0.664071	6.32653e-27
A4GNT	KIRC	1.00246	2.83859e-08
ABO	KIRC	-1.52975	2.1151e-08
B3GAT1	KIRC	-0.700799	1.72286e-06
B3GAT2	KIRC	0.892679	1.45171e-11
B4GALNT2	KIRC	-4.96263	3.57635e-32
FUT1	KIRC	-0.414212	0.000546882
FUT10	KIRC	-0.881685	2.31591e-29
FUT11	KIRC	1.02738	1.10722e-23
FUT2	KIRC	-1.55808	6.07547e-12
FUT3	KIRC	-2.18389	1.86212e-12
FUT4	KIRC	0.624301	2.99435e-16
FUT5	KIRC	-0.0371696	0.512996
FUT6	KIRC	-1.11668	3.99832e-05
FUT7	KIRC	1.73585	2.05675e-21
FUT9	KIRC	-2.13271	2.94883e-15
ST3GAL1	KIRC	-0.11286	0.0846016
ST3GAL2	KIRC	0.585082	2.02623e-24
ST3GAL3	KIRC	0.140754	0.0543739
ST3GAL4	KIRC	-1.35594	2.04216e-22
ST3GAL5	KIRC	0.870239	9.76657e-20
ST3GAL6	KIRC	-1.54131	2.59958e-29
ST6GAL1	KIRC	-2.32684	1.61748e-34
ST6GAL2	KIRC	-0.15362	0.793547
ST6GALNAC1	KIRC	-0.351354	0.0183119
ST6GALNAC2	KIRC	-2.26776	8.44315e-31
ST6GALNAC3	KIRC	-1.1717	9.99184e-12
ST6GALNAC4	KIRC	0.143139	0.0315985
ST6GALNAC5	KIRC	-1.87953	1.90444e-19
ST6GALNAC6	KIRC	-0.217373	0.000118981
ST8SIA1	KIRC	0.416569	0.00888239
ST8SIA2	KIRC	-1.76056	6.73938e-22
ST8SIA3	KIRC	0.182854	0.225558
ST8SIA4	KIRC	3.54265	1.90609e-37
ST8SIA5	KIRC	-2.01844	1.06721e-25
ST8SIA6	KIRC	-0.85647	0.00014073
B3GALT1	KIRC	0.304455	0.0810105
B3GALT2	KIRC	-1.89314	1.4368e-25
B3GALT4	KIRC	-0.237095	0.0751889
B3GALT5	KIRC	-0.627035	0.00115309
B3GNT2	KIRC	-0.322673	1.91386e-10
B3GNT3	KIRC	-0.792541	0.0615957
B3GNT4	KIRC	1.77503	1.18518e-12
B3GNT7	KIRC	-0.468624	1.49408e-06
B3GNT8	KIRC	-1.51565	1.06016e-22
B3GNT9	KIRC	0.806955	1.43758e-16
B4GALNT3	KIRC	-3.85815	4.894e-35
B4GALNT4	KIRC	1.72035	8.98749e-07
B4GALT1	KIRC	-0.370625	1.13654e-08
B4GALT2	KIRC	0.120206	0.099439
B4GALT3	KIRC	0.157445	4.1705e-05
B4GALT4	KIRC	0.0462464	0.526343
GCNT2	KIRC	-0.729596	2.29177e-19
GCNT7	KIRC	0.286841	0.000612982
GYG1	KIRC	-0.0177892	0.221327
GYG2	KIRC	-2.95632	1.3981e-21
GYS1	KIRC	0.862169	1.18655e-30
GYS2	KIRC	0.228595	0.295785
B3GALT6	KIRC	0.374534	3.92369e-11
B3GAT3	KIRC	0.365311	1.83178e-07
B4GALT7	KIRC	0.566633	4.34135e-15
CHPF	KIRC	0.687964	5.10517e-12
CHPF2	KIRC	0.702173	8.18044e-25
CHSY1	KIRC	0.696464	1.27061e-15
CHSY3	KIRC	2.34354	3.37598e-31
CSGALNACT1	KIRC	-0.0762526	0.619327
CSGALNACT2	KIRC	0.786724	2.19587e-23
EXT1	KIRC	0.0290348	0.580646
EXT2	KIRC	0.0808583	0.0445742
EXTL1	KIRC	-1.26967	1.11937e-14
EXTL2	KIRC	-0.466091	2.85587e-14
EXTL3	KIRC	-0.148681	0.0138293
XYLT1	KIRC	0.108142	0.156421
XYLT2	KIRC	0.451162	7.80773e-15
A4GALT	KIRC	0.710429	3.24972e-15
B3GALNT1	KIRC	-0.366471	2.0917e-06
B3GNT5	KIRC	1.05945	3.62309e-21
B4GALNT1	KIRC	2.3925	3.57578e-25
B4GALT5	KIRC	0.449385	1.34991e-12
B4GALT6	KIRC	-1.07517	1.58409e-21
GBGT1	KIRC	0.966751	2.82872e-21
UGCG	KIRC	0.141915	0.0432885
UGT8	KIRC	-2.33127	9.4035e-32
PIGA	KIRC	0.228243	4.85867e-06
PIGB	KIRC	0.26336	1.06731e-09
PIGM	KIRC	-0.220468	2.97059e-05
PIGV	KIRC	-0.518086	9.98277e-18
PIGZ	KIRC	0.216778	0.0726603
HAS1	KIRC	0.476731	0.000314775
HAS2	KIRC	-1.30687	2.79814e-09
HAS3	KIRC	0.625236	1.89232e-10
ALG1	KIRC	0.114811	0.0124165
ALG10	KIRC	-0.133259	0.344613
ALG10B	KIRC	-0.182631	0.00563827
ALG11	KIRC	0.325405	7.97299e-07
ALG12	KIRC	0.159733	0.00169121
ALG13	KIRC	0.264011	3.0092e-07
ALG14	KIRC	-0.00867417	0.975909
ALG2	KIRC	-0.161616	0.000291653
ALG3	KIRC	0.278153	0.000199556
ALG5	KIRC	0.0648272	0.226238
ALG6	KIRC	0.134354	0.00197068
ALG8	KIRC	0.091596	0.0760444
ALG9	KIRC	0.180234	5.18258e-08
DPM1	KIRC	-0.0850307	0.00209787
FUT8	KIRC	-0.0328369	0.348578
MGAT1	KIRC	0.867323	9.10615e-32
MGAT2	KIRC	0.303684	1.40579e-11
MGAT3	KIRC	0.832009	1.58649e-08
MGAT4A	KIRC	-0.748504	3.98412e-24
MGAT4B	KIRC	0.447113	2.04643e-14
MGAT4C	KIRC	-1.75438	2.6616e-36
MGAT5	KIRC	-1.67022	1.51861e-26
STT3A	KIRC	0.127977	0.00203984
STT3B	KIRC	-0.747844	1.49919e-21
UGGT1	KIRC	-0.0792597	0.138603
UGGT2	KIRC	0.0370067	0.104876
LFNG	KIRC	0.616648	1.02371e-07
MFNG	KIRC	1.14811	5.1506e-28
POFUT1	KIRC	-0.066657	0.0031666
POFUT2	KIRC	0.681278	9.92518e-24
RFNG	KIRC	0.523463	6.94066e-16
B3GNT6	KIRC	-0.0716476	0.123845
C1GALT1	KIRC	-0.191054	0.000562469
GALNT1	KIRC	0.572739	1.64432e-17
GALNT10	KIRC	-0.335181	4.87367e-06
GALNT11	KIRC	-0.30175	0.00281233
GALNT12	KIRC	0.348643	2.13248e-06
GALNT13	KIRC	-1.03975	6.58506e-07
GALNT14	KIRC	0.896803	1.80703e-25
GALNT2	KIRC	0.631229	4.41359e-12
GALNT3	KIRC	-3.27355	1.1663e-34
GALNT4	KIRC	-0.115161	0.127915
GALNT5	KIRC	0.757517	0.0446286
GALNT6	KIRC	-1.16882	2.80061e-16
GALNT7	KIRC	-0.352707	1.64803e-05
GALNT8	KIRC	0.103007	0.539299
GALNT9	KIRC	-0.277099	0.473144
GCNT1	KIRC	0.339365	0.0141428
GCNT3	KIRC	-0.868727	0.0168704
GCNT4	KIRC	-2.38253	2.45282e-30
OGT	KIRC	0.2406	0.0111569
GXYLT2	KIRC	1.19573	4.0935e-09
B3GALNT2	KIRC	-0.340175	6.35312e-10
FKRP	KIRC	-0.0807202	0.1003
FKTN	KIRC	0.00956249	0.210334
LARGE	KIRC	-0.713431	6.2532e-17
MGAT5B	KIRC	0.487575	0.00250624
POMGNT1	KIRC	0.222221	1.19766e-05
POMT1	KIRC	-0.379662	7.14954e-15
POMT2	KIRC	-0.18346	0.000436997
TMTC1	KIRC	-0.765546	4.56982e-11
TMTC2	KIRC	-0.565899	1.44014e-05
TMTC3	KIRC	0.248145	1.35664e-07
TMTC4	KIRC	-0.719913	5.03385e-24
B3GNTL1	KIRC	1.23337	1.06016e-28
CERCAM	KIRC	0.550642	1.57211e-06
GLT1D1	KIRC	-0.145499	0.398276
GLT6D1	KIRC	0.0797373	0.00860358
GLT8D1	KIRC	-0.446944	3.38195e-21
GLT8D2	KIRC	-0.38412	0.0500679
GTDC1	KIRC	0.228066	3.62492e-05
KDELC1	KIRC	1.10971	2.27975e-29
KDELC2	KIRC	0.761515	3.71628e-24
DPY19L1	KIRP	0.802731	2.03704e-10
DPY19L2	KIRP	0.165858	0.281181
DPY19L3	KIRP	-1.00984	3.77078e-08
DPY19L4	KIRP	-0.506595	5.17714e-07
A4GNT	KIRP	0.6537	0.034647
ABO	KIRP	-2.09298	2.1766e-06
B3GAT1	KIRP	-0.0370345	0.941117
B3GAT2	KIRP	0.417942	0.0286717
B4GALNT2	KIRP	-2.94665	5.53123e-08
FUT1	KIRP	-2.59605	1.23331e-15
FUT10	KIRP	-0.500739	2.34818e-05
FUT11	KIRP	-0.0563384	0.720537
FUT2	KIRP	-0.479284	0.344486
FUT3	KIRP	-1.02229	0.012276
FUT4	KIRP	0.472963	0.000163213
FUT5	KIRP	-0.0703901	0.864637
FUT6	KIRP	-0.781983	0.00833434
FUT7	KIRP	0.860623	0.00042524
FUT9	KIRP	-0.0862608	0.38957
ST3GAL1	KIRP	-1.02674	4.20649e-05
ST3GAL2	KIRP	-0.355263	9.89222e-05
ST3GAL3	KIRP	0.0424375	0.484467
ST3GAL4	KIRP	-1.6725	6.87955e-09
ST3GAL5	KIRP	0.517616	0.000451185
ST3GAL6	KIRP	-1.75581	1.03146e-13
ST6GAL1	KIRP	-2.80361	3.21814e-17
ST6GAL2	KIRP	-0.124692	0.761818
ST6GALNAC1	KIRP	-0.968741	4.12501e-08
ST6GALNAC2	KIRP	-0.349468	0.666643
ST6GALNAC3	KIRP	-4.05953	1.90418e-18
ST6GALNAC4	KIRP	-0.302293	0.0567059
ST6GALNAC5	KIRP	1.9485	0.000190063
ST6GALNAC6	KIRP	-0.650616	2.65132e-07
ST8SIA1	KIRP	-0.883769	9.50216e-05
ST8SIA2	KIRP	-1.11178	4.92003e-05
ST8SIA3	KIRP	0.602241	0.00211444
ST8SIA4	KIRP	1.00414	3.75406e-05
ST8SIA5	KIRP	-2.89944	7.1865e-15
ST8SIA6	KIRP	-2.79367	1.41193e-20
B3GALT1	KIRP	0.248685	0.885319
B3GALT2	KIRP	-2.69837	5.4555e-17
B3GALT4	KIRP	-0.760545	0.241153
B3GALT5	KIRP	1.7221	4.45163e-06
B3GNT2	KIRP	-0.946606	8.1022e-14
B3GNT3	KIRP	0.694334	0.000665053
B3GNT4	KIRP	-1.18334	0.00142506
B3GNT7	KIRP	0.300196	0.102967
B3GNT8	KIRP	-1.59389	5.00604e-07
B3GNT9	KIRP	0.0425711	0.526583
B4GALNT3	KIRP	-4.65078	8.21641e-17
B4GALNT4	KIRP	0.591918	0.896879
B4GALT1	KIRP	0.0519828	0.964723
B4GALT2	KIRP	0.275825	0.00558583
B4GALT3	KIRP	-0.258054	4.85892e-05
B4GALT4	KIRP	0.54667	4.91799e-07
GCNT2	KIRP	-0.45481	4.71029e-05
GCNT7	KIRP	0.136912	0.258815
GYG1	KIRP	0.183024	0.012033
GYG2	KIRP	-1.038	7.28976e-05
GYS1	KIRP	0.0334073	0.761996
GYS2	KIRP	0.885004	5.95721e-05
B3GALT6	KIRP	0.399144	3.45466e-05
B3GAT3	KIRP	0.413308	0.000892303
B4GALT7	KIRP	0.601017	5.26844e-10
CHPF	KIRP	0.998703	6.01327e-10
CHPF2	KIRP	0.86028	6.88442e-14
CHSY1	KIRP	-0.325974	0.0089916
CHSY3	KIRP	0.00489224	0.991591
CSGALNACT1	KIRP	-2.33785	6.6999e-13
CSGALNACT2	KIRP	-0.306233	0.0095251
EXT1	KIRP	0.288468	6.66446e-05
EXT2	KIRP	-0.161211	0.00169596
EXTL1	KIRP	-0.460881	0.0114602
EXTL2	KIRP	-0.308188	0.000987984
EXTL3	KIRP	0.0685625	0.355249
XYLT1	KIRP	-0.441106	0.0413517
XYLT2	KIRP	0.922767	5.14343e-15
A4GALT	KIRP	0.519821	7.03155e-05
B3GALNT1	KIRP	-0.606532	1.08128e-05
B3GNT5	KIRP	0.533668	8.39839e-05
B4GALNT1	KIRP	-0.237272	0.0136945
B4GALT5	KIRP	1.35859	3.10539e-14
B4GALT6	KIRP	-0.88972	9.77564e-06
GBGT1	KIRP	0.559388	0.00174774
UGCG	KIRP	0.33625	0.0527027
UGT8	KIRP	-2.58419	1.99576e-16
PIGA	KIRP	-0.1858	0.0108584
PIGB	KIRP	0.0986746	0.170919
PIGM	KIRP	-0.186534	0.00835229
PIGV	KIRP	-0.179733	0.0527931
PIGZ	KIRP	1.1712	4.78098e-11
HAS1	KIRP	-0.156739	0.224656
HAS2	KIRP	-2.54602	1.31599e-11
HAS3	KIRP	1.14652	5.88798e-07
ALG1	KIRP	0.365474	3.6949e-06
ALG10	KIRP	-0.0610603	0.719262
ALG10B	KIRP	0.060306	0.423502
ALG11	KIRP	0.619547	1.03356e-07
ALG12	KIRP	0.197972	0.00203844
ALG13	KIRP	0.0914289	0.18945
ALG14	KIRP	-0.212369	0.0224112
ALG2	KIRP	-0.143416	0.0080295
ALG3	KIRP	0.839888	1.63505e-14
ALG5	KIRP	0.0935517	0.165343
ALG6	KIRP	0.0760237	0.17266
ALG8	KIRP	0.265606	1.55717e-05
ALG9	KIRP	0.038569	0.35585
DPM1	KIRP	0.0315216	0.649664
FUT8	KIRP	1.16724	8.74867e-13
MGAT1	KIRP	0.0760043	0.930262
MGAT2	KIRP	0.17514	0.00850719
MGAT3	KIRP	-2.79455	3.97915e-13
MGAT4A	KIRP	-0.991397	3.41551e-14
MGAT4B	KIRP	1.18478	1.91536e-16
MGAT4C	KIRP	-1.50736	2.57937e-26
MGAT5	KIRP	-2.53469	7.30658e-14
STT3A	KIRP	-0.129078	0.0730324
STT3B	KIRP	-0.431052	0.0799058
UGGT1	KIRP	0.00234267	0.813474
UGGT2	KIRP	0.0585862	0.243677
LFNG	KIRP	0.876289	0.00165746
MFNG	KIRP	-0.129748	0.353922
POFUT1	KIRP	-0.11908	0.0338531
POFUT2	KIRP	0.320933	0.000251678
RFNG	KIRP	0.670929	1.47272e-10
B3GNT6	KIRP	0.121985	0.261281
C1GALT1	KIRP	0.262129	0.0103665
GALNT1	KIRP	0.851282	2.45094e-10
GALNT10	KIRP	-0.406985	0.00265538
GALNT11	KIRP	0.8123	1.49858e-05
GALNT12	KIRP	0.967119	1.6903e-10
GALNT13	KIRP	-0.721269	0.0459761
GALNT14	KIRP	0.640226	1.00749e-08
GALNT2	KIRP	-0.0394806	0.452719
GALNT3	KIRP	-2.21397	2.00313e-12
GALNT4	KIRP	0.269142	0.0148255
GALNT5	KIRP	3.65338	1.30832e-11
GALNT6	KIRP	-1.14919	1.05594e-06
GALNT7	KIRP	0.740442	1.38212e-08
GALNT8	KIRP	-0.350252	0.00248016
GALNT9	KIRP	-1.76418	0.000122655
GCNT1	KIRP	-0.403213	0.00570021
GCNT3	KIRP	1.10451	0.000138866
GCNT4	KIRP	-2.52897	1.5049e-13
OGT	KIRP	-0.0773793	0.315197
GXYLT2	KIRP	0.755481	0.00278454
B3GALNT2	KIRP	-0.179804	0.0409495
FKRP	KIRP	-0.230088	0.00180598
FKTN	KIRP	-0.0388901	0.914661
LARGE	KIRP	-0.638843	1.77e-06
MGAT5B	KIRP	-1.76126	4.1636e-11
POMGNT1	KIRP	0.169905	0.0161405
POMT1	KIRP	-0.235002	0.000190653
POMT2	KIRP	0.359095	9.20457e-07
TMTC1	KIRP	-3.24715	4.8949e-18
TMTC2	KIRP	-0.478511	0.0122459
TMTC3	KIRP	0.0339203	0.423502
TMTC4	KIRP	-0.643897	4.98926e-10
B3GNTL1	KIRP	1.82106	8.79987e-18
CERCAM	KIRP	-0.746957	0.0017316
GLT1D1	KIRP	-0.754006	0.00360945
GLT6D1	KIRP	0.00360991	0.853204
GLT8D1	KIRP	0.281679	1.50256e-05
GLT8D2	KIRP	-1.90448	1.60541e-10
GTDC1	KIRP	0.0767888	0.267354
KDELC1	KIRP	1.93821	1.8431e-15
KDELC2	KIRP	-0.712888	1.83464e-09
DPY19L1	LIHC	-0.389257	0.000348693
DPY19L2	LIHC	0.20202	0.872969
DPY19L3	LIHC	-0.329904	0.223335
DPY19L4	LIHC	-0.152631	0.173372
A4GNT	LIHC	-0.587735	2.21316e-06
ABO	LIHC	-0.0979849	0.302047
B3GAT1	LIHC	-3.18701	1.43658e-12
B3GAT2	LIHC	-0.176625	0.250644
B4GALNT2	LIHC	2.15097	1.35523e-06
FUT1	LIHC	0.647932	0.000724196
FUT10	LIHC	-0.487241	0.00010268
FUT11	LIHC	-0.274765	0.0347074
FUT2	LIHC	1.86345	4.01455e-09
FUT3	LIHC	-1.09192	3.32733e-08
FUT4	LIHC	-0.382056	0.133859
FUT5	LIHC	-0.944919	5.65932e-08
FUT6	LIHC	-1.39868	2.07665e-05
FUT7	LIHC	-0.536264	0.00313564
FUT9	LIHC	0.199397	0.0711816
ST3GAL1	LIHC	-0.733872	0.000130783
ST3GAL2	LIHC	0.223735	0.00509918
ST3GAL3	LIHC	0.0724663	0.231959
ST3GAL4	LIHC	-0.125717	0.532601
ST3GAL5	LIHC	-0.444016	2.56853e-05
ST3GAL6	LIHC	-1.83941	4.67535e-21
ST6GAL1	LIHC	-1.0178	2.66907e-15
ST6GAL2	LIHC	-3.57996	5.6822e-22
ST6GALNAC1	LIHC	-1.53918	2.22508e-11
ST6GALNAC2	LIHC	0.305095	0.174796
ST6GALNAC3	LIHC	-0.976148	8.12876e-10
ST6GALNAC4	LIHC	0.778141	4.90829e-06
ST6GALNAC5	LIHC	1.01127	0.0010547
ST6GALNAC6	LIHC	-0.835791	2.59961e-13
ST8SIA1	LIHC	0.40084	0.0765477
ST8SIA2	LIHC	0.14546	0.165253
ST8SIA3	LIHC	-2.02775	1.1445e-13
ST8SIA4	LIHC	-0.319093	0.0115208
ST8SIA5	LIHC	0.503832	0.0225994
ST8SIA6	LIHC	-1.70079	1.58599e-18
B3GALT1	LIHC	0.573429	0.00444093
B3GALT2	LIHC	-0.887719	4.23969e-06
B3GALT4	LIHC	-0.0187854	0.679154
B3GALT5	LIHC	-1.25682	9.88573e-16
B3GNT2	LIHC	-0.515688	1.38773e-06
B3GNT3	LIHC	0.35635	0.016865
B3GNT4	LIHC	1.1562	1.8395e-07
B3GNT7	LIHC	-1.17454	7.91701e-10
B3GNT8	LIHC	-0.355463	0.00431225
B3GNT9	LIHC	-0.361798	0.00328548
B4GALNT3	LIHC	-0.529188	0.00433805
B4GALNT4	LIHC	0.888553	0.805774
B4GALT1	LIHC	-0.704001	1.31164e-12
B4GALT2	LIHC	0.28444	0.000990563
B4GALT3	LIHC	0.771871	1.77644e-17
B4GALT4	LIHC	0.118246	0.107648
GCNT2	LIHC	-0.812164	1.71989e-07
GCNT7	LIHC	0.0332232	0.409592
GYG1	LIHC	0.29466	0.000655616
GYG2	LIHC	-0.985409	6.63907e-08
GYS1	LIHC	0.426748	5.20133e-05
GYS2	LIHC	-3.83685	1.46782e-24
B3GALT6	LIHC	0.253484	0.00612869
B3GAT3	LIHC	0.526389	2.28969e-07
B4GALT7	LIHC	0.750872	1.09984e-15
CHPF	LIHC	-0.301425	0.0231813
CHPF2	LIHC	0.331923	6.57921e-06
CHSY1	LIHC	-0.501106	0.000235983
CHSY3	LIHC	-1.10704	1.09826e-08
CSGALNACT1	LIHC	0.22902	0.344123
CSGALNACT2	LIHC	-0.189849	0.0837434
EXT1	LIHC	-0.0803509	0.494539
EXT2	LIHC	-0.0140146	0.612547
EXTL1	LIHC	0.971857	1.3164e-07
EXTL2	LIHC	0.21459	0.0145141
EXTL3	LIHC	0.631805	3.33295e-07
XYLT1	LIHC	-0.26317	0.13582
XYLT2	LIHC	0.606533	2.29501e-13
A4GALT	LIHC	0.666383	0.000220649
B3GALNT1	LIHC	0.645986	9.16424e-05
B3GNT5	LIHC	0.828405	0.00156879
B4GALNT1	LIHC	3.05535	7.67845e-16
B4GALT5	LIHC	-0.487821	0.000384276
B4GALT6	LIHC	0.205996	0.0579867
GBGT1	LIHC	0.263937	0.131313
UGCG	LIHC	-0.80425	0.00102672
UGT8	LIHC	0.676433	0.0137926
PIGA	LIHC	-0.031993	0.654163
PIGB	LIHC	0.20782	0.00134139
PIGM	LIHC	0.451224	2.51339e-10
PIGV	LIHC	-1.03502	2.53077e-18
PIGZ	LIHC	0.907668	6.5071e-09
HAS1	LIHC	-0.896142	0.0052184
HAS2	LIHC	-2.21482	1.38e-11
HAS3	LIHC	0.520872	6.84099e-05
ALG1	LIHC	0.364818	1.62031e-07
ALG10	LIHC	-0.109293	0.331679
ALG10B	LIHC	-0.44695	0.00271207
ALG11	LIHC	0.572163	8.96285e-07
ALG12	LIHC	0.394584	1.35557e-07
ALG13	LIHC	0.281969	1.29114e-05
ALG14	LIHC	0.0562216	0.46813
ALG2	LIHC	-0.264362	9.53154e-05
ALG3	LIHC	0.621744	1.59594e-13
ALG5	LIHC	-0.0416199	0.947713
ALG6	LIHC	0.523637	1.32001e-12
ALG8	LIHC	0.312357	6.56542e-06
ALG9	LIHC	0.177129	0.00276425
DPM1	LIHC	0.0518415	0.69045
FUT8	LIHC	-0.312563	0.093423
MGAT1	LIHC	-0.119053	0.0368448
MGAT2	LIHC	-0.209052	0.00930719
MGAT3	LIHC	1.15616	7.19046e-07
MGAT4A	LIHC	0.134659	0.121092
MGAT4B	LIHC	0.26316	0.00689588
MGAT4C	LIHC	0.434471	0.541226
MGAT5	LIHC	0.0472307	0.604779
STT3A	LIHC	0.495678	3.13655e-10
STT3B	LIHC	-0.0397402	0.419272
UGGT1	LIHC	0.57764	5.35838e-10
UGGT2	LIHC	0.479255	7.91219e-09
LFNG	LIHC	0.304249	0.0529875
MFNG	LIHC	-0.380636	0.00176258
POFUT1	LIHC	0.0713811	0.355323
POFUT2	LIHC	0.29084	0.000515882
RFNG	LIHC	-0.102361	0.310676
B3GNT6	LIHC	0.00201833	0.918757
C1GALT1	LIHC	0.0779871	0.718721
GALNT1	LIHC	0.0700183	0.445979
GALNT10	LIHC	0.874685	3.52264e-11
GALNT11	LIHC	0.267468	5.59307e-05
GALNT12	LIHC	-0.457485	0.0157129
GALNT13	LIHC	0.777174	0.00397423
GALNT14	LIHC	-1.41332	1.0003e-11
GALNT2	LIHC	-0.270449	0.0152944
GALNT3	LIHC	-1.62099	2.10016e-12
GALNT4	LIHC	-0.613326	4.47524e-10
GALNT5	LIHC	0.223231	0.49285
GALNT6	LIHC	-0.203498	0.0739647
GALNT7	LIHC	-0.219247	0.0102584
GALNT8	LIHC	-0.0170787	0.475112
GALNT9	LIHC	-0.113987	0.00629449
GCNT1	LIHC	-0.69984	1.48204e-06
GCNT3	LIHC	1.96257	2.31912e-06
GCNT4	LIHC	-0.279729	0.304094
OGT	LIHC	0.668735	2.97954e-12
GXYLT2	LIHC	0.984088	0.00407161
B3GALNT2	LIHC	0.884967	2.93115e-20
FKRP	LIHC	-0.20087	0.0032387
FKTN	LIHC	0.341625	7.28976e-05
LARGE	LIHC	0.0752259	0.598487
MGAT5B	LIHC	0.48397	0.0582974
POMGNT1	LIHC	0.322261	8.05407e-07
POMT1	LIHC	-0.027359	0.594463
POMT2	LIHC	0.632648	1.52547e-11
TMTC1	LIHC	-0.448107	0.020601
TMTC2	LIHC	-0.0762156	0.506309
TMTC3	LIHC	-0.510667	1.77749e-09
TMTC4	LIHC	-0.0671186	0.341086
B3GNTL1	LIHC	1.39505	3.30702e-18
CERCAM	LIHC	-0.0704539	0.768295
GLT1D1	LIHC	-2.01754	3.4577e-12
GLT6D1	LIHC	0.00735849	0.578389
GLT8D1	LIHC	-0.0745412	0.215545
GLT8D2	LIHC	-0.801477	2.14767e-05
GTDC1	LIHC	0.0520491	0.35057
KDELC1	LIHC	0.335771	0.01448
KDELC2	LIHC	-0.621496	1.42507e-05
DPY19L1	LUAD	0.88281	3.3825e-14
DPY19L2	LUAD	-0.453813	0.021773
DPY19L3	LUAD	-0.00166431	0.7865
DPY19L4	LUAD	0.102588	0.33432
A4GNT	LUAD	-0.921836	2.26648e-13
ABO	LUAD	-0.420544	0.311596
B3GAT1	LUAD	0.849087	0.0772139
B3GAT2	LUAD	-0.0612042	0.402818
B4GALNT2	LUAD	0.958445	0.288486
FUT1	LUAD	-0.850088	1.14748e-12
FUT10	LUAD	-0.0943976	0.17459
FUT11	LUAD	-0.389615	9.94345e-08
FUT2	LUAD	3.09754	4.55279e-29
FUT3	LUAD	1.92631	2.94642e-22
FUT4	LUAD	0.0955498	0.676523
FUT5	LUAD	0.618325	2.6574e-08
FUT6	LUAD	2.50491	9.13405e-21
FUT7	LUAD	0.124492	0.329536
FUT9	LUAD	2.52495	1.26015e-13
ST3GAL1	LUAD	-0.418537	0.0104117
ST3GAL2	LUAD	-0.721388	1.00659e-14
ST3GAL3	LUAD	-0.40385	1.25122e-06
ST3GAL4	LUAD	0.073088	0.854961
ST3GAL5	LUAD	-0.075065	0.609771
ST3GAL6	LUAD	-1.08769	1.58199e-16
ST6GAL1	LUAD	0.00121935	0.729335
ST6GAL2	LUAD	-1.41269	3.37346e-09
ST6GALNAC1	LUAD	1.41173	8.84621e-12
ST6GALNAC2	LUAD	-2.13055	4.8899e-25
ST6GALNAC3	LUAD	-2.3347	6.72295e-29
ST6GALNAC4	LUAD	-0.375262	0.000120496
ST6GALNAC5	LUAD	-2.72924	7.41674e-30
ST6GALNAC6	LUAD	-1.40015	9.10615e-32
ST8SIA1	LUAD	-1.06067	1.1666e-10
ST8SIA2	LUAD	1.37199	1.26027e-09
ST8SIA3	LUAD	-0.406167	3.91371e-06
ST8SIA4	LUAD	0.105969	0.242523
ST8SIA5	LUAD	0.52897	0.00413044
ST8SIA6	LUAD	-3.72881	2.78935e-30
B3GALT1	LUAD	-0.494343	1.53378e-05
B3GALT2	LUAD	-1.69155	6.67211e-15
B3GALT4	LUAD	-0.352659	6.52428e-05
B3GALT5	LUAD	0.451229	0.531868
B3GNT2	LUAD	-0.922626	3.5126e-25
B3GNT3	LUAD	4.22556	5.6988e-30
B3GNT4	LUAD	2.27621	5.42542e-20
B3GNT7	LUAD	-0.605613	0.000316537
B3GNT8	LUAD	-1.0293	4.14384e-07
B3GNT9	LUAD	0.00145697	0.727617
B4GALNT3	LUAD	0.498055	1.98369e-05
B4GALNT4	LUAD	3.87912	5.19133e-21
B4GALT1	LUAD	0.407075	1.39275e-06
B4GALT2	LUAD	1.21316	1.06016e-28
B4GALT3	LUAD	0.978513	4.41469e-29
B4GALT4	LUAD	0.862234	8.17208e-22
GCNT2	LUAD	-0.348025	7.73868e-05
GCNT7	LUAD	-0.100335	0.365842
GYG1	LUAD	-0.0596548	0.418156
GYG2	LUAD	2.13415	9.98749e-22
GYS1	LUAD	0.258176	1.12408e-06
GYS2	LUAD	0.195786	0.878554
B3GALT6	LUAD	0.236734	0.000249023
B3GAT3	LUAD	0.701545	2.53443e-19
B4GALT7	LUAD	0.695277	4.05359e-19
CHPF	LUAD	1.1522	1.08095e-22
CHPF2	LUAD	0.992099	1.01552e-27
CHSY1	LUAD	-0.492621	3.27177e-06
CHSY3	LUAD	-0.589113	9.24868e-05
CSGALNACT1	LUAD	-0.665949	1.22474e-07
CSGALNACT2	LUAD	-0.407966	1.51369e-08
EXT1	LUAD	-0.106716	0.0518316
EXT2	LUAD	0.0106506	0.949808
EXTL1	LUAD	0.15095	0.555181
EXTL2	LUAD	-0.357118	7.80258e-06
EXTL3	LUAD	-0.00352279	0.929469
XYLT1	LUAD	0.0838776	0.449961
XYLT2	LUAD	0.698293	3.46698e-21
A4GALT	LUAD	-0.283571	0.0555001
B3GALNT1	LUAD	-1.61007	1.43653e-22
B3GNT5	LUAD	-0.41366	0.00200064
B4GALNT1	LUAD	1.55823	3.63126e-10
B4GALT5	LUAD	0.0828317	0.189363
B4GALT6	LUAD	-0.210783	0.168209
GBGT1	LUAD	-0.263713	0.0493124
UGCG	LUAD	-0.0897551	0.852613
UGT8	LUAD	1.24483	3.7281e-08
PIGA	LUAD	-0.432068	0.000922389
PIGB	LUAD	0.0759444	0.22629
PIGM	LUAD	0.735587	1.09165e-20
PIGV	LUAD	0.119413	0.220589
PIGZ	LUAD	-0.230263	0.0648877
HAS1	LUAD	-2.18318	1.62194e-07
HAS2	LUAD	-0.926573	6.13736e-05
HAS3	LUAD	-0.989568	3.16821e-05
ALG1	LUAD	0.587191	2.21793e-16
ALG10	LUAD	0.627591	1.35903e-13
ALG10B	LUAD	0.26005	0.000681298
ALG11	LUAD	0.254592	0.013435
ALG12	LUAD	0.19878	0.000595273
ALG13	LUAD	0.211144	0.000835625
ALG14	LUAD	0.221433	0.000635303
ALG2	LUAD	-0.104718	0.0485579
ALG3	LUAD	1.09927	4.37402e-28
ALG5	LUAD	0.0784726	0.40436
ALG6	LUAD	0.704962	1.45346e-22
ALG8	LUAD	0.901657	2.68975e-28
ALG9	LUAD	0.130759	0.0491539
DPM1	LUAD	0.230723	0.000181564
FUT8	LUAD	1.22672	5.40942e-23
MGAT1	LUAD	-0.586125	1.90223e-16
MGAT2	LUAD	0.40316	2.03768e-09
MGAT3	LUAD	-3.84336	1.77158e-31
MGAT4A	LUAD	-0.50823	1.81818e-08
MGAT4B	LUAD	0.474894	1.379e-12
MGAT4C	LUAD	-1.11341	3.27543e-17
MGAT5	LUAD	-0.0707629	0.940648
STT3A	LUAD	0.768971	1.03858e-24
STT3B	LUAD	0.101764	0.0275739
UGGT1	LUAD	0.615852	4.90463e-17
UGGT2	LUAD	0.607525	7.73461e-17
LFNG	LUAD	0.691253	8.03692e-07
MFNG	LUAD	-1.6899	5.86876e-30
POFUT1	LUAD	0.302808	6.33789e-07
POFUT2	LUAD	0.499392	1.82064e-11
RFNG	LUAD	0.481536	2.16903e-13
B3GNT6	LUAD	4.27708	3.69574e-21
C1GALT1	LUAD	0.778438	2.43442e-13
GALNT1	LUAD	0.371242	1.54926e-07
GALNT10	LUAD	0.260736	0.016667
GALNT11	LUAD	0.0334139	0.837206
GALNT12	LUAD	-0.24998	0.0996863
GALNT13	LUAD	-3.19303	2.92827e-21
GALNT14	LUAD	3.15255	4.24358e-21
GALNT2	LUAD	0.71512	2.17658e-19
GALNT3	LUAD	0.514739	5.39128e-07
GALNT4	LUAD	0.895107	4.26833e-12
GALNT5	LUAD	-1.2126	5.24843e-09
GALNT6	LUAD	1.27682	4.56967e-12
GALNT7	LUAD	1.54124	1.8907e-29
GALNT8	LUAD	-0.114116	0.0223481
GALNT9	LUAD	-0.150289	0.505386
GCNT1	LUAD	0.0416383	0.723677
GCNT3	LUAD	4.00789	6.60829e-26
GCNT4	LUAD	-1.73729	8.57383e-19
OGT	LUAD	0.558532	4.97999e-07
GXYLT2	LUAD	0.19748	0.0931509
B3GALNT2	LUAD	0.726061	1.10469e-19
FKRP	LUAD	-0.111886	0.0651962
FKTN	LUAD	0.301532	7.01242e-07
LARGE	LUAD	-0.727353	8.82514e-06
MGAT5B	LUAD	-0.839589	3.43383e-05
POMGNT1	LUAD	0.183493	0.00416129
POMT1	LUAD	-0.0163189	0.988838
POMT2	LUAD	0.463246	1.44926e-11
TMTC1	LUAD	-1.86813	1.05071e-18
TMTC2	LUAD	-0.780426	3.10302e-13
TMTC3	LUAD	0.199311	0.00676024
TMTC4	LUAD	1.09579	8.00782e-25
B3GNTL1	LUAD	1.26931	4.42447e-24
CERCAM	LUAD	1.34661	1.27047e-19
GLT1D1	LUAD	-1.45543	1.00246e-15
GLT6D1	LUAD	-0.0020859	0.385879
GLT8D1	LUAD	0.0854866	0.0610712
GLT8D2	LUAD	-0.575802	4.84036e-05
GTDC1	LUAD	-0.293064	0.000105192
KDELC1	LUAD	0.226006	0.0526643
KDELC2	LUAD	0.275185	0.000665156
DPY19L1	LUSC	-0.213581	0.00843225
DPY19L2	LUSC	-0.340321	0.0988343
DPY19L3	LUSC	-0.396689	4.88098e-06
DPY19L4	LUSC	0.417372	4.91541e-08
A4GNT	LUSC	-1.06569	2.31002e-11
ABO	LUSC	-1.11537	0.000948151
B3GAT1	LUSC	-1.26851	3.04736e-11
B3GAT2	LUSC	0.203103	0.226567
B4GALNT2	LUSC	1.22826	0.00343375
FUT1	LUSC	-0.275394	0.044752
FUT10	LUSC	-0.00601203	0.693144
FUT11	LUSC	-0.480819	5.28995e-07
FUT2	LUSC	2.0528	8.46597e-18
FUT3	LUSC	0.725258	0.00037261
FUT4	LUSC	-0.245794	0.00402608
FUT5	LUSC	0.831456	1.87351e-08
FUT6	LUSC	1.09153	0.000228846
FUT7	LUSC	-0.703695	0.000105192
FUT9	LUSC	1.62447	3.28919e-11
ST3GAL1	LUSC	-0.671698	2.46372e-05
ST3GAL2	LUSC	-0.967459	4.75686e-18
ST3GAL3	LUSC	-0.0706874	0.289941
ST3GAL4	LUSC	-0.204104	0.00776932
ST3GAL5	LUSC	-2.31191	3.50051e-27
ST3GAL6	LUSC	-1.3883	9.98277e-18
ST6GAL1	LUSC	-1.04464	3.35479e-09
ST6GAL2	LUSC	-0.414479	0.134291
ST6GALNAC1	LUSC	-0.5211	0.117259
ST6GALNAC2	LUSC	0.589885	9.35579e-08
ST6GALNAC3	LUSC	-2.82848	1.3216e-26
ST6GALNAC4	LUSC	-1.0783	9.92518e-24
ST6GALNAC5	LUSC	-2.71839	2.33277e-27
ST6GALNAC6	LUSC	-1.75924	7.19152e-30
ST8SIA1	LUSC	-1.03185	2.73598e-08
ST8SIA2	LUSC	2.50392	1.52538e-14
ST8SIA3	LUSC	-0.174358	8.63865e-07
ST8SIA4	LUSC	-1.09191	6.37538e-13
ST8SIA5	LUSC	0.408765	0.0765477
ST8SIA6	LUSC	-3.41269	1.47255e-24
B3GALT1	LUSC	-0.292355	0.00317357
B3GALT2	LUSC	-2.95882	8.88984e-23
B3GALT4	LUSC	-0.430117	7.80258e-06
B3GALT5	LUSC	1.28082	1.15457e-05
B3GNT2	LUSC	-0.333527	1.94094e-05
B3GNT3	LUSC	2.26417	1.26891e-14
B3GNT4	LUSC	3.19217	7.82157e-28
B3GNT7	LUSC	-2.74665	3.84597e-27
B3GNT8	LUSC	-1.62654	1.58927e-19
B3GNT9	LUSC	-0.0142446	0.801588
B4GALNT3	LUSC	0.357157	0.0200844
B4GALNT4	LUSC	5.97105	1.08051e-28
B4GALT1	LUSC	0.0598715	0.779435
B4GALT2	LUSC	1.39116	2.7627e-27
B4GALT3	LUSC	0.708772	1.97509e-21
B4GALT4	LUSC	1.81722	6.52813e-27
GCNT2	LUSC	-0.663516	0.000262737
GCNT7	LUSC	-0.0617721	0.520889
GYG1	LUSC	0.25032	0.0134501
GYG2	LUSC	1.28067	3.32163e-12
GYS1	LUSC	0.880835	1.06478e-20
GYS2	LUSC	-0.000967503	0.225702
B3GALT6	LUSC	0.315132	7.08939e-05
B3GAT3	LUSC	0.543601	1.67531e-11
B4GALT7	LUSC	0.549477	7.15198e-14
CHPF	LUSC	1.0578	3.12907e-15
CHPF2	LUSC	0.554893	2.55662e-11
CHSY1	LUSC	-0.162203	0.289941
CHSY3	LUSC	-0.910394	1.40287e-07
CSGALNACT1	LUSC	-1.51861	3.97093e-20
CSGALNACT2	LUSC	-0.714845	4.47202e-14
EXT1	LUSC	0.600114	2.39026e-10
EXT2	LUSC	0.404305	1.02537e-07
EXTL1	LUSC	-0.795128	4.25908e-07
EXTL2	LUSC	-0.117016	0.151144
EXTL3	LUSC	0.250491	0.00642766
XYLT1	LUSC	-0.426491	0.0674637
XYLT2	LUSC	0.936226	5.24471e-21
A4GALT	LUSC	1.03573	4.56673e-10
B3GALNT1	LUSC	-0.814586	2.76684e-07
B3GNT5	LUSC	1.16228	3.31168e-14
B4GALNT1	LUSC	3.42636	4.00422e-22
B4GALT5	LUSC	-0.01545	0.984226
B4GALT6	LUSC	0.891703	9.11354e-10
GBGT1	LUSC	-1.08197	3.04436e-15
UGCG	LUSC	-0.452663	0.00037261
UGT8	LUSC	2.05776	4.52503e-13
PIGA	LUSC	-0.752533	2.25028e-07
PIGB	LUSC	-0.095721	0.253353
PIGM	LUSC	0.324587	3.6273e-05
PIGV	LUSC	-0.0796153	0.194903
PIGZ	LUSC	0.372207	0.00309901
HAS1	LUSC	-2.22199	2.06695e-08
HAS2	LUSC	-1.22002	8.72167e-06
HAS3	LUSC	1.20398	8.9542e-09
ALG1	LUSC	-0.0203574	0.905555
ALG10	LUSC	1.25833	8.03696e-25
ALG10B	LUSC	0.413367	2.30704e-07
ALG11	LUSC	-0.0819409	0.285732
ALG12	LUSC	0.196944	0.00144446
ALG13	LUSC	-0.0016776	0.745796
ALG14	LUSC	-0.117135	0.0706591
ALG2	LUSC	-0.33518	5.22878e-07
ALG3	LUSC	2.01583	5.00528e-29
ALG5	LUSC	-0.356176	1.60099e-06
ALG6	LUSC	0.879001	3.15217e-23
ALG8	LUSC	0.653108	1.20448e-17
ALG9	LUSC	-0.11545	0.0530504
DPM1	LUSC	0.718802	5.37567e-17
FUT8	LUSC	0.603304	5.24157e-08
MGAT1	LUSC	-0.701309	1.25202e-16
MGAT2	LUSC	0.376105	2.0573e-08
MGAT3	LUSC	-3.13609	3.71775e-23
MGAT4A	LUSC	-1.73859	3.45062e-24
MGAT4B	LUSC	0.0486817	0.782045
MGAT4C	LUSC	-0.135584	0.0270785
MGAT5	LUSC	-0.173812	0.659599
STT3A	LUSC	0.596489	1.16659e-15
STT3B	LUSC	-0.103972	0.127959
UGGT1	LUSC	0.532283	1.74042e-13
UGGT2	LUSC	0.019536	0.711308
LFNG	LUSC	-0.615212	1.05907e-05
MFNG	LUSC	-2.58211	4.22091e-29
POFUT1	LUSC	0.807209	2.84222e-22
POFUT2	LUSC	0.185612	0.0210993
RFNG	LUSC	0.273911	0.000109822
B3GNT6	LUSC	0.0682622	0.576048
C1GALT1	LUSC	0.282034	0.00386363
GALNT1	LUSC	0.718538	2.21098e-14
GALNT10	LUSC	-1.15828	3.36895e-18
GALNT11	LUSC	-0.0681794	0.102967
GALNT12	LUSC	-1.38	2.11004e-20
GALNT13	LUSC	-1.96713	1.07787e-08
GALNT14	LUSC	3.75709	5.23426e-22
GALNT2	LUSC	0.847095	8.8995e-15
GALNT3	LUSC	0.882584	2.01516e-15
GALNT4	LUSC	0.258847	0.00359576
GALNT5	LUSC	-2.21497	2.61257e-18
GALNT6	LUSC	0.722599	1.45591e-06
GALNT7	LUSC	0.973887	3.24104e-17
GALNT8	LUSC	0.460581	0.885319
GALNT9	LUSC	-0.398247	0.52323
GCNT1	LUSC	-0.382523	0.0262283
GCNT3	LUSC	1.22729	3.63997e-05
GCNT4	LUSC	-1.61738	4.24588e-19
OGT	LUSC	0.134545	0.188262
GXYLT2	LUSC	-0.296263	0.302762
B3GALNT2	LUSC	1.23744	1.77545e-27
FKRP	LUSC	0.0917514	0.301333
FKTN	LUSC	0.363416	2.03529e-07
LARGE	LUSC	-0.533356	0.00239679
MGAT5B	LUSC	-0.734518	0.000628985
POMGNT1	LUSC	0.250146	0.000719311
POMT1	LUSC	-0.354349	3.738e-08
POMT2	LUSC	0.388305	3.90865e-08
TMTC1	LUSC	-0.14962	0.76075
TMTC2	LUSC	-0.838567	1.57677e-09
TMTC3	LUSC	1.61252	9.79537e-27
TMTC4	LUSC	0.852698	1.00183e-14
B3GNTL1	LUSC	0.422016	3.57994e-05
CERCAM	LUSC	1.32759	6.27281e-16
GLT1D1	LUSC	-1.95205	4.9131e-16
GLT6D1	LUSC	0.021753	0.338197
GLT8D1	LUSC	-0.180544	0.000394112
GLT8D2	LUSC	-0.851765	3.21169e-06
GTDC1	LUSC	0.0609577	0.129979
KDELC1	LUSC	0.741339	1.07298e-09
KDELC2	LUSC	0.311932	0.000104318
DPY19L1	PRAD	-0.597314	1.26027e-09
DPY19L2	PRAD	0.514713	0.00715556
DPY19L3	PRAD	0.0460111	0.401675
DPY19L4	PRAD	-0.221882	0.000504488
A4GNT	PRAD	0.00029562	0.711956
ABO	PRAD	-2.055	6.86272e-13
B3GAT1	PRAD	1.88055	9.80664e-12
B3GAT2	PRAD	0.0252353	0.376413
B4GALNT2	PRAD	-0.050284	0.728836
FUT1	PRAD	0.400117	3.76521e-05
FUT10	PRAD	-0.774689	5.95087e-15
FUT11	PRAD	-0.132228	0.193885
FUT2	PRAD	-1.52769	6.18324e-09
FUT3	PRAD	-2.43056	7.6486e-11
FUT4	PRAD	-0.398882	2.2809e-05
FUT5	PRAD	-0.148151	0.132428
FUT6	PRAD	-1.50341	5.9589e-05
FUT7	PRAD	0.255536	0.111458
FUT9	PRAD	-0.250894	0.302778
ST3GAL1	PRAD	-0.868541	1.44586e-08
ST3GAL2	PRAD	-0.469237	1.99826e-06
ST3GAL3	PRAD	0.0887885	0.234725
ST3GAL4	PRAD	0.168103	0.365842
ST3GAL5	PRAD	-0.899774	3.2872e-09
ST3GAL6	PRAD	-0.231456	0.0501791
ST6GAL1	PRAD	0.151752	0.85186
ST6GAL2	PRAD	-1.13343	1.63221e-09
ST6GALNAC1	PRAD	0.483754	0.0154621
ST6GALNAC2	PRAD	-1.88489	4.63287e-20
ST6GALNAC3	PRAD	-0.852291	1.69971e-09
ST6GALNAC4	PRAD	-1.53902	2.65094e-19
ST6GALNAC5	PRAD	0.0620628	0.905708
ST6GALNAC6	PRAD	-0.306779	0.000203271
ST8SIA1	PRAD	-1.25972	2.35226e-12
ST8SIA2	PRAD	-0.610579	0.000627879
ST8SIA3	PRAD	-0.506064	0.00906102
ST8SIA4	PRAD	-0.318656	0.12358
ST8SIA5	PRAD	0.493078	0.000148511
ST8SIA6	PRAD	-0.447724	0.0888048
B3GALT1	PRAD	-0.273765	0.0522687
B3GALT2	PRAD	-1.80345	3.92489e-16
B3GALT4	PRAD	-0.570113	4.12425e-09
B3GALT5	PRAD	-0.807349	0.00123923
B3GNT2	PRAD	-0.336733	4.99882e-05
B3GNT3	PRAD	-1.70492	3.32489e-08
B3GNT4	PRAD	0.840657	2.81702e-07
B3GNT7	PRAD	-0.305548	0.0384827
B3GNT8	PRAD	-1.73397	5.18724e-20
B3GNT9	PRAD	-1.2865	6.80648e-20
B4GALNT3	PRAD	-0.0929798	0.622074
B4GALNT4	PRAD	1.66742	1.40265e-17
B4GALT1	PRAD	-0.360521	1.09338e-06
B4GALT2	PRAD	0.105965	0.0302205
B4GALT3	PRAD	0.551542	7.18042e-16
B4GALT4	PRAD	-0.0908857	0.636908
GCNT2	PRAD	-0.128585	0.00134605
GCNT7	PRAD	0.265528	0.218948
GYG1	PRAD	-0.320927	2.67584e-05
GYG2	PRAD	-0.000463551	0.957314
GYS1	PRAD	0.127822	0.021159
GYS2	PRAD	-0.223254	0.000298955
B3GALT6	PRAD	0.83699	1.73894e-18
B3GAT3	PRAD	0.541104	2.57388e-10
B4GALT7	PRAD	0.10609	0.0585739
CHPF	PRAD	0.30289	0.000492047
CHPF2	PRAD	0.322586	2.97559e-09
CHSY1	PRAD	0.110568	0.0657334
CHSY3	PRAD	0.337004	0.0352476
CSGALNACT1	PRAD	0.505121	0.00194536
CSGALNACT2	PRAD	0.163405	0.0240255
EXT1	PRAD	-0.445989	8.52779e-11
EXT2	PRAD	0.0523522	0.130804
EXTL1	PRAD	-0.556205	0.00816466
EXTL2	PRAD	-0.114574	0.185278
EXTL3	PRAD	-0.340751	7.7802e-07
XYLT1	PRAD	-0.194593	0.0655595
XYLT2	PRAD	0.00432131	0.845559
A4GALT	PRAD	-0.758137	5.06309e-08
B3GALNT1	PRAD	-0.580295	2.50048e-06
B3GNT5	PRAD	-0.646481	0.000880426
B4GALNT1	PRAD	-1.18734	1.40978e-11
B4GALT5	PRAD	-0.482066	3.75138e-11
B4GALT6	PRAD	-0.833164	1.6337e-09
GBGT1	PRAD	-0.367969	0.000132062
UGCG	PRAD	-0.243211	0.421352
UGT8	PRAD	-1.2784	1.05686e-11
PIGA	PRAD	-0.134684	0.551729
PIGB	PRAD	0.0296599	0.393918
PIGM	PRAD	0.252447	4.50462e-05
PIGV	PRAD	-0.00682634	0.89103
PIGZ	PRAD	0.263617	0.0141206
HAS1	PRAD	-0.0277902	0.505512
HAS2	PRAD	-1.04097	4.76648e-05
HAS3	PRAD	-0.975145	4.85076e-07
ALG1	PRAD	0.206911	0.00105715
ALG10	PRAD	-0.125277	0.050924
ALG10B	PRAD	0.0798185	0.38215
ALG11	PRAD	0.0232921	0.675035
ALG12	PRAD	0.20942	0.000550306
ALG13	PRAD	0.185523	5.83987e-05
ALG14	PRAD	0.290805	1.73738e-06
ALG2	PRAD	0.0960656	0.0782139
ALG3	PRAD	0.426469	2.65662e-08
ALG5	PRAD	-0.0828061	0.553435
ALG6	PRAD	0.62458	1.96842e-15
ALG8	PRAD	0.375822	5.08501e-08
ALG9	PRAD	0.0103746	0.425836
DPM1	PRAD	-0.0395349	0.931673
FUT8	PRAD	-0.303571	0.0192184
MGAT1	PRAD	-0.0654071	0.274511
MGAT2	PRAD	0.113726	0.0214783
MGAT3	PRAD	-0.864844	7.19552e-07
MGAT4A	PRAD	0.553861	2.62933e-09
MGAT4B	PRAD	0.654488	5.834e-20
MGAT4C	PRAD	-1.54458	8.81036e-19
MGAT5	PRAD	-0.475092	0.0270785
STT3A	PRAD	0.191207	0.000739814
STT3B	PRAD	-0.357983	0.000716309
UGGT1	PRAD	0.0290524	0.759472
UGGT2	PRAD	0.136401	0.0996391
LFNG	PRAD	1.11652	1.03077e-09
MFNG	PRAD	-0.128163	0.337089
POFUT1	PRAD	0.034668	0.491468
POFUT2	PRAD	0.185683	5.49982e-06
RFNG	PRAD	0.38654	1.34925e-07
B3GNT6	PRAD	2.39915	1.62634e-06
C1GALT1	PRAD	-0.299146	0.000945593
GALNT1	PRAD	0.326302	1.86319e-05
GALNT10	PRAD	0.451401	0.00283102
GALNT11	PRAD	0.207771	2.7288e-05
GALNT12	PRAD	-0.14069	0.49475
GALNT13	PRAD	-1.21225	1.92301e-05
GALNT14	PRAD	-0.550514	0.00147663
GALNT2	PRAD	0.0529995	0.395101
GALNT3	PRAD	0.822032	1.26027e-09
GALNT4	PRAD	-0.130582	0.160978
GALNT5	PRAD	-1.24121	4.014e-07
GALNT6	PRAD	-1.22769	3.21444e-14
GALNT7	PRAD	1.27515	3.84473e-11
GALNT8	PRAD	-0.310936	5.46277e-05
GALNT9	PRAD	-1.80312	2.02537e-15
GCNT1	PRAD	1.67605	1.47814e-14
GCNT3	PRAD	-1.02964	0.000348693
GCNT4	PRAD	-2.31626	9.52998e-22
OGT	PRAD	0.877835	4.39078e-15
GXYLT2	PRAD	-0.810656	3.7184e-06
B3GALNT2	PRAD	0.0453823	0.616791
FKRP	PRAD	-0.054254	0.423585
FKTN	PRAD	0.274635	7.80258e-06
LARGE	PRAD	-1.11614	2.27042e-17
MGAT5B	PRAD	1.44572	8.60702e-11
POMGNT1	PRAD	0.189008	0.0147449
POMT1	PRAD	0.318646	1.55723e-08
POMT2	PRAD	0.102217	0.0241885
TMTC1	PRAD	-0.782695	2.42645e-07
TMTC2	PRAD	-0.118258	0.424267
TMTC3	PRAD	-0.389169	3.31227e-09
TMTC4	PRAD	1.04289	3.24779e-17
B3GNTL1	PRAD	0.653364	1.31779e-13
CERCAM	PRAD	-0.647919	7.11912e-10
GLT1D1	PRAD	-1.58511	4.02927e-13
GLT6D1	PRAD	0.427102	0.286157
GLT8D1	PRAD	0.179934	2.96944e-06
GLT8D2	PRAD	-0.546384	0.000169907
GTDC1	PRAD	-0.183468	0.00624503
KDELC1	PRAD	-0.316042	0.00440352
KDELC2	PRAD	-0.712186	5.39672e-14
DPY19L1	READ	0.602	0.00063078
DPY19L2	READ	-2.11544	2.3744e-05
DPY19L3	READ	0.465437	0.0111428
DPY19L4	READ	0.383688	0.0446573
A4GNT	READ	0.280104	0.146403
ABO	READ	-0.646625	0.145141
B3GAT1	READ	-1.0375	0.00100122
B3GAT2	READ	-0.136937	0.537636
B4GALNT2	READ	-4.62662	7.52713e-06
FUT1	READ	2.5955	3.92008e-07
FUT10	READ	0.0030625	0.805086
FUT11	READ	-0.23575	0.219972
FUT2	READ	-0.027375	0.809116
FUT3	READ	-0.171563	0.924334
FUT4	READ	0.503812	0.0119547
FUT5	READ	1.00044	0.0560619
FUT6	READ	-0.0689375	0.611507
FUT7	READ	0.811562	0.0549745
FUT9	READ	-2.9171	2.02388e-05
ST3GAL1	READ	0.428625	0.204261
ST3GAL2	READ	0.783438	0.000466656
ST3GAL3	READ	-1.42681	9.05413e-05
ST3GAL4	READ	-2.31537	1.61891e-05
ST3GAL5	READ	-0.868937	0.00585303
ST3GAL6	READ	-1.34181	0.00335938
ST6GAL1	READ	-0.154375	0.957717
ST6GAL2	READ	-2.6385	0.000288663
ST6GALNAC1	READ	-2.43463	2.48321e-05
ST6GALNAC2	READ	-1.74238	0.000356941
ST6GALNAC3	READ	-2.13819	1.73636e-06
ST6GALNAC4	READ	-0.3405	0.219972
ST6GALNAC5	READ	-0.70275	0.153623
ST6GALNAC6	READ	-3.23681	5.93923e-07
ST8SIA1	READ	-3.05	2.07009e-06
ST8SIA2	READ	-1.22044	0.00123052
ST8SIA3	READ	-2.84909	2.82636e-06
ST8SIA4	READ	-1.21919	0.000131912
ST8SIA5	READ	-0.678687	0.0147748
ST8SIA6	READ	-2.08381	0.000136752
B3GALT1	READ	-4.39163	4.94834e-07
B3GALT2	READ	-2.05262	0.000104631
B3GALT4	READ	-1.36669	5.81687e-06
B3GALT5	READ	-3.27381	1.25706e-05
B3GNT2	READ	-0.512875	0.00408442
B3GNT3	READ	-0.189937	0.296782
B3GNT4	READ	0.860437	0.039428
B3GNT7	READ	-4.52888	1.17549e-06
B3GNT8	READ	-0.766563	0.0144808
B3GNT9	READ	0.299125	0.156864
B4GALNT3	READ	-0.875437	0.0107465
B4GALNT4	READ	2.24844	0.00579867
B4GALT1	READ	-0.166125	0.761996
B4GALT2	READ	0.270437	0.0916948
B4GALT3	READ	0.634687	8.1023e-05
B4GALT4	READ	-0.428875	0.00874947
GCNT2	READ	-3.78256	5.93923e-07
GCNT7	READ	0.093375	0.688867
GYG1	READ	-0.51275	0.0200617
GYG2	READ	0.579812	0.0323979
GYS1	READ	0.0384375	0.896813
GYS2	READ	0.0735062	0.792541
B3GALT6	READ	0.925375	1.92301e-05
B3GAT3	READ	0.555625	0.000623939
B4GALT7	READ	0.67875	0.000378443
CHPF	READ	1.751	1.32114e-06
CHPF2	READ	0.421438	0.0191975
CHSY1	READ	0.286625	0.14334
CHSY3	READ	0.512938	0.122884
CSGALNACT1	READ	-0.07925	0.562314
CSGALNACT2	READ	-0.169687	0.473497
EXT1	READ	-0.661438	0.000374251
EXT2	READ	0.08875	0.278429
EXTL1	READ	-2.33069	9.77765e-06
EXTL2	READ	-0.295375	0.281181
EXTL3	READ	0.102	0.711956
XYLT1	READ	-0.581125	0.00626712
XYLT2	READ	0.240125	0.0537916
A4GALT	READ	-0.847938	0.0115259
B3GALNT1	READ	-0.798187	0.0685925
B3GNT5	READ	-1.08519	4.26364e-05
B4GALNT1	READ	-1.15056	0.00987189
B4GALT5	READ	0.100062	0.467838
B4GALT6	READ	-0.334	0.226567
GBGT1	READ	0.211813	0.57671
UGCG	READ	-1.02525	1.97284e-05
UGT8	READ	-0.1445	0.645504
PIGA	READ	0.342	0.0426597
PIGB	READ	-0.371688	0.0370233
PIGM	READ	0.4335	0.000356941
PIGV	READ	-0.01075	0.92862
PIGZ	READ	-1.3765	9.16424e-05
HAS1	READ	-1.42106	0.0820627
HAS2	READ	-0.478438	0.17847
HAS3	READ	0.846938	0.100743
ALG1	READ	0.534063	0.00114869
ALG10	READ	0.441625	0.00805863
ALG10B	READ	0.17925	0.227649
ALG11	READ	1.06919	7.59894e-05
ALG12	READ	-0.177625	0.193169
ALG13	READ	-0.164312	0.487264
ALG14	READ	-0.373188	0.038856
ALG2	READ	0.230625	0.0561745
ALG3	READ	1.19463	2.07009e-06
ALG5	READ	0.397438	0.0169793
ALG6	READ	0.04125	0.360289
ALG8	READ	0.730187	7.0167e-05
ALG9	READ	0.0798125	0.228754
DPM1	READ	0.680063	0.00109632
FUT8	READ	0.462188	0.0443569
MGAT1	READ	-0.341438	0.0186825
MGAT2	READ	-0.373875	0.00843225
MGAT3	READ	-0.681812	0.125214
MGAT4A	READ	-0.987437	2.0263e-05
MGAT4B	READ	-0.0826875	0.710146
MGAT4C	READ	-2.27983	6.62708e-07
MGAT5	READ	0.207125	0.42081
STT3A	READ	0.493187	0.00138929
STT3B	READ	0.531375	0.00109632
UGGT1	READ	0.463062	0.0209133
UGGT2	READ	0.885687	3.61434e-05
LFNG	READ	0.98175	0.00052685
MFNG	READ	-1.02537	0.000292013
POFUT1	READ	1.06787	0.000120496
POFUT2	READ	0.263437	0.0310732
RFNG	READ	0.449875	0.0112247
B3GNT6	READ	-3.94537	0.000183688
C1GALT1	READ	0.338688	0.0174286
GALNT1	READ	-0.936813	2.21128e-05
GALNT10	READ	-0.323937	0.14334
GALNT11	READ	0.0294375	0.62338
GALNT12	READ	-1.73069	9.78112e-07
GALNT13	READ	-2.92862	5.31456e-06
GALNT14	READ	-0.0080625	0.777184
GALNT2	READ	0.314937	0.0336947
GALNT3	READ	0.008625	0.654163
GALNT4	READ	0.477625	0.0456875
GALNT5	READ	-0.799625	0.0118454
GALNT6	READ	2.09781	1.23441e-06
GALNT7	READ	-0.815063	0.00123079
GALNT8	READ	-1.88512	0.000717025
GALNT9	READ	-0.70775	0.0526643
GCNT1	READ	0.124563	0.427274
GCNT3	READ	-2.96044	1.94037e-06
GCNT4	READ	-2.45231	1.04909e-05
OGT	READ	1.06038	1.74019e-05
GXYLT2	READ	-0.473437	0.3803
B3GALNT2	READ	0.285625	0.0595656
FKRP	READ	0.0598125	0.926652
FKTN	READ	0.547687	0.000241193
LARGE	READ	-1.39375	2.76733e-06
MGAT5B	READ	-1.828	1.99161e-05
POMGNT1	READ	0.503375	0.00223091
POMT1	READ	-0.151312	0.164756
POMT2	READ	0.200125	0.254968
TMTC1	READ	-2.41619	4.61852e-06
TMTC2	READ	-0.776938	0.00464634
TMTC3	READ	-0.124375	0.768811
TMTC4	READ	1.06387	2.82563e-05
B3GNTL1	READ	1.71237	5.02649e-07
CERCAM	READ	-0.002625	0.864511
GLT1D1	READ	-1.34662	0.00192548
GLT6D1	READ	3.01625	0.0199918
GLT8D1	READ	0.073125	0.436739
GLT8D2	READ	-1.17394	0.00241025
GTDC1	READ	-0.174875	0.363748
KDELC1	READ	0.782937	0.00220727
KDELC2	READ	-0.060875	0.944983
DPY19L1	STAD	1.30866	1.03099e-16
DPY19L2	STAD	-0.708282	0.161776
DPY19L3	STAD	0.443188	0.000372944
DPY19L4	STAD	0.664093	2.4456e-09
A4GNT	STAD	-1.10422	0.137222
ABO	STAD	-0.0159518	0.911092
B3GAT1	STAD	-1.4603	0.000245077
B3GAT2	STAD	0.262086	0.070421
B4GALNT2	STAD	-2.12786	4.68164e-05
FUT1	STAD	0.0900069	0.855413
FUT10	STAD	0.264947	0.0211127
FUT11	STAD	-0.0311497	0.619327
FUT2	STAD	0.558224	0.580857
FUT3	STAD	0.253528	0.588421
FUT4	STAD	1.13235	1.94094e-05
FUT5	STAD	0.0244647	0.967324
FUT6	STAD	0.313687	0.957521
FUT7	STAD	-0.218633	0.561469
FUT9	STAD	-1.1954	0.107403
ST3GAL1	STAD	0.169986	0.35057
ST3GAL2	STAD	0.43158	0.0326975
ST3GAL3	STAD	-1.04341	2.68833e-06
ST3GAL4	STAD	-0.577115	0.0253435
ST3GAL5	STAD	-0.498833	0.00162951
ST3GAL6	STAD	-0.387418	0.0111658
ST6GAL1	STAD	0.589494	0.0381654
ST6GAL2	STAD	-1.44409	0.00361159
ST6GALNAC1	STAD	-0.575453	0.00353718
ST6GALNAC2	STAD	-0.998434	0.000281803
ST6GALNAC3	STAD	-0.909442	4.42957e-05
ST6GALNAC4	STAD	-0.259208	0.110266
ST6GALNAC5	STAD	-0.0996971	0.843167
ST6GALNAC6	STAD	-1.26617	2.80964e-11
ST8SIA1	STAD	-1.00003	0.000280488
ST8SIA2	STAD	0.902793	0.00353108
ST8SIA3	STAD	-1.78518	3.54703e-06
ST8SIA4	STAD	0.504609	0.0234689
ST8SIA5	STAD	0.119749	0.935084
ST8SIA6	STAD	-1.39482	1.17464e-08
B3GALT1	STAD	-0.0569501	0.76075
B3GALT2	STAD	-0.808489	8.30515e-06
B3GALT4	STAD	-1.14256	1.57812e-13
B3GALT5	STAD	-0.883884	0.0364895
B3GNT2	STAD	0.161525	0.605153
B3GNT3	STAD	0.945718	0.646225
B3GNT4	STAD	1.25771	4.61764e-06
B3GNT7	STAD	0.0388744	0.503607
B3GNT8	STAD	-1.23394	0.0016564
B3GNT9	STAD	-0.0585955	0.728836
B4GALNT3	STAD	0.360007	0.580857
B4GALNT4	STAD	0.592995	0.262597
B4GALT1	STAD	0.270998	0.0828708
B4GALT2	STAD	0.0473115	0.703575
B4GALT3	STAD	0.202854	0.596755
B4GALT4	STAD	0.235494	0.121701
GCNT2	STAD	-1.29233	2.75349e-08
GCNT7	STAD	0.50295	0.0116597
GYG1	STAD	-0.50138	0.00801914
GYG2	STAD	0.59612	0.0219973
GYS1	STAD	-0.194812	0.00650818
GYS2	STAD	-1.79756	0.0265856
B3GALT6	STAD	0.618251	5.34722e-08
B3GAT3	STAD	0.14464	0.425951
B4GALT7	STAD	0.160754	0.168109
CHPF	STAD	0.635869	8.05363e-05
CHPF2	STAD	0.353339	0.00402151
CHSY1	STAD	0.449088	6.35305e-05
CHSY3	STAD	1.39364	4.50094e-11
CSGALNACT1	STAD	-0.0807091	0.464833
CSGALNACT2	STAD	0.610472	2.16074e-05
EXT1	STAD	0.353287	0.000211878
EXT2	STAD	0.125714	0.155506
EXTL1	STAD	-0.754633	0.00368776
EXTL2	STAD	0.191174	0.170463
EXTL3	STAD	-0.0436764	0.952804
XYLT1	STAD	-0.362723	0.0383434
XYLT2	STAD	-0.353415	0.0675059
A4GALT	STAD	-0.931466	1.10262e-05
B3GALNT1	STAD	0.236096	0.0939114
B3GNT5	STAD	-0.0344303	0.533165
B4GALNT1	STAD	0.150145	0.503639
B4GALT5	STAD	0.364072	0.000107419
B4GALT6	STAD	0.126358	0.46025
GBGT1	STAD	-0.452692	0.077123
UGCG	STAD	-0.53391	0.000193989
UGT8	STAD	1.35577	0.00402151
PIGA	STAD	0.508867	0.000110546
PIGB	STAD	-0.0279036	0.975909
PIGM	STAD	0.461642	1.49444e-06
PIGV	STAD	-0.168706	0.0519552
PIGZ	STAD	-0.0706059	0.930962
HAS1	STAD	-1.00055	0.0172792
HAS2	STAD	0.142334	0.9671
HAS3	STAD	-1.12572	0.00273309
ALG1	STAD	0.347666	0.0474545
ALG10	STAD	0.719793	3.81813e-09
ALG10B	STAD	0.161687	0.0348488
ALG11	STAD	1.13736	2.12627e-11
ALG12	STAD	-0.062475	0.365842
ALG13	STAD	-0.104045	0.220709
ALG14	STAD	-0.120754	0.388014
ALG2	STAD	0.156341	0.216749
ALG3	STAD	0.936437	5.78321e-12
ALG5	STAD	0.364606	0.00241041
ALG6	STAD	0.728757	4.64165e-09
ALG8	STAD	0.885935	4.38244e-12
ALG9	STAD	-0.126654	0.0326975
DPM1	STAD	0.505404	8.0001e-07
FUT8	STAD	0.49999	0.0924195
MGAT1	STAD	-0.414096	1.88628e-05
MGAT2	STAD	0.0849122	0.947713
MGAT3	STAD	0.346771	0.664232
MGAT4A	STAD	0.284217	0.0398003
MGAT4B	STAD	0.480568	0.0456875
MGAT4C	STAD	-1.10504	4.17046e-06
MGAT5	STAD	0.163332	0.143007
STT3A	STAD	0.479274	1.40725e-05
STT3B	STAD	0.407373	0.000112021
UGGT1	STAD	0.587036	3.12154e-11
UGGT2	STAD	0.684885	8.77998e-08
LFNG	STAD	1.00583	0.000515604
MFNG	STAD	-0.250468	0.193055
POFUT1	STAD	0.697948	1.99272e-07
POFUT2	STAD	0.227181	0.17459
RFNG	STAD	-0.172954	0.021777
B3GNT6	STAD	-3.3302	7.53547e-07
C1GALT1	STAD	0.849225	6.93238e-06
GALNT1	STAD	0.0280998	0.475953
GALNT10	STAD	0.223225	0.491892
GALNT11	STAD	-0.258565	0.00930008
GALNT12	STAD	-0.774874	3.42966e-06
GALNT13	STAD	-0.716723	0.0511867
GALNT14	STAD	-0.560558	0.197048
GALNT2	STAD	-0.0162203	0.705629
GALNT3	STAD	1.32624	0.0401249
GALNT4	STAD	1.19259	1.96805e-05
GALNT5	STAD	0.858947	0.316055
GALNT6	STAD	0.682733	0.543319
GALNT7	STAD	0.287349	0.27768
GALNT8	STAD	-0.245281	0.892072
GALNT9	STAD	-0.282895	0.130373
GCNT1	STAD	0.302203	0.673686
GCNT3	STAD	0.880688	0.418465
GCNT4	STAD	-2.89454	1.2855e-13
OGT	STAD	0.696826	2.5691e-07
GXYLT2	STAD	0.402995	0.167985
B3GALNT2	STAD	0.10621	0.263882
FKRP	STAD	-0.136699	0.228731
FKTN	STAD	0.732224	1.13272e-11
LARGE	STAD	-0.50537	0.000112021
MGAT5B	STAD	-0.531064	0.00988898
POMGNT1	STAD	0.213904	0.0221746
POMT1	STAD	0.00823064	0.909251
POMT2	STAD	0.33809	0.00173462
TMTC1	STAD	-1.34007	0.000131507
TMTC2	STAD	-0.196034	0.181048
TMTC3	STAD	0.102003	0.27786
TMTC4	STAD	1.07624	1.7495e-14
B3GNTL1	STAD	1.03882	1.70637e-12
CERCAM	STAD	0.0756971	0.738304
GLT1D1	STAD	-0.542045	0.00423571
[truncated: 674 more rows]
