# Supplementary material for: An integrative pan‐cancer analysis of the molecular and biological features of glycosyltransferases
Source: Clin Transl Med. 2022 Jul 8;12(7):e872. doi: 10.1002/ctm2.872 (PMC9270580; doi:10.1002/ctm2.872)
Supplement: Supplementary file 1 — Supporting Information [file CTM2-12-e872-s001.zip › ctm2872-sup-0001-SuppMat/SupplementaryFiles20220516/STable/S5.xlsx]

## Sheet: Sheet1
Supplementary Table 5. Survival analysis of GTs.
p.val	HR	Gene	Cancer	Note:
0.388273	1.38722	DPY19L1	ACC	HR > 1, the higher expression is associated with poorer prognosis of patients.
0.488636	0.770648	DPY19L2	ACC	HR < 1, the higher expression is associated with better prognosis of patients.
0.978919	1.01002	DPY19L3	ACC
0.146701	0.570193	DPY19L4	ACC
0.546298	0.777863	A4GNT	ACC
0.0232345	0.412769	ABO	ACC
0.557291	1.25026	B3GAT1	ACC
0.494572	1.29402	B3GAT2	ACC
0.0471926	0.36262	B4GALNT2	ACC
0.0767893	1.95232	FUT1	ACC
0.907187	1.04505	FUT10	ACC
0.0118122	2.57755	FUT11	ACC
0.000578601	4.26333	FUT2	ACC
0.321385	1.45612	FUT3	ACC
0.351341	1.42393	FUT4	ACC
0.588808	0.815417	FUT5	ACC
0.267635	1.51632	FUT6	ACC
0.107902	0.53721	FUT7	ACC
0.286844	0.528558	FUT9	ACC
0.928963	1.03406	ST3GAL1	ACC
0.501248	1.28705	ST3GAL2	ACC
0.474193	1.30981	ST3GAL3	ACC
0.00344484	3.32037	ST3GAL4	ACC
0.231462	1.57141	ST3GAL5	ACC
0.0116048	0.37717	ST3GAL6	ACC
0.0511973	2.10445	ST6GAL1	ACC
0.432865	1.34192	ST6GAL2	ACC
0.490195	0.771861	ST6GALNAC1	ACC
0.19442	0.614937	ST6GALNAC2	ACC
0.499474	1.28973	ST6GALNAC3	ACC
0.151297	1.71503	ST6GALNAC4	ACC
0.0175936	0.408575	ST6GALNAC5	ACC
0.0467175	2.14602	ST6GALNAC6	ACC
0.888597	0.94854	ST8SIA1	ACC
0.347789	1.44362	ST8SIA2	ACC
0.41	1.40831	ST8SIA3	ACC
0.590619	1.225	ST8SIA4	ACC
0.246591	1.55887	ST8SIA5	ACC
0.442542	0.703943	ST8SIA6	ACC
0.12204	1.82237	B3GALT1	ACC
0.0467097	0.469539	B3GALT2	ACC
0.22031	0.626205	B3GALT4	ACC
0.370343	0.689663	B3GALT5	ACC
0.00272378	0.276044	B3GNT2	ACC
0.276457	0.663709	B3GNT3	ACC
0.00469566	3.06694	B3GNT4	ACC
0.314727	0.680082	B3GNT7	ACC
2.66e-05	0.164336	B3GNT8	ACC
0.691011	0.860729	B3GNT9	ACC
0.148945	1.71857	B4GALNT3	ACC
0.314801	1.45753	B4GALNT4	ACC
0.78522	1.10804	B4GALT1	ACC
6.4796e-07	7.72289	B4GALT2	ACC
0.0168944	2.53506	B4GALT3	ACC
0.672679	1.17282	B4GALT4	ACC
0.0532821	0.476622	GCNT2	ACC
0.614333	1.21381	GCNT7	ACC
0.331144	0.689883	GYG1	ACC
0.0457874	2.14732	GYG2	ACC
0.505434	0.776247	GYS1	ACC
0.742879	0.883441	GYS2	ACC
0.0194475	2.48943	B3GALT6	ACC
0.380726	1.39101	B3GAT3	ACC
0.00269033	0.310378	B4GALT7	ACC
0.637865	0.837008	CHPF	ACC
0.559145	0.801334	CHPF2	ACC
0.0209235	2.45948	CHSY1	ACC
0.40571	0.726487	CHSY3	ACC
6.38784e-05	0.176711	CSGALNACT1	ACC
0.464952	1.31526	CSGALNACT2	ACC
0.482187	1.30138	EXT1	ACC
0.508273	1.27831	EXT2	ACC
0.0187924	0.400034	EXTL1	ACC
0.00197817	3.53533	EXTL2	ACC
0.181813	0.594635	EXTL3	ACC
0.00168546	3.41163	XYLT1	ACC
0.644679	0.840322	XYLT2	ACC
0.748269	0.885835	A4GALT	ACC
0.685106	0.858026	B3GALNT1	ACC
0.515809	0.781114	B3GNT5	ACC
0.0408419	2.17415	B4GALNT1	ACC
0.00690058	2.73275	B4GALT5	ACC
0.194604	0.609091	B4GALT6	ACC
0.000574988	0.251393	GBGT1	ACC
0.0587742	2.03128	UGCG	ACC
0.386	1.3884	UGT8	ACC
0.549436	0.798985	PIGA	ACC
0.0739261	0.508576	PIGB	ACC
0.507067	0.779765	PIGM	ACC
0.616413	0.827757	PIGV	ACC
0.323572	1.45354	PIGZ	ACC
0.0906889	1.87702	HAS1	ACC
0.726347	0.875095	HAS2	ACC
0.340149	0.69332	HAS3	ACC
0.0315926	0.419096	ALG1	ACC
0.673931	1.17129	ALG10	ACC
0.183512	0.595898	ALG10B	ACC
0.129028	1.77943	ALG11	ACC
0.927941	0.966488	ALG12	ACC
0.00494523	0.328561	ALG13	ACC
0.358487	0.711826	ALG14	ACC
0.768834	1.11732	ALG2	ACC
0.648756	1.18755	ALG3	ACC
0.102357	1.88239	ALG5	ACC
0.319698	1.45783	ALG6	ACC
0.4217	1.35329	ALG8	ACC
0.113825	1.82488	ALG9	ACC
0.120423	0.556271	DPM1	ACC
0.467485	0.758671	FUT8	ACC
0.017615	0.371446	MGAT1	ACC
0.211724	1.5965	MGAT2	ACC
0.983613	0.992286	MGAT3	ACC
0.0150924	0.390005	MGAT4A	ACC
0.148489	0.57729	MGAT4B	ACC
0.0241618	2.28561	MGAT4C	ACC
0.589443	1.22487	MGAT5	ACC
0.0301067	2.28298	STT3A	ACC
0.854699	1.07127	STT3B	ACC
0.00945967	2.62804	UGGT1	ACC
0.822978	0.919034	UGGT2	ACC
0.11767	0.546235	LFNG	ACC
0.0999938	0.535791	MFNG	ACC
0.643028	1.18922	POFUT1	ACC
0.0724882	1.99876	POFUT2	ACC
0.930523	1.03325	RFNG	ACC
0.829313	0.804074	B3GNT6	ACC
0.367855	0.714019	C1GALT1	ACC
0.491511	0.773316	GALNT1	ACC
0.0617196	2.05252	GALNT10	ACC
0.322798	0.690944	GALNT11	ACC
0.468784	1.31657	GALNT12	ACC
0.354344	0.705209	GALNT13	ACC
0.237072	0.636115	GALNT14	ACC
0.0536447	2.09972	GALNT2	ACC
0.793986	0.905954	GALNT3	ACC
0.536879	1.26101	GALNT4	ACC
0.0943986	0.523629	GALNT5	ACC
0.851824	0.931996	GALNT6	ACC
0.0182961	0.399401	GALNT7	ACC
0.519183	1.27527	GALNT8	ACC
0.0564219	2.11857	GALNT9	ACC
0.56069	1.24392	GCNT1	ACC
0.07946	0.508126	GCNT3	ACC
0.617082	1.20786	GCNT4	ACC
0.0771575	0.505705	OGT	ACC
0.351238	0.699305	GXYLT2	ACC
1.32556e-06	6.49964	B3GALNT2	ACC
0.0879357	1.90589	FKRP	ACC
0.0055777	2.89532	FKTN	ACC
0.245301	0.640909	LARGE	ACC
0.000918972	4.06992	MGAT5B	ACC
0.135243	0.566615	POMGNT1	ACC
0.000218804	4.66043	POMT1	ACC
0.0160497	2.55137	POMT2	ACC
0.121161	1.80249	TMTC1	ACC
0.274211	1.50615	TMTC2	ACC
0.142699	1.73105	TMTC3	ACC
0.870139	0.939757	TMTC4	ACC
0.00124518	0.288289	B3GNTL1	ACC
0.00557493	2.8273	CERCAM	ACC
0.706983	0.867593	GLT1D1	ACC
0.0591	2.658	GLT6D1	ACC
0.0578728	2.11497	GLT8D1	ACC
0.856577	0.93392	GLT8D2	ACC
0.931597	0.968083	GTDC1	ACC
0.327387	1.44308	KDELC1	ACC
0.173604	1.65395	KDELC2	ACC
0.864734	1.02596	DPY19L1	BLCA
0.764242	0.956037	DPY19L2	BLCA
0.0203168	0.704425	DPY19L3	BLCA
0.482724	0.899721	DPY19L4	BLCA
0.0680945	0.759497	A4GNT	BLCA
0.983046	1.0032	ABO	BLCA
0.0355311	0.727915	B3GAT1	BLCA
0.0133613	0.689007	B3GAT2	BLCA
0.74798	1.05026	B4GALNT2	BLCA
0.412612	1.13123	FUT1	BLCA
0.0397305	1.36607	FUT10	BLCA
0.0939641	1.28814	FUT11	BLCA
0.309792	1.16544	FUT2	BLCA
0.754678	0.954011	FUT3	BLCA
0.00232736	1.58686	FUT4	BLCA
0.446826	1.12181	FUT5	BLCA
0.349111	0.868475	FUT6	BLCA
0.302767	0.856301	FUT7	BLCA
0.206557	0.826507	FUT9	BLCA
0.11525	0.788471	ST3GAL1	BLCA
0.13218	1.25454	ST3GAL2	BLCA
0.364413	1.14624	ST3GAL3	BLCA
0.35509	0.869563	ST3GAL4	BLCA
0.00496781	0.651271	ST3GAL5	BLCA
0.00642124	1.51345	ST3GAL6	BLCA
0.832533	0.96875	ST6GAL1	BLCA
0.192637	1.21739	ST6GAL2	BLCA
0.168943	0.813218	ST6GALNAC1	BLCA
0.70212	1.05925	ST6GALNAC2	BLCA
0.0626902	1.3224	ST6GALNAC3	BLCA
0.690318	1.06184	ST6GALNAC4	BLCA
0.090968	1.29271	ST6GALNAC5	BLCA
0.792612	0.961139	ST6GALNAC6	BLCA
0.200633	1.21312	ST8SIA1	BLCA
0.324401	1.16081	ST8SIA2	BLCA
0.858206	1.03594	ST8SIA3	BLCA
0.0668307	1.31957	ST8SIA4	BLCA
0.107506	0.784415	ST8SIA5	BLCA
0.0755227	1.30572	ST8SIA6	BLCA
0.506784	0.901104	B3GALT1	BLCA
0.0846059	1.29757	B3GALT2	BLCA
0.945831	1.01028	B3GALT4	BLCA
0.597806	0.923615	B3GALT5	BLCA
0.617281	1.07815	B3GNT2	BLCA
0.0860496	0.771756	B3GNT3	BLCA
0.0820566	1.30065	B3GNT4	BLCA
0.836738	1.03147	B3GNT7	BLCA
0.326769	0.862489	B3GNT8	BLCA
0.182429	1.22281	B3GNT9	BLCA
0.351646	1.15058	B4GALNT3	BLCA
0.326251	0.863078	B4GALNT4	BLCA
0.635805	0.931236	B4GALT1	BLCA
0.0312379	1.38379	B4GALT2	BLCA
0.659664	0.935722	B4GALT3	BLCA
0.426723	0.887242	B4GALT4	BLCA
0.317254	0.860233	GCNT2	BLCA
0.886162	1.02175	GCNT7	BLCA
0.117428	0.788602	GYG1	BLCA
0.518227	1.10221	GYG2	BLCA
0.19023	0.820424	GYS1	BLCA
0.395131	0.879635	GYS2	BLCA
0.177687	1.22461	B3GALT6	BLCA
0.341699	1.15373	B3GAT3	BLCA
0.620859	0.928105	B4GALT7	BLCA
0.00965625	1.47728	CHPF	BLCA
0.0116662	1.46056	CHPF2	BLCA
0.0745352	1.3095	CHSY1	BLCA
0.109385	1.27346	CHSY3	BLCA
0.259028	1.18556	CSGALNACT1	BLCA
0.107535	1.2745	CSGALNACT2	BLCA
0.819638	1.03491	EXT1	BLCA
0.0820229	1.29988	EXT2	BLCA
0.279323	1.17719	EXTL1	BLCA
0.121538	1.26265	EXTL2	BLCA
0.011383	1.46367	EXTL3	BLCA
0.594094	0.922961	XYLT1	BLCA
0.418388	1.12934	XYLT2	BLCA
0.475512	1.11344	A4GALT	BLCA
0.0464445	0.74038	B3GALNT1	BLCA
0.0324276	1.3809	B3GNT5	BLCA
0.0145378	1.44962	B4GALNT1	BLCA
0.118528	1.26613	B4GALT5	BLCA
0.887892	1.02145	B4GALT6	BLCA
0.409802	1.13217	GBGT1	BLCA
0.907897	0.982732	UGCG	BLCA
0.35328	1.14955	UGT8	BLCA
0.0374562	0.730631	PIGA	BLCA
0.524873	0.908734	PIGB	BLCA
0.874695	1.02396	PIGM	BLCA
0.059111	1.3272	PIGV	BLCA
0.0371557	0.728675	PIGZ	BLCA
0.38999	1.13824	HAS1	BLCA
0.0886787	1.29254	HAS2	BLCA
0.114542	0.78863	HAS3	BLCA
0.158165	1.23621	ALG1	BLCA
0.116834	1.26537	ALG10	BLCA
0.581332	0.920319	ALG10B	BLCA
0.936997	0.988153	ALG11	BLCA
0.427852	0.887707	ALG12	BLCA
0.126072	0.793547	ALG13	BLCA
0.743642	0.951972	ALG14	BLCA
0.628008	0.929582	ALG2	BLCA
0.239167	1.19349	ALG3	BLCA
0.56638	1.09014	ALG5	BLCA
0.674329	1.06531	ALG6	BLCA
0.281242	1.17454	ALG8	BLCA
0.016052	1.43377	ALG9	BLCA
0.931471	0.98711	DPM1	BLCA
0.131028	0.796804	FUT8	BLCA
0.325286	0.861853	MGAT1	BLCA
0.126622	1.25994	MGAT2	BLCA
0.234448	1.19581	MGAT3	BLCA
0.63796	0.931671	MGAT4A	BLCA
0.974912	0.995276	MGAT4B	BLCA
0.0759393	1.30555	MGAT4C	BLCA
0.397554	1.13557	MGAT5	BLCA
0.0200304	1.41731	STT3A	BLCA
0.269711	1.1802	STT3B	BLCA
0.0488933	1.34466	UGGT1	BLCA
0.268872	0.846534	UGGT2	BLCA
0.09531	0.777325	LFNG	BLCA
0.651121	1.07048	MFNG	BLCA
0.111104	1.27204	POFUT1	BLCA
0.385922	0.877564	POFUT2	BLCA
0.571007	0.918114	RFNG	BLCA
0.930444	1.01341	B3GNT6	BLCA
0.056857	1.33376	C1GALT1	BLCA
0.182348	0.818435	GALNT1	BLCA
0.982448	1.00332	GALNT10	BLCA
0.790526	0.960797	GALNT11	BLCA
0.260061	0.843829	GALNT12	BLCA
0.642571	1.07246	GALNT13	BLCA
0.0494224	0.743528	GALNT14	BLCA
0.121599	1.26182	GALNT2	BLCA
0.287682	1.17389	GALNT3	BLCA
0.127931	0.794517	GALNT4	BLCA
0.0818586	1.30025	GALNT5	BLCA
0.564526	1.09062	GALNT6	BLCA
0.0908789	0.774062	GALNT7	BLCA
0.951673	1.00917	GALNT8	BLCA
0.683198	0.940576	GALNT9	BLCA
0.840592	1.03076	GCNT1	BLCA
0.485591	0.900338	GCNT3	BLCA
0.782734	0.959332	GCNT4	BLCA
0.000385868	0.58586	OGT	BLCA
0.000677288	1.67754	GXYLT2	BLCA
0.515686	1.10313	B3GALNT2	BLCA
0.664189	1.06759	FKRP	BLCA
0.00185472	1.59731	FKTN	BLCA
0.0358259	0.72886	LARGE	BLCA
0.633942	0.930904	MGAT5B	BLCA
0.907734	0.982707	POMGNT1	BLCA
0.357462	1.14852	POMT1	BLCA
0.213869	1.20522	POMT2	BLCA
0.11564	1.26746	TMTC1	BLCA
0.616655	0.927369	TMTC2	BLCA
0.716941	1.05611	TMTC3	BLCA
0.0740643	0.763747	TMTC4	BLCA
0.157528	0.807741	B3GNTL1	BLCA
2.66092e-05	1.89973	CERCAM	BLCA
0.624355	1.07663	GLT1D1	BLCA
0.270303	2.14679	GLT6D1	BLCA
0.903653	1.01839	GLT8D1	BLCA
0.00961686	1.48127	GLT8D2	BLCA
0.681532	1.06376	GTDC1	BLCA
0.0577466	1.33379	KDELC1	BLCA
0.00398909	1.54874	KDELC2	BLCA
0.462088	0.888326	DPY19L1	BRCA
0.367119	0.864902	DPY19L2	BRCA
0.681277	1.06818	DPY19L3	BRCA
0.803822	1.04065	DPY19L4	BRCA
0.251565	1.2014	A4GNT	BRCA
0.013814	0.674484	ABO	BRCA
0.424251	0.879402	B3GAT1	BRCA
0.993778	0.998744	B3GAT2	BRCA
0.435686	1.13396	B4GALNT2	BRCA
0.922462	1.01567	FUT1	BRCA
0.606275	0.920713	FUT10	BRCA
0.144929	1.26018	FUT11	BRCA
0.17483	0.803812	FUT2	BRCA
0.536027	1.10457	FUT3	BRCA
0.309651	1.17776	FUT4	BRCA
0.0999363	0.767568	FUT5	BRCA
0.695427	0.939074	FUT6	BRCA
0.308867	0.848734	FUT7	BRCA
0.534713	1.10471	FUT9	BRCA
0.186401	1.23685	ST3GAL1	BRCA
0.386906	0.8695	ST3GAL2	BRCA
0.910021	1.01832	ST3GAL3	BRCA
0.763582	1.04944	ST3GAL4	BRCA
0.299826	1.17969	ST3GAL5	BRCA
0.855228	1.02969	ST3GAL6	BRCA
0.97746	0.995481	ST6GAL1	BRCA
0.478963	1.12022	ST6GAL2	BRCA
0.376491	0.867249	ST6GALNAC1	BRCA
0.0384221	0.714517	ST6GALNAC2	BRCA
0.701458	1.0634	ST6GALNAC3	BRCA
0.0486124	1.3739	ST6GALNAC4	BRCA
0.434715	0.881792	ST6GALNAC5	BRCA
0.244801	1.20545	ST6GALNAC6	BRCA
0.823615	0.964727	ST8SIA1	BRCA
0.193831	0.8111	ST8SIA2	BRCA
0.554532	1.21236	ST8SIA3	BRCA
0.556138	1.09835	ST8SIA4	BRCA
0.434668	1.13371	ST8SIA5	BRCA
0.924298	0.984859	ST8SIA6	BRCA
0.0668558	0.743354	B3GALT1	BRCA
0.936928	0.98747	B3GALT2	BRCA
0.371319	0.865398	B3GALT4	BRCA
0.424557	0.879561	B3GALT5	BRCA
0.265525	1.19754	B3GNT2	BRCA
0.503974	0.898273	B3GNT3	BRCA
0.0934697	1.3123	B3GNT4	BRCA
0.740336	0.948178	B3GNT7	BRCA
0.152078	0.792437	B3GNT8	BRCA
0.428002	1.13602	B3GNT9	BRCA
0.532501	0.904417	B4GALNT3	BRCA
0.611667	0.921496	B4GALNT4	BRCA
0.584698	0.916097	B4GALT1	BRCA
0.665965	1.07134	B4GALT2	BRCA
0.0816049	1.32277	B4GALT3	BRCA
0.0885905	1.31531	B4GALT4	BRCA
0.79614	1.0425	GCNT2	BRCA
0.284433	0.842045	GCNT7	BRCA
0.0317277	1.41684	GYG1	BRCA
0.883517	0.97677	GYG2	BRCA
0.410248	0.875459	GYS1	BRCA
0.0958877	0.765508	GYS2	BRCA
0.161055	0.799475	B3GALT6	BRCA
0.949659	0.989927	B3GAT3	BRCA
0.403146	0.87431	B4GALT7	BRCA
0.00706218	1.54065	CHPF	BRCA
0.331534	1.16902	CHPF2	BRCA
0.226121	0.823589	CHSY1	BRCA
0.107062	1.29585	CHSY3	BRCA
0.638374	1.07803	CSGALNACT1	BRCA
0.860757	1.02851	CSGALNACT2	BRCA
0.284776	1.18856	EXT1	BRCA
0.939628	0.98788	EXT2	BRCA
0.974935	0.994953	EXTL1	BRCA
0.765259	0.953031	EXTL2	BRCA
0.903274	0.980649	EXTL3	BRCA
0.849592	0.970003	XYLT1	BRCA
0.243799	1.20522	XYLT2	BRCA
0.205473	0.815263	A4GALT	BRCA
0.413355	1.14114	B3GALNT1	BRCA
0.898313	1.02072	B3GNT5	BRCA
0.568525	1.0962	B4GALNT1	BRCA
0.404694	1.14362	B4GALT5	BRCA
0.994195	1.00117	B4GALT6	BRCA
0.996917	1.00062	GBGT1	BRCA
0.392147	0.871373	UGCG	BRCA
0.518343	0.901146	UGT8	BRCA
0.383441	0.869423	PIGA	BRCA
0.219799	0.820476	PIGB	BRCA
0.0361695	1.40082	PIGM	BRCA
0.510566	0.899896	PIGV	BRCA
0.831441	1.03493	PIGZ	BRCA
0.349424	0.86039	HAS1	BRCA
0.920161	0.984158	HAS2	BRCA
0.266406	0.836465	HAS3	BRCA
0.900723	1.02028	ALG1	BRCA
0.47546	1.12141	ALG10	BRCA
0.318129	0.85139	ALG10B	BRCA
0.0633595	1.34351	ALG11	BRCA
0.419982	0.877736	ALG12	BRCA
0.944943	0.98898	ALG13	BRCA
0.554427	0.909339	ALG14	BRCA
0.35112	1.16259	ALG2	BRCA
0.184232	1.23736	ALG3	BRCA
0.096145	0.764985	ALG5	BRCA
0.920679	1.01613	ALG6	BRCA
0.300719	0.847526	ALG8	BRCA
0.167175	1.25124	ALG9	BRCA
0.143543	1.26554	DPM1	BRCA
0.786691	0.957352	FUT8	BRCA
0.381362	1.15094	MGAT1	BRCA
0.975503	0.995081	MGAT2	BRCA
0.0131883	0.668874	MGAT3	BRCA
0.15691	1.25354	MGAT4A	BRCA
0.36569	1.15662	MGAT4B	BRCA
0.907969	0.981454	MGAT4C	BRCA
0.582798	1.09221	MGAT5	BRCA
0.155225	1.25971	STT3A	BRCA
0.540385	1.10332	STT3B	BRCA
0.679084	1.06872	UGGT1	BRCA
0.463658	1.12504	UGGT2	BRCA
0.725746	1.05811	LFNG	BRCA
0.489206	0.895218	MFNG	BRCA
0.529841	0.903781	POFUT1	BRCA
0.0144934	1.48016	POFUT2	BRCA
0.664015	0.932655	RFNG	BRCA
0.380061	0.840933	B3GNT6	BRCA
0.607443	1.08622	C1GALT1	BRCA
0.488335	1.11751	GALNT1	BRCA
0.346465	1.16304	GALNT10	BRCA
0.162155	0.798871	GALNT11	BRCA
0.291844	0.843509	GALNT12	BRCA
0.825991	1.03601	GALNT13	BRCA
0.208626	1.22522	GALNT14	BRCA
0.554114	0.909681	GALNT2	BRCA
0.302942	1.18072	GALNT3	BRCA
0.0537606	0.732278	GALNT4	BRCA
0.336183	1.16658	GALNT5	BRCA
0.953642	1.00938	GALNT6	BRCA
0.97755	1.00454	GALNT7	BRCA
0.70989	0.942194	GALNT8	BRCA
0.900116	0.980027	GALNT9	BRCA
0.887749	1.02288	GCNT1	BRCA
0.478748	0.892384	GCNT3	BRCA
0.464433	0.8893	GCNT4	BRCA
0.425777	1.13716	OGT	BRCA
0.256072	1.19746	GXYLT2	BRCA
0.0685448	1.34161	B3GALNT2	BRCA
0.0352039	0.711149	FKRP	BRCA
0.107146	1.29679	FKTN	BRCA
0.557927	1.0983	LARGE	BRCA
0.918948	1.01647	MGAT5B	BRCA
0.117679	0.774417	POMGNT1	BRCA
0.0848958	1.31605	POMT1	BRCA
0.755901	1.05137	POMT2	BRCA
0.718761	0.943786	TMTC1	BRCA
0.793852	0.958994	TMTC2	BRCA
0.411259	1.1413	TMTC3	BRCA
0.725164	0.945405	TMTC4	BRCA
0.559765	0.910436	B3GNTL1	BRCA
0.39822	1.1456	CERCAM	BRCA
0.305226	0.847904	GLT1D1	BRCA
0.996623	1.00301	GLT6D1	BRCA
0.953331	0.990636	GLT8D1	BRCA
0.720797	1.05906	GLT8D2	BRCA
0.354283	0.861712	GTDC1	BRCA
0.0270147	1.42731	KDELC1	BRCA
0.967644	0.993505	KDELC2	BRCA
0.0575436	1.56782	DPY19L1	CESC
0.545452	0.866148	DPY19L2	CESC
0.939364	0.982144	DPY19L3	CESC
0.0598825	1.56421	DPY19L4	CESC
0.908074	1.02766	A4GNT	CESC
0.0676881	0.651569	ABO	CESC
0.00356131	0.49826	B3GAT1	CESC
0.0200461	1.76051	B3GAT2	CESC
0.286202	1.28945	B4GALNT2	CESC
0.453414	0.837108	FUT1	CESC
0.426483	0.827995	FUT10	CESC
0.00148552	2.12552	FUT11	CESC
0.98343	1.00493	FUT2	CESC
0.839903	1.04901	FUT3	CESC
0.704911	0.913746	FUT4	CESC
0.154261	0.713546	FUT5	CESC
0.560142	0.871447	FUT6	CESC
0.00678243	0.522574	FUT7	CESC
0.353659	1.24539	FUT9	CESC
0.133787	1.4254	ST3GAL1	CESC
0.990746	1.00275	ST3GAL2	CESC
0.274956	0.770877	ST3GAL3	CESC
0.39555	1.22247	ST3GAL4	CESC
0.395632	0.817492	ST3GAL5	CESC
0.988519	0.996593	ST3GAL6	CESC
0.137185	0.699468	ST6GAL1	CESC
0.38294	0.813153	ST6GAL2	CESC
0.772571	0.933809	ST6GALNAC1	CESC
0.579225	0.876762	ST6GALNAC2	CESC
0.65881	0.900467	ST6GALNAC3	CESC
0.773804	1.07043	ST6GALNAC4	CESC
0.432297	1.20456	ST6GALNAC5	CESC
0.264751	0.766617	ST6GALNAC6	CESC
0.503106	0.852973	ST8SIA1	CESC
0.306495	1.27396	ST8SIA2	CESC
0.196336	0.580393	ST8SIA3	CESC
0.0510899	0.62374	ST8SIA4	CESC
0.786837	0.937928	ST8SIA5	CESC
0.162526	1.39061	ST8SIA6	CESC
0.148728	0.702487	B3GALT1	CESC
0.719234	0.918307	B3GALT2	CESC
0.302717	0.783847	B3GALT4	CESC
0.481801	0.846359	B3GALT5	CESC
0.382585	1.23161	B3GNT2	CESC
0.813634	1.05744	B3GNT3	CESC
0.27098	1.29715	B3GNT4	CESC
0.34018	0.797827	B3GNT7	CESC
0.0961415	1.49296	B3GNT8	CESC
0.198222	1.35831	B3GNT9	CESC
0.333564	0.79603	B4GALNT3	CESC
0.318685	1.26535	B4GALNT4	CESC
0.283282	1.28744	B4GALT1	CESC
0.76267	1.07402	B4GALT2	CESC
0.0606527	1.55321	B4GALT3	CESC
0.189353	0.733787	B4GALT4	CESC
0.0579231	0.633686	GCNT2	CESC
0.422645	0.827304	GCNT7	CESC
0.328942	0.793673	GYG1	CESC
0.473048	1.18451	GYG2	CESC
0.775314	1.06992	GYS1	CESC
0.692549	1.09834	GYS2	CESC
0.864275	0.960218	B3GALT6	CESC
0.974366	1.00762	B3GAT3	CESC
0.789905	1.0649	B4GALT7	CESC
0.0732714	1.52309	CHPF	CESC
0.237445	1.32238	CHPF2	CESC
0.546793	0.866393	CHSY1	CESC
0.64527	1.11526	CHSY3	CESC
0.450435	1.19521	CSGALNACT1	CESC
0.143254	1.41773	CSGALNACT2	CESC
0.000600856	2.37284	EXT1	CESC
0.569726	1.14369	EXT2	CESC
0.26613	1.30149	EXTL1	CESC
0.281617	0.773679	EXTL2	CESC
0.434279	1.20315	EXTL3	CESC
0.500764	1.17306	XYLT1	CESC
0.915224	1.02557	XYLT2	CESC
0.00181389	0.477617	A4GALT	CESC
0.0244019	0.583522	B3GALNT1	CESC
0.260783	1.30676	B3GNT5	CESC
0.74666	0.926581	B4GALNT1	CESC
0.871837	1.03884	B4GALT5	CESC
0.980322	0.994169	B4GALT6	CESC
0.934108	1.01977	GBGT1	CESC
0.439296	0.832801	UGCG	CESC
0.658101	1.11094	UGT8	CESC
0.700871	0.913418	PIGA	CESC
0.710317	0.915885	PIGB	CESC
0.859581	1.04275	PIGM	CESC
0.105423	1.4707	PIGV	CESC
0.0229589	0.575845	PIGZ	CESC
0.637981	1.1181	HAS1	CESC
0.400802	1.22017	HAS2	CESC
0.218501	1.33854	HAS3	CESC
0.372372	1.2334	ALG1	CESC
0.207078	0.740415	ALG10	CESC
0.54342	0.865608	ALG10B	CESC
0.178429	1.37684	ALG11	CESC
0.474554	0.844249	ALG12	CESC
0.850626	1.04574	ALG13	CESC
0.838067	0.952611	ALG14	CESC
0.511284	1.16811	ALG2	CESC
0.9358	1.01929	ALG3	CESC
0.1938	1.35681	ALG5	CESC
0.92227	1.02341	ALG6	CESC
0.279785	1.29187	ALG8	CESC
0.154853	1.3976	ALG9	CESC
0.958431	0.987745	DPM1	CESC
0.304565	0.783987	FUT8	CESC
0.0835203	1.50814	MGAT1	CESC
0.192124	1.36474	MGAT2	CESC
0.202386	0.737373	MGAT3	CESC
0.770429	1.07123	MGAT4A	CESC
0.0377234	1.62935	MGAT4B	CESC
0.273313	1.30766	MGAT4C	CESC
0.985663	1.00427	MGAT5	CESC
0.572313	1.143	STT3A	CESC
0.232441	1.32601	STT3B	CESC
0.600038	1.13229	UGGT1	CESC
0.45963	1.19142	UGGT2	CESC
0.0823575	0.656296	LFNG	CESC
0.131363	0.698524	MFNG	CESC
0.03188	1.67291	POFUT1	CESC
0.0364857	1.6422	POFUT2	CESC
0.0912447	0.666277	RFNG	CESC
0.43603	1.20246	B3GNT6	CESC
0.246105	1.31721	C1GALT1	CESC
0.774552	1.07018	GALNT1	CESC
0.0102254	1.84453	GALNT10	CESC
0.507687	1.17002	GALNT11	CESC
0.501748	0.852512	GALNT12	CESC
0.373101	1.23579	GALNT13	CESC
0.994419	0.998345	GALNT14	CESC
0.0316611	1.6596	GALNT2	CESC
0.0216079	1.72483	GALNT3	CESC
0.855382	1.04409	GALNT4	CESC
0.549427	1.15305	GALNT5	CESC
0.531823	1.15955	GALNT6	CESC
0.629789	1.12121	GALNT7	CESC
0.172042	0.723524	GALNT8	CESC
0.0580084	0.635475	GALNT9	CESC
0.438492	0.830701	GCNT1	CESC
0.974218	0.992376	GCNT3	CESC
0.543483	1.15558	GCNT4	CESC
0.561535	1.14782	OGT	CESC
0.102152	1.46699	GXYLT2	CESC
0.181218	1.37202	B3GALNT2	CESC
0.403913	1.21946	FKRP	CESC
0.48843	1.17887	FKTN	CESC
0.235874	0.753936	LARGE	CESC
0.252491	0.76132	MGAT5B	CESC
0.35361	1.24496	POMGNT1	CESC
0.96244	1.01126	POMT1	CESC
0.281132	1.29104	POMT2	CESC
0.15006	0.709256	TMTC1	CESC
0.885992	1.03461	TMTC2	CESC
0.323394	0.79179	TMTC3	CESC
0.363877	0.805781	TMTC4	CESC
0.221173	0.747288	B3GNTL1	CESC
0.00706305	1.88811	CERCAM	CESC
0.143712	0.704747	GLT1D1	CESC
0.711092	1.20945	GLT6D1	CESC
0.514107	1.16556	GLT8D1	CESC
0.0588851	1.56696	GLT8D2	CESC
0.380988	1.23042	GTDC1	CESC
0.412003	1.21424	KDELC1	CESC
0.433837	0.830482	KDELC2	CESC
0.417855	1.49554	DPY19L1	CHOL
0.676012	1.23047	DPY19L2	CHOL
0.624358	0.784056	DPY19L3	CHOL
0.537606	1.36143	DPY19L4	CHOL
0.605107	1.30128	A4GNT	CHOL
0.61488	0.783247	ABO	CHOL
0.747887	1.16889	B3GAT1	CHOL
0.972898	0.983308	B3GAT2	CHOL
0.524703	0.728094	B4GALNT2	CHOL
0.365124	1.57014	FUT1	CHOL
0.251559	1.71711	FUT10	CHOL
0.30581	0.593475	FUT11	CHOL
0.962927	1.02357	FUT2	CHOL
0.244093	1.76551	FUT3	CHOL
0.00137593	0.168149	FUT4	CHOL
0.508602	1.39127	FUT5	CHOL
0.776461	0.868751	FUT6	CHOL
0.412391	0.665915	FUT7	CHOL
0.936838	0.951298	FUT9	CHOL
0.418295	1.47487	ST3GAL1	CHOL
0.441292	1.45206	ST3GAL2	CHOL
0.487994	1.41481	ST3GAL3	CHOL
0.698916	1.21035	ST3GAL4	CHOL
0.366661	0.638063	ST3GAL5	CHOL
0.967855	0.979951	ST3GAL6	CHOL
0.582133	0.759217	ST6GAL1	CHOL
0.392296	0.66191	ST6GAL2	CHOL
0.441967	0.676473	ST6GALNAC1	CHOL
0.725533	1.18783	ST6GALNAC2	CHOL
0.658883	0.801607	ST6GALNAC3	CHOL
0.116416	2.12385	ST6GALNAC4	CHOL
0.456816	1.43089	ST6GALNAC5	CHOL
0.85291	0.911892	ST6GALNAC6	CHOL
0.942394	0.965292	ST8SIA1	CHOL
0.200295	1.82047	ST8SIA2	CHOL
0.172422	1.94032	ST8SIA3	CHOL
0.14034	0.460989	ST8SIA4	CHOL
0.983734	1.01022	ST8SIA5	CHOL
0.45397	0.688324	ST8SIA6	CHOL
0.391791	1.5282	B3GALT1	CHOL
0.326588	0.615109	B3GALT2	CHOL
0.823519	1.11307	B3GALT4	CHOL
0.939451	1.03796	B3GALT5	CHOL
0.288804	1.66194	B3GNT2	CHOL
0.844969	0.90886	B3GNT3	CHOL
0.328043	1.62046	B3GNT4	CHOL
0.88571	1.07423	B3GNT7	CHOL
0.345379	1.56959	B3GNT8	CHOL
0.449395	0.695776	B3GNT9	CHOL
0.22616	1.77859	B4GALNT3	CHOL
0.156389	0.490222	B4GALNT4	CHOL
0.994006	0.996234	B4GALT1	CHOL
0.130283	2.12153	B4GALT2	CHOL
0.0983157	2.2649	B4GALT3	CHOL
0.929976	1.04293	B4GALT4	CHOL
0.113308	2.21513	GCNT2	CHOL
0.738747	0.847535	GCNT7	CHOL
0.472521	1.42	GYG1	CHOL
0.154607	0.484644	GYG2	CHOL
0.761602	0.859965	GYS1	CHOL
0.274345	1.71081	GYS2	CHOL
0.938363	1.03753	B3GALT6	CHOL
0.0857492	2.44686	B3GAT3	CHOL
0.920813	1.04897	B4GALT7	CHOL
0.0546009	2.58731	CHPF	CHOL
0.549605	0.73704	CHPF2	CHOL
0.532944	1.35631	CHSY1	CHOL
0.602825	1.29518	CHSY3	CHOL
0.112733	0.467199	CSGALNACT1	CHOL
0.822749	0.893549	CSGALNACT2	CHOL
0.321897	0.612988	EXT1	CHOL
0.449129	1.45868	EXT2	CHOL
0.0700648	2.41546	EXTL1	CHOL
0.236352	1.78287	EXTL2	CHOL
0.0729981	2.52762	EXTL3	CHOL
0.985682	0.991025	XYLT1	CHOL
0.264144	1.77981	XYLT2	CHOL
0.656882	1.24109	A4GALT	CHOL
0.853523	1.09466	B3GALNT1	CHOL
0.773412	1.15022	B3GNT5	CHOL
0.600251	1.30059	B4GALNT1	CHOL
0.0618542	0.405712	B4GALT5	CHOL
0.759767	1.16443	B4GALT6	CHOL
0.616499	1.27779	GBGT1	CHOL
0.0232564	0.292801	UGCG	CHOL
0.541769	1.34815	UGT8	CHOL
0.62988	1.26313	PIGA	CHOL
0.668822	1.24416	PIGB	CHOL
0.780978	0.873471	PIGM	CHOL
0.77978	1.14921	PIGV	CHOL
0.107005	0.431014	PIGZ	CHOL
0.022482	0.317019	HAS1	CHOL
0.644741	1.25682	HAS2	CHOL
0.684035	0.821066	HAS3	CHOL
0.0195283	3.23853	ALG1	CHOL
0.830864	1.11046	ALG10	CHOL
0.951553	1.0301	ALG10B	CHOL
0.688911	0.81866	ALG11	CHOL
0.366267	1.56799	ALG12	CHOL
0.186917	1.86148	ALG13	CHOL
0.722335	0.842028	ALG14	CHOL
0.884925	0.929875	ALG2	CHOL
0.238645	1.81541	ALG3	CHOL
0.576261	1.31885	ALG5	CHOL
0.813122	0.888729	ALG6	CHOL
0.922317	1.04767	ALG8	CHOL
0.280651	0.589001	ALG9	CHOL
0.291912	1.663	DPM1	CHOL
0.934608	0.959473	FUT8	CHOL
0.358709	0.637484	MGAT1	CHOL
0.487383	0.701044	MGAT2	CHOL
0.579093	0.757736	MGAT3	CHOL
0.12238	0.445358	MGAT4A	CHOL
0.323417	1.62666	MGAT4B	CHOL
0.987345	0.992464	MGAT4C	CHOL
0.37116	0.633336	MGAT5	CHOL
0.858977	0.917977	STT3A	CHOL
0.842319	1.10455	STT3B	CHOL
0.817713	0.890847	UGGT1	CHOL
0.114211	2.15382	UGGT2	CHOL
0.975028	0.984475	LFNG	CHOL
0.365963	0.643721	MFNG	CHOL
0.66902	1.23886	POFUT1	CHOL
0.496553	0.720527	POFUT2	CHOL
0.116608	2.21045	RFNG	CHOL
0.69134	1.22487	B3GNT6	CHOL
0.790616	1.13795	C1GALT1	CHOL
0.110127	2.23885	GALNT1	CHOL
0.143353	2.03932	GALNT10	CHOL
0.722947	1.19289	GALNT11	CHOL
0.20312	1.79329	GALNT12	CHOL
0.351835	1.58902	GALNT13	CHOL
0.60078	1.28775	GALNT14	CHOL
0.558915	1.33719	GALNT2	CHOL
0.815368	0.889549	GALNT3	CHOL
0.834347	1.10782	GALNT4	CHOL
0.611163	0.770332	GALNT5	CHOL
0.429568	1.48342	GALNT6	CHOL
0.14874	1.98273	GALNT7	CHOL
0.451285	0.689284	GALNT8	CHOL
0.714259	1.20105	GALNT9	CHOL
0.126746	0.449004	GCNT1	CHOL
0.694813	0.821599	GCNT3	CHOL
0.0693111	0.39105	GCNT4	CHOL
0.259244	1.7221	OGT	CHOL
0.287933	0.582052	GXYLT2	CHOL
0.956105	1.02784	B3GALNT2	CHOL
0.93959	0.962685	FKRP	CHOL
0.674973	0.810133	FKTN	CHOL
0.68235	1.22816	LARGE	CHOL
0.588288	1.29952	MGAT5B	CHOL
0.19527	1.92451	POMGNT1	CHOL
0.823808	1.11515	POMT1	CHOL
0.0115602	3.84534	POMT2	CHOL
0.936811	0.961003	TMTC1	CHOL
0.534798	1.34192	TMTC2	CHOL
0.454057	1.43779	TMTC3	CHOL
0.136373	2.09666	TMTC4	CHOL
0.0367493	2.70552	B3GNTL1	CHOL
0.458399	0.685567	CERCAM	CHOL
0.521574	0.720108	GLT1D1	CHOL
0.822234	0.893355	GLT8D1	CHOL
0.769186	0.863148	GLT8D2	CHOL
0.426726	1.45153	GTDC1	CHOL
0.553172	0.745569	KDELC1	CHOL
0.462933	0.702116	KDELC2	CHOL
0.160837	0.750097	DPY19L1	COAD
0.0114694	1.66858	DPY19L2	COAD
0.927095	1.01882	DPY19L3	COAD
0.416278	1.17702	DPY19L4	COAD
0.131908	1.35075	A4GNT	COAD
0.281583	1.24575	ABO	COAD
0.0895583	1.4133	B3GAT1	COAD
0.0544185	1.48552	B3GAT2	COAD
0.0281631	0.637008	B4GALNT2	COAD
0.042231	1.515	FUT1	COAD
0.0893206	0.703475	FUT10	COAD
0.0598565	1.46375	FUT11	COAD
0.0704944	0.691577	FUT2	COAD
0.414943	0.845487	FUT3	COAD
0.602295	0.899345	FUT4	COAD
0.627185	1.10223	FUT5	COAD
0.181196	0.759132	FUT6	COAD
0.537646	1.13326	FUT7	COAD
0.712536	1.07806	FUT9	COAD
0.495967	1.14849	ST3GAL1	COAD
0.940291	1.01537	ST3GAL2	COAD
0.656205	1.09478	ST3GAL3	COAD
0.11983	0.727165	ST3GAL4	COAD
0.585714	0.894839	ST3GAL5	COAD
0.430125	1.17282	ST3GAL6	COAD
0.359549	0.82956	ST6GAL1	COAD
0.463319	1.16145	ST6GAL2	COAD
0.11265	0.723143	ST6GALNAC1	COAD
0.50915	1.14373	ST6GALNAC2	COAD
0.597845	0.897915	ST6GALNAC3	COAD
0.346535	0.824734	ST6GALNAC4	COAD
0.180539	1.3128	ST6GALNAC5	COAD
0.528251	0.879184	ST6GALNAC6	COAD
0.367011	1.20099	ST8SIA1	COAD
0.0483066	1.49266	ST8SIA2	COAD
0.689845	1.08371	ST8SIA3	COAD
0.784629	1.05677	ST8SIA4	COAD
0.49051	1.1513	ST8SIA5	COAD
0.392086	1.18943	ST8SIA6	COAD
0.562544	0.888472	B3GALT1	COAD
0.575953	0.892067	B3GALT2	COAD
0.195087	1.30029	B3GALT4	COAD
0.0445606	0.660923	B3GALT5	COAD
0.852666	1.03854	B3GNT2	COAD
0.586081	0.894748	B3GNT3	COAD
0.190103	1.30644	B3GNT4	COAD
0.426371	0.850151	B3GNT7	COAD
0.139937	0.738282	B3GNT8	COAD
0.474297	1.15658	B3GNT9	COAD
0.502425	0.87186	B4GALNT3	COAD
0.517938	0.876042	B4GALNT4	COAD
0.650097	0.912023	B4GALT1	COAD
0.935011	0.983511	B4GALT2	COAD
0.238437	1.27399	B4GALT3	COAD
0.136269	0.737837	B4GALT4	COAD
0.117296	1.37525	GCNT2	COAD
0.440641	1.17113	GCNT7	COAD
0.562191	0.888939	GYG1	COAD
0.465135	0.862003	GYG2	COAD
0.620589	1.10634	GYS1	COAD
0.445766	1.16673	GYS2	COAD
0.526765	1.13734	B3GALT6	COAD
0.0312323	1.5589	B3GAT3	COAD
0.596487	1.11371	B4GALT7	COAD
0.121248	1.37183	CHPF	COAD
0.0596929	1.46996	CHPF2	COAD
0.985257	1.00378	CHSY1	COAD
0.197837	1.29787	CHSY3	COAD
0.704767	1.08007	CSGALNACT1	COAD
0.0214823	1.59447	CSGALNACT2	COAD
0.371046	1.19954	EXT1	COAD
0.646545	0.911112	EXT2	COAD
0.210515	1.29435	EXTL1	COAD
0.880948	0.969992	EXTL2	COAD
0.478722	0.864752	EXTL3	COAD
0.36781	1.19779	XYLT1	COAD
0.741689	0.935617	XYLT2	COAD
0.204165	1.29394	A4GALT	COAD
0.912978	0.978007	B3GALNT1	COAD
0.0250616	0.626212	B3GNT5	COAD
0.0862716	1.421	B4GALNT1	COAD
0.674194	1.08905	B4GALT5	COAD
0.112507	0.721502	B4GALT6	COAD
0.0899637	1.41352	GBGT1	COAD
0.548376	0.884906	UGCG	COAD
0.268345	0.797099	UGT8	COAD
0.218881	0.77804	PIGA	COAD
0.693071	1.08363	PIGB	COAD
0.496999	1.14775	PIGM	COAD
0.496374	0.870549	PIGV	COAD
0.961367	0.990179	PIGZ	COAD
0.551302	1.12888	HAS1	COAD
0.996935	0.999217	HAS2	COAD
0.908303	0.976878	HAS3	COAD
0.009406	0.580871	ALG1	COAD
0.508769	1.14389	ALG10	COAD
0.451721	1.16585	ALG10B	COAD
0.0979185	1.40271	ALG11	COAD
0.652717	0.912762	ALG12	COAD
0.142915	1.34745	ALG13	COAD
0.0205086	0.61901	ALG14	COAD
0.942042	0.985288	ALG2	COAD
0.550919	1.12866	ALG3	COAD
0.424471	0.849044	ALG5	COAD
0.038068	0.651452	ALG6	COAD
0.314644	0.814684	ALG8	COAD
0.306921	0.811669	ALG9	COAD
0.748181	1.06749	DPM1	COAD
0.458463	0.859598	FUT8	COAD
0.671246	1.08997	MGAT1	COAD
0.190961	0.765601	MGAT2	COAD
0.85096	1.03905	MGAT3	COAD
0.435006	1.17121	MGAT4A	COAD
0.502804	0.872072	MGAT4B	COAD
0.615691	1.10851	MGAT4C	COAD
0.120529	0.725922	MGAT5	COAD
0.965604	1.00882	STT3A	COAD
0.00614266	0.565994	STT3B	COAD
0.520143	0.876782	UGGT1	COAD
0.362756	0.829614	UGGT2	COAD
0.404114	1.18553	LFNG	COAD
0.110085	1.37554	MFNG	COAD
0.751377	1.06652	POFUT1	COAD
0.000250717	2.11832	POFUT2	COAD
0.731236	1.07239	RFNG	COAD
0.00294261	0.536027	B3GNT6	COAD
0.147811	1.34238	C1GALT1	COAD
0.0207448	0.620542	GALNT1	COAD
0.392804	0.839388	GALNT10	COAD
0.193521	1.30565	GALNT11	COAD
0.730978	1.07263	GALNT12	COAD
0.331196	1.21936	GALNT13	COAD
0.168928	1.32081	GALNT14	COAD
0.206869	1.29337	GALNT2	COAD
0.0881877	0.703998	GALNT3	COAD
0.909061	0.977005	GALNT4	COAD
0.463514	0.860877	GALNT5	COAD
0.510054	0.873912	GALNT6	COAD
0.00842195	0.576393	GALNT7	COAD
0.0944447	0.710119	GALNT8	COAD
0.559723	1.12614	GALNT9	COAD
0.0808366	1.4318	GCNT1	COAD
0.377119	1.19794	GCNT3	COAD
0.594787	0.897539	GCNT4	COAD
0.0225847	1.59498	OGT	COAD
0.801175	0.950048	GXYLT2	COAD
0.845764	0.961252	B3GALNT2	COAD
0.255653	1.26151	FKRP	COAD
0.6312	0.906641	FKTN	COAD
0.729494	1.07298	LARGE	COAD
0.606057	0.899639	MGAT5B	COAD
0.555941	0.887326	POMGNT1	COAD
0.519731	0.877427	POMT1	COAD
0.441334	1.16981	POMT2	COAD
0.226729	1.27269	TMTC1	COAD
0.860786	0.964856	TMTC2	COAD
0.735547	0.933674	TMTC3	COAD
0.349257	0.825968	TMTC4	COAD
0.982245	1.00452	B3GNTL1	COAD
0.0705756	1.4432	CERCAM	COAD
0.146158	1.33886	GLT1D1	COAD
0.970665	1.00798	GLT6D1	COAD
0.964996	1.00899	GLT8D1	COAD
0.319822	1.22304	GLT8D2	COAD
0.104485	0.717256	GTDC1	COAD
0.107494	1.38243	KDELC1	COAD
0.745396	0.936103	KDELC2	COAD
0.46966	0.634517	DPY19L1	DLBC
0.367588	1.76538	DPY19L2	DLBC
0.246889	2.05033	DPY19L3	DLBC
0.869681	0.8956	DPY19L4	DLBC
0.725524	0.788727	A4GNT	DLBC
0.469891	1.57462	ABO	DLBC
0.487771	0.632637	B3GAT1	DLBC
0.738269	1.23868	B3GAT2	DLBC
0.303466	0	B4GALNT2	DLBC
0.196332	0.45028	FUT1	DLBC
0.928865	1.05834	FUT10	DLBC
0.408241	1.68373	FUT11	DLBC
0.0580069	0.303796	FUT2	DLBC
0.680046	0.76083	FUT3	DLBC
0.396574	0.574548	FUT4	DLBC
0.180689	2.29891	FUT5	DLBC
0.158413	0.402902	FUT6	DLBC
0.300435	1.89665	FUT7	DLBC
0.650532	0.755653	FUT9	DLBC
0.427662	1.62903	ST3GAL1	DLBC
0.0036269	10.471	ST3GAL2	DLBC
0.966512	0.973693	ST3GAL3	DLBC
0.589899	0.711243	ST3GAL4	DLBC
0.38159	1.77439	ST3GAL5	DLBC
0.457381	0.611667	ST3GAL6	DLBC
0.0870336	3.0062	ST6GAL1	DLBC
0.40405	0.577687	ST6GAL2	DLBC
0.531352	0.659074	ST6GALNAC1	DLBC
0.47479	0.645171	ST6GALNAC2	DLBC
0.831011	1.14614	ST6GALNAC3	DLBC
0.409659	0.602731	ST6GALNAC4	DLBC
0.220436	0.459195	ST6GALNAC5	DLBC
0.835914	0.878271	ST6GALNAC6	DLBC
0.515931	0.649659	ST8SIA1	DLBC
0.55169	1.43852	ST8SIA2	DLBC
0.587867	1.44898	ST8SIA3	DLBC
0.884304	1.09593	ST8SIA4	DLBC
0.984655	0.987869	ST8SIA5	DLBC
0.410325	0.587958	ST8SIA6	DLBC
0.516881	0.65076	B3GALT1	DLBC
0.623154	1.35747	B3GALT2	DLBC
0.753812	1.23216	B3GALT4	DLBC
0.599167	0.715612	B3GALT5	DLBC
0.938163	0.951917	B3GNT2	DLBC
0.0775562	0.291194	B3GNT3	DLBC
0.28246	2.00173	B3GNT4	DLBC
0.469065	0.633992	B3GNT7	DLBC
0.421937	0.588945	B3GNT8	DLBC
0.448936	1.60941	B3GNT9	DLBC
0.139716	0.385546	B4GALNT3	DLBC
0.291263	0.505475	B4GALNT4	DLBC
0.793701	0.84896	B4GALT1	DLBC
0.378354	0.580688	B4GALT2	DLBC
0.552069	1.4735	B4GALT3	DLBC
0.94041	0.953882	B4GALT4	DLBC
0.522477	0.653892	GCNT2	DLBC
0.229144	2.16172	GCNT7	DLBC
0.54957	0.687357	GYG1	DLBC
0.256343	0.435632	GYG2	DLBC
0.512215	1.51006	GYS1	DLBC
0.513139	1.54293	GYS2	DLBC
0.63787	0.742532	B3GALT6	DLBC
0.678819	0.770102	B3GAT3	DLBC
0.234464	0.479352	B4GALT7	DLBC
0.629225	1.37434	CHPF	DLBC
0.339846	0.548877	CHPF2	DLBC
0.0484174	3.45685	CHSY1	DLBC
0.79384	0.8471	CHSY3	DLBC
0.902225	1.07926	CSGALNACT1	DLBC
0.048319	3.46907	CSGALNACT2	DLBC
0.691328	1.3048	EXT1	DLBC
0.287024	1.93618	EXT2	DLBC
0.271686	0.506834	EXTL1	DLBC
0.831011	1.14614	EXTL2	DLBC
0.433545	1.67634	EXTL3	DLBC
0.0609573	3.26168	XYLT1	DLBC
0.347989	1.84697	XYLT2	DLBC
0.245966	0.487651	A4GALT	DLBC
0.565621	1.46736	B3GALNT1	DLBC
0.89387	0.919165	B3GNT5	DLBC
0.196444	0.393864	B4GALNT1	DLBC
0.545682	0.673743	B4GALT5	DLBC
0.388977	1.75742	B4GALT6	DLBC
0.292988	2.16898	GBGT1	DLBC
0.21799	2.14933	UGCG	DLBC
0.644261	0.75288	UGT8	DLBC
0.420403	1.6588	PIGA	DLBC
0.0362063	4.14643	PIGB	DLBC
0.38503	0.578647	PIGM	DLBC
0.341332	0.549078	PIGV	DLBC
0.414821	1.71106	PIGZ	DLBC
0.768221	0.83069	HAS1	DLBC
0.839351	1.13836	HAS2	DLBC
0.469891	1.6124	HAS3	DLBC
0.660285	1.3376	ALG1	DLBC
0.390148	1.7192	ALG10	DLBC
0.10302	2.84759	ALG10B	DLBC
0.335312	0.55136	ALG11	DLBC
0.239752	0.473271	ALG12	DLBC
0.426679	1.62634	ALG13	DLBC
0.0492117	0.173635	ALG14	DLBC
0.588061	0.695959	ALG2	DLBC
0.0174207	0.13424	ALG3	DLBC
0.169479	0.367613	ALG5	DLBC
0.181149	0.3763	ALG6	DLBC
0.90355	0.924874	ALG8	DLBC
0.681513	1.29634	ALG9	DLBC
0.720244	0.78734	DPM1	DLBC
0.8228	0.860625	FUT8	DLBC
0.0363141	0.283185	MGAT1	DLBC
0.678739	1.29948	MGAT2	DLBC
0.865474	1.11043	MGAT3	DLBC
0.336464	1.83207	MGAT4A	DLBC
0.833317	0.876492	MGAT4B	DLBC
0.37413	0.571487	MGAT4C	DLBC
0.435419	1.67318	MGAT5	DLBC
0.610439	0.715029	STT3A	DLBC
0.514406	0.648362	STT3B	DLBC
0.32591	1.83769	UGGT1	DLBC
0.351331	1.79558	UGGT2	DLBC
0.999969	0.999975	LFNG	DLBC
0.264107	0.500349	MFNG	DLBC
0.316297	1.86124	POFUT1	DLBC
0.792252	0.838527	POFUT2	DLBC
0.787144	0.844004	RFNG	DLBC
0.235198	2.12897	B3GNT6	DLBC
0.659159	0.743696	C1GALT1	DLBC
0.370709	1.75893	GALNT1	DLBC
0.368501	1.79858	GALNT10	DLBC
0.327285	1.85553	GALNT11	DLBC
0.874916	0.905468	GALNT12	DLBC
0.0859778	2.85304	GALNT13	DLBC
0.645489	1.33808	GALNT14	DLBC
0.474422	1.6061	GALNT2	DLBC
0.257502	2.01907	GALNT3	DLBC
0.00743136	5.96665	GALNT4	DLBC
0.135598	0.38238	GALNT5	DLBC
0.372108	0.570151	GALNT6	DLBC
0.0605933	3.26694	GALNT7	DLBC
0.564354	1.46913	GALNT8	DLBC
0.905661	0.928768	GALNT9	DLBC
0.0181265	5.06268	GCNT1	DLBC
0.0865951	0.298909	GCNT3	DLBC
0.31967	1.85262	GCNT4	DLBC
0.186126	2.27023	OGT	DLBC
0.0633821	0.311429	GXYLT2	DLBC
0.0519089	3.40266	B3GALNT2	DLBC
0.524043	1.49789	FKRP	DLBC
0.242429	2.06628	FKTN	DLBC
0.190601	0.42884	LARGE	DLBC
0.206685	0.40127	MGAT5B	DLBC
0.113244	3.10505	POMGNT1	DLBC
0.663978	0.750165	POMT1	DLBC
0.0169735	0.199643	POMT2	DLBC
0.334356	1.83796	TMTC1	DLBC
0.802771	1.1697	TMTC2	DLBC
0.194269	2.239	TMTC3	DLBC
0.764706	0.81942	TMTC4	DLBC
0.916931	1.06816	B3GNTL1	DLBC
0.829246	0.871304	CERCAM	DLBC
0.351826	0.557024	GLT1D1	DLBC
0.664457	0	GLT6D1	DLBC
0.0200035	0.203084	GLT8D1	DLBC
0.837028	1.14057	GLT8D2	DLBC
0.615563	0.729804	GTDC1	DLBC
0.614527	0.713456	KDELC1	DLBC
0.315035	0.530804	KDELC2	DLBC
0.487729	1.17146	DPY19L1	ESCA
0.543311	0.868999	DPY19L2	ESCA
0.511394	1.16449	DPY19L3	ESCA
0.340123	1.24116	DPY19L4	ESCA
0.446123	0.838321	A4GNT	ESCA
0.605354	1.12434	ABO	ESCA
0.932304	0.980609	B3GAT1	ESCA
0.211103	1.33349	B3GAT2	ESCA
0.481736	0.850913	B4GALNT2	ESCA
0.220055	1.32221	FUT1	ESCA
0.151057	0.722605	FUT10	ESCA
0.440396	0.837358	FUT11	ESCA
0.93121	1.02001	FUT2	ESCA
0.317527	1.26119	FUT3	ESCA
0.661504	1.10499	FUT4	ESCA
0.414123	0.828265	FUT5	ESCA
0.914707	1.02468	FUT6	ESCA
0.50606	1.16571	FUT7	ESCA
0.81027	1.05619	FUT9	ESCA
0.800988	0.943526	ST3GAL1	ESCA
0.493818	1.17064	ST3GAL2	ESCA
0.704536	0.916556	ST3GAL3	ESCA
0.0207597	0.584427	ST3GAL4	ESCA
0.160995	0.724921	ST3GAL5	ESCA
0.868768	1.03882	ST3GAL6	ESCA
0.898353	0.971391	ST6GAL1	ESCA
0.278185	0.777753	ST6GAL2	ESCA
0.588811	1.13234	ST6GALNAC1	ESCA
0.33988	0.804745	ST6GALNAC2	ESCA
0.735641	0.92572	ST6GALNAC3	ESCA
0.517672	0.863216	ST6GALNAC4	ESCA
0.994839	0.998516	ST6GALNAC5	ESCA
0.0963138	0.676905	ST6GALNAC6	ESCA
0.222637	0.753389	ST8SIA1	ESCA
0.778343	1.0663	ST8SIA2	ESCA
0.958151	0.987853	ST8SIA3	ESCA
0.493386	1.17054	ST8SIA4	ESCA
0.948837	0.985481	ST8SIA5	ESCA
0.94691	0.984754	ST8SIA6	ESCA
0.858334	0.959998	B3GALT1	ESCA
0.57648	1.13736	B3GALT2	ESCA
0.702616	0.915718	B3GALT4	ESCA
0.766599	1.06947	B3GALT5	ESCA
0.005994	1.92047	B3GNT2	ESCA
0.556405	1.14379	B3GNT3	ESCA
0.461534	1.1804	B3GNT4	ESCA
0.469709	1.18138	B3GNT7	ESCA
0.964927	1.01011	B3GNT8	ESCA
0.499275	0.855472	B3GNT9	ESCA
0.829544	0.951587	B4GALNT3	ESCA
0.568548	0.877586	B4GALNT4	ESCA
0.408257	0.827956	B4GALT1	ESCA
0.138122	0.708154	B4GALT2	ESCA
0.538754	1.15164	B4GALT3	ESCA
0.5512	0.871908	B4GALT4	ESCA
0.671913	1.10212	GCNT2	ESCA
0.141607	1.40263	GCNT7	ESCA
0.0176739	1.70106	GYG1	ESCA
0.234472	1.31301	GYG2	ESCA
0.828323	1.05126	GYS1	ESCA
0.261544	0.772474	GYS2	ESCA
0.139511	0.710664	B3GALT6	ESCA
0.971068	0.991752	B3GAT3	ESCA
0.267792	0.7771	B4GALT7	ESCA
0.975486	0.993086	CHPF	ESCA
0.825133	1.05206	CHPF2	ESCA
0.87298	1.03734	CHSY1	ESCA
0.565173	1.13938	CHSY3	ESCA
0.988417	0.996658	CSGALNACT1	ESCA
0.66494	0.904741	CSGALNACT2	ESCA
0.144614	0.709008	EXT1	ESCA
0.0404245	1.60751	EXT2	ESCA
0.46584	0.844914	EXTL1	ESCA
0.963094	1.0107	EXTL2	ESCA
0.904402	0.972881	EXTL3	ESCA
0.976247	0.993166	XYLT1	ESCA
0.901135	0.971787	XYLT2	ESCA
0.229352	0.754858	A4GALT	ESCA
0.475902	1.17638	B3GALNT1	ESCA
0.350354	1.23704	B3GNT5	ESCA
0.837155	1.04792	B4GALNT1	ESCA
0.997233	1.00079	B4GALT5	ESCA
0.500155	0.855968	B4GALT6	ESCA
0.434791	0.834699	GBGT1	ESCA
0.986012	0.99597	UGCG	ESCA
0.763986	1.07186	UGT8	ESCA
0.0353979	1.62149	PIGA	ESCA
0.209436	1.33208	PIGB	ESCA
0.798399	0.943119	PIGM	ESCA
0.556073	0.87195	PIGV	ESCA
0.429204	1.19671	PIGZ	ESCA
0.916812	0.976224	HAS1	ESCA
0.284331	0.780309	HAS2	ESCA
0.142051	0.7117	HAS3	ESCA
0.590694	0.885362	ALG1	ESCA
0.352557	1.23526	ALG10	ESCA
0.466061	1.17992	ALG10B	ESCA
0.341607	1.24461	ALG11	ESCA
0.494474	0.854311	ALG12	ESCA
0.0211258	1.71106	ALG13	ESCA
0.2355	1.31546	ALG14	ESCA
0.834798	1.04933	ALG2	ESCA
0.879851	0.96581	ALG3	ESCA
0.515023	1.16082	ALG5	ESCA
0.027369	1.65298	ALG6	ESCA
0.75539	0.932037	ALG8	ESCA
0.500216	0.857472	ALG9	ESCA
0.0505462	1.56316	DPM1	ESCA
0.55904	1.14444	FUT8	ESCA
0.833855	0.952976	MGAT1	ESCA
0.364769	1.23278	MGAT2	ESCA
0.840791	0.955296	MGAT3	ESCA
0.458261	1.1858	MGAT4A	ESCA
0.71662	1.08611	MGAT4B	ESCA
0.967604	0.990772	MGAT4C	ESCA
0.488007	0.853549	MGAT5	ESCA
0.590319	0.886518	STT3A	ESCA
0.863541	1.04034	STT3B	ESCA
0.50917	1.1633	UGGT1	ESCA
0.381157	0.819202	UGGT2	ESCA
0.46973	1.18066	LFNG	ESCA
0.960116	1.01159	MFNG	ESCA
0.987179	0.996308	POFUT1	ESCA
0.565753	1.14109	POFUT2	ESCA
0.732265	0.924867	RFNG	ESCA
0.430533	0.8376	B3GNT6	ESCA
0.683871	0.911437	C1GALT1	ESCA
0.770232	0.935342	GALNT1	ESCA
0.600571	1.12859	GALNT10	ESCA
0.282639	0.78034	GALNT11	ESCA
0.99121	0.997476	GALNT12	ESCA
0.172574	0.730564	GALNT13	ESCA
0.645536	0.899736	GALNT14	ESCA
0.438642	0.836113	GALNT2	ESCA
0.415989	0.831892	GALNT3	ESCA
0.887693	1.03248	GALNT4	ESCA
0.940279	0.983013	GALNT5	ESCA
0.908686	1.02678	GALNT6	ESCA
0.191074	0.742479	GALNT7	ESCA
0.714426	1.08768	GALNT8	ESCA
0.634322	1.11514	GALNT9	ESCA
0.421916	1.20178	GCNT1	ESCA
0.964558	0.990052	GCNT3	ESCA
0.348303	0.806602	GCNT4	ESCA
0.00307576	2.02933	OGT	ESCA
0.485386	0.851145	GXYLT2	ESCA
0.485994	1.17174	B3GALNT2	ESCA
0.827769	0.951023	FKRP	ESCA
0.951531	1.01407	FKTN	ESCA
0.34968	1.2402	LARGE	ESCA
0.776268	0.936372	MGAT5B	ESCA
0.597528	0.886376	POMGNT1	ESCA
0.832864	0.95279	POMT1	ESCA
0.833862	1.04932	POMT2	ESCA
0.245423	0.765941	TMTC1	ESCA
0.743403	0.927311	TMTC2	ESCA
0.829566	1.04977	TMTC3	ESCA
0.16006	1.38235	TMTC4	ESCA
0.15286	1.39214	B3GNTL1	ESCA
0.268773	0.772433	CERCAM	ESCA
0.625325	0.893429	GLT1D1	ESCA
0.918603	0.964419	GLT6D1	ESCA
0.704657	0.916346	GLT8D1	ESCA
0.243695	0.762744	GLT8D2	ESCA
0.215145	0.750587	GTDC1	ESCA
0.975798	0.993025	KDELC1	ESCA
0.243513	0.760659	KDELC2	ESCA
0.945908	1.01199	DPY19L1	GBM
0.551825	1.10848	DPY19L2	GBM
0.159158	0.78228	DPY19L3	GBM
0.932316	1.01503	DPY19L4	GBM
0.643169	0.922031	A4GNT	GBM
0.514096	0.891668	ABO	GBM
0.60007	0.912097	B3GAT1	GBM
0.798899	0.956566	B3GAT2	GBM
0.614611	1.28743	B4GALNT2	GBM
0.0463107	0.707161	FUT1	GBM
0.203187	0.801336	FUT10	GBM
0.295759	0.83316	FUT11	GBM
0.607657	0.914152	FUT2	GBM
0.522709	0.894822	FUT3	GBM
0.0446617	1.41371	FUT4	GBM
0.000814767	0.563473	FUT5	GBM
0.28834	0.832591	FUT6	GBM
0.771704	0.95114	FUT7	GBM
0.580078	1.10115	FUT9	GBM
0.684571	1.07332	ST3GAL1	GBM
0.852289	1.03321	ST3GAL2	GBM
0.465801	1.13689	ST3GAL3	GBM
0.291468	1.20101	ST3GAL4	GBM
0.911998	0.980807	ST3GAL5	GBM
0.171247	0.786972	ST3GAL6	GBM
0.83474	1.03713	ST6GAL1	GBM
0.408858	0.86505	ST6GAL2	GBM
0.0323858	0.690749	ST6GALNAC1	GBM
0.687269	1.07279	ST6GALNAC2	GBM
0.804954	0.957971	ST6GALNAC3	GBM
0.627176	1.08879	ST6GALNAC4	GBM
0.973229	1.00587	ST6GALNAC5	GBM
0.888739	1.02475	ST6GALNAC6	GBM
0.876659	0.973331	ST8SIA1	GBM
0.551008	0.901776	ST8SIA2	GBM
0.689323	1.07233	ST8SIA3	GBM
0.367199	1.16915	ST8SIA4	GBM
0.183023	1.26216	ST8SIA5	GBM
0.970479	1.00651	ST8SIA6	GBM
0.542832	0.899101	B3GALT1	GBM
0.618814	0.916465	B3GALT2	GBM
0.284772	1.20469	B3GALT4	GBM
0.797709	0.956149	B3GALT5	GBM
0.93945	1.01337	B3GNT2	GBM
0.186894	1.29696	B3GNT3	GBM
0.0816487	1.34942	B3GNT4	GBM
0.0823191	1.35135	B3GNT7	GBM
0.47684	1.13296	B3GNT8	GBM
0.0797581	1.35825	B3GNT9	GBM
0.15876	1.27494	B4GALNT3	GBM
0.557715	0.902566	B4GALNT4	GBM
0.240694	1.22813	B4GALT1	GBM
0.735999	1.06073	B4GALT2	GBM
0.790308	1.04751	B4GALT3	GBM
0.496285	1.12658	B4GALT4	GBM
0.596524	0.911313	GCNT2	GBM
0.572912	0.906048	GCNT7	GBM
0.692488	1.07173	GYG1	GBM
0.170198	1.26828	GYG2	GBM
0.90021	1.0222	GYS1	GBM
0.111952	0.760487	GYS2	GBM
0.327742	1.18563	B3GALT6	GBM
0.662765	1.07914	B3GAT3	GBM
0.0688081	1.37264	B4GALT7	GBM
0.0857752	1.34737	CHPF	GBM
0.210439	1.24513	CHPF2	GBM
0.705186	1.06875	CHSY1	GBM
0.492546	1.12784	CHSY3	GBM
0.15823	1.27863	CSGALNACT1	GBM
0.548191	1.10991	CSGALNACT2	GBM
0.540262	0.898297	EXT1	GBM
0.116753	1.31273	EXT2	GBM
0.0647923	0.728142	EXTL1	GBM
0.0971296	0.748217	EXTL2	GBM
0.0622832	1.38154	EXTL3	GBM
0.636236	1.08608	XYLT1	GBM
0.0139695	1.53576	XYLT2	GBM
0.935441	1.01432	A4GALT	GBM
0.788699	1.04784	B3GALNT1	GBM
0.614836	1.09131	B3GNT5	GBM
0.936451	1.01409	B4GALNT1	GBM
0.127755	1.30322	B4GALT5	GBM
0.27526	0.825676	B4GALT6	GBM
0.160812	1.27657	GBGT1	GBM
0.00940858	1.56216	UGCG	GBM
0.492439	0.887439	UGT8	GBM
0.855332	1.03205	PIGA	GBM
0.0911883	1.34204	PIGB	GBM
0.894329	0.977	PIGM	GBM
0.963095	0.99202	PIGV	GBM
0.685803	1.07362	PIGZ	GBM
0.00676142	1.60521	HAS1	GBM
0.358784	1.17446	HAS2	GBM
0.39455	1.15927	HAS3	GBM
0.377836	1.16681	ALG1	GBM
0.318013	0.840525	ALG10	GBM
0.302995	0.834687	ALG10B	GBM
0.594859	0.91083	ALG11	GBM
0.438208	1.14546	ALG12	GBM
0.390445	0.861006	ALG13	GBM
0.758037	1.05527	ALG14	GBM
0.630336	1.08748	ALG2	GBM
0.479601	1.13088	ALG3	GBM
0.674765	1.07596	ALG5	GBM
0.907547	0.979929	ALG6	GBM
0.941138	1.01288	ALG8	GBM
0.894126	1.02361	ALG9	GBM
0.753815	1.05607	DPM1	GBM
0.993867	1.00133	FUT8	GBM
0.372344	1.16931	MGAT1	GBM
0.85631	1.03225	MGAT2	GBM
0.621108	0.917257	MGAT3	GBM
0.796525	0.95629	MGAT4A	GBM
0.117289	1.31553	MGAT4B	GBM
0.526651	0.895792	MGAT4C	GBM
0.550104	0.900708	MGAT5	GBM
0.326077	1.18569	STT3A	GBM
0.487642	1.1291	STT3B	GBM
0.519081	1.11912	UGGT1	GBM
0.101373	0.751447	UGGT2	GBM
0.51577	1.12	LFNG	GBM
0.680429	0.930718	MFNG	GBM
0.406523	1.1556	POFUT1	GBM
0.0333633	1.45017	POFUT2	GBM
0.893621	0.976904	RFNG	GBM
0.536499	0.896784	B3GNT6	GBM
0.880182	0.97403	C1GALT1	GBM
0.666015	0.927055	GALNT1	GBM
0.461753	0.878912	GALNT10	GBM
0.00341745	1.65718	GALNT11	GBM
0.0376456	1.43529	GALNT12	GBM
0.450235	0.876886	GALNT13	GBM
0.837273	0.964521	GALNT14	GBM
0.168956	1.27172	GALNT2	GBM
0.387441	1.16218	GALNT3	GBM
0.138017	1.29292	GALNT4	GBM
0.143392	1.29178	GALNT5	GBM
0.0812338	1.3573	GALNT6	GBM
0.137878	1.29511	GALNT7	GBM
0.201083	0.8001	GALNT8	GBM
0.748254	1.05791	GALNT9	GBM
0.571174	1.1045	GCNT1	GBM
0.436149	1.14554	GCNT3	GBM
0.788468	0.95391	GCNT4	GBM
0.126394	0.766564	OGT	GBM
0.0975271	1.33707	GXYLT2	GBM
0.0468088	0.7084	B3GALNT2	GBM
0.247389	1.22301	FKRP	GBM
0.623476	0.917408	FKTN	GBM
0.465136	1.13598	LARGE	GBM
0.092275	1.33781	MGAT5B	GBM
0.969316	0.993298	POMGNT1	GBM
0.777106	1.05089	POMT1	GBM
0.68568	0.931723	POMT2	GBM
0.00546816	1.60919	TMTC1	GBM
0.205945	1.24448	TMTC2	GBM
0.130914	1.29719	TMTC3	GBM
0.462116	1.13628	TMTC4	GBM
0.133044	1.30076	B3GNTL1	GBM
0.49283	1.12521	CERCAM	GBM
0.235949	1.22665	GLT1D1	GBM
0.309543	0.633514	GLT6D1	GBM
0.341499	1.17943	GLT8D1	GBM
0.049701	1.39952	GLT8D2	GBM
0.585996	1.09858	GTDC1	GBM
0.55691	0.901744	KDELC1	GBM
0.177933	1.26255	KDELC2	GBM
0.831336	1.02922	DPY19L1	HNSC
0.0289006	0.742794	DPY19L2	HNSC
0.011132	0.709238	DPY19L3	HNSC
0.504334	0.913193	DPY19L4	HNSC
0.0371285	0.753957	A4GNT	HNSC
0.341929	0.879071	ABO	HNSC
0.284918	0.864771	B3GAT1	HNSC
0.114594	0.807048	B3GAT2	HNSC
0.55646	0.923442	B4GALNT2	HNSC
0.264395	1.16341	FUT1	HNSC
0.243058	0.854062	FUT10	HNSC
0.996235	1.00064	FUT11	HNSC
0.00692919	0.692131	FUT2	HNSC
0.0644004	0.777712	FUT3	HNSC
0.633598	0.937427	FUT4	HNSC
0.30891	0.87131	FUT5	HNSC
0.00392649	0.674255	FUT6	HNSC
0.01852	0.726474	FUT7	HNSC
0.930776	1.01193	FUT9	HNSC
0.344812	1.13618	ST3GAL1	HNSC
0.428083	1.11301	ST3GAL2	HNSC
0.213925	1.18362	ST3GAL3	HNSC
0.730122	1.04765	ST3GAL4	HNSC
0.98299	1.00289	ST3GAL5	HNSC
0.761345	0.959612	ST3GAL6	HNSC
0.069315	0.781203	ST6GAL1	HNSC
0.666598	1.06022	ST6GAL2	HNSC
0.0229515	0.733644	ST6GALNAC1	HNSC
0.777594	1.03904	ST6GALNAC2	HNSC
0.0344269	0.749869	ST6GALNAC3	HNSC
0.280259	1.15708	ST6GALNAC4	HNSC
0.716241	1.05049	ST6GALNAC5	HNSC
0.944381	0.990611	ST6GALNAC6	HNSC
0.186995	0.836706	ST8SIA1	HNSC
0.670095	1.05952	ST8SIA2	HNSC
0.864547	0.968801	ST8SIA3	HNSC
0.315913	0.873034	ST8SIA4	HNSC
0.248911	1.16939	ST8SIA5	HNSC
0.843593	0.973665	ST8SIA6	HNSC
0.213458	1.18358	B3GALT1	HNSC
0.0191391	0.728389	B3GALT2	HNSC
0.258496	0.857851	B3GALT4	HNSC
0.428206	0.898883	B3GALT5	HNSC
0.845864	0.973996	B3GNT2	HNSC
0.692099	1.0551	B3GNT3	HNSC
0.141558	1.2195	B3GNT4	HNSC
0.960349	1.00676	B3GNT7	HNSC
0.586555	0.928864	B3GNT8	HNSC
0.919933	0.986464	B3GNT9	HNSC
0.924342	1.01294	B4GALNT3	HNSC
0.394931	1.12187	B4GALNT4	HNSC
0.922708	1.01318	B4GALT1	HNSC
0.206354	1.1868	B4GALT2	HNSC
0.0506852	1.30346	B4GALT3	HNSC
0.97102	1.0049	B4GALT4	HNSC
0.887518	1.0192	GCNT2	HNSC
0.256963	0.857457	GCNT7	HNSC
0.0504989	1.30158	GYG1	HNSC
0.70861	0.95069	GYG2	HNSC
0.136284	1.22394	GYS1	HNSC
0.877135	0.979242	GYS2	HNSC
0.083563	0.790254	B3GALT6	HNSC
0.109866	1.24085	B3GAT3	HNSC
0.25044	1.16857	B4GALT7	HNSC
0.317871	1.14419	CHPF	HNSC
0.0394097	1.32351	CHPF2	HNSC
0.0364977	1.32952	CHSY1	HNSC
0.748302	1.04447	CHSY3	HNSC
0.030164	0.746307	CSGALNACT1	HNSC
0.162795	1.2081	CSGALNACT2	HNSC
0.313518	1.14684	EXT1	HNSC
0.00453989	1.474	EXT2	HNSC
0.00568886	1.45861	EXTL1	HNSC
0.197462	1.19054	EXTL2	HNSC
0.58305	1.07733	EXTL3	HNSC
0.356816	0.882822	XYLT1	HNSC
0.386273	1.12467	XYLT2	HNSC
0.560042	1.08218	A4GALT	HNSC
0.889877	0.98156	B3GALNT1	HNSC
0.0292782	1.34117	B3GNT5	HNSC
0.0332622	1.335	B4GALNT1	HNSC
0.237504	1.17205	B4GALT5	HNSC
0.866207	0.977558	B4GALT6	HNSC
0.499418	1.09596	GBGT1	HNSC
0.523035	0.917395	UGCG	HNSC
0.0671282	1.28179	UGT8	HNSC
0.158733	0.825949	PIGA	HNSC
0.704006	1.05283	PIGB	HNSC
0.0668952	1.28119	PIGM	HNSC
0.402647	1.11963	PIGV	HNSC
0.308119	0.870919	PIGZ	HNSC
0.28837	1.15505	HAS1	HNSC
0.0942628	1.25574	HAS2	HNSC
0.369353	1.1296	HAS3	HNSC
0.000230293	1.64198	ALG1	HNSC
0.585279	1.07607	ALG10	HNSC
0.807145	1.03355	ALG10B	HNSC
0.0730701	1.27368	ALG11	HNSC
0.275147	1.15851	ALG12	HNSC
0.0184309	1.37263	ALG13	HNSC
0.473505	0.906876	ALG14	HNSC
0.00328429	1.48684	ALG2	HNSC
0.0302407	1.34144	ALG3	HNSC
0.0236633	1.35773	ALG5	HNSC
0.169446	0.82925	ALG6	HNSC
0.0955054	1.25317	ALG8	HNSC
0.0377522	1.32245	ALG9	HNSC
0.0138859	1.39189	DPM1	HNSC
0.494316	1.09712	FUT8	HNSC
0.147988	1.21589	MGAT1	HNSC
0.253489	1.16805	MGAT2	HNSC
0.012985	0.713472	MGAT3	HNSC
0.0811819	0.790416	MGAT4A	HNSC
0.0199839	1.36723	MGAT4B	HNSC
0.191938	1.19389	MGAT4C	HNSC
0.506826	0.91402	MGAT5	HNSC
0.0744526	1.27146	STT3A	HNSC
0.123175	0.811921	STT3B	HNSC
0.0998825	1.25064	UGGT1	HNSC
0.753687	1.04341	UGGT2	HNSC
0.103384	1.24713	LFNG	HNSC
0.0640148	0.777581	MFNG	HNSC
0.161115	1.20903	POFUT1	HNSC
0.195991	1.1911	POFUT2	HNSC
0.721285	0.952842	RFNG	HNSC
0.835572	0.972376	B3GNT6	HNSC
0.00520513	1.45874	C1GALT1	HNSC
0.256423	0.857569	GALNT1	HNSC
0.371155	0.886283	GALNT10	HNSC
0.79613	1.03565	GALNT11	HNSC
0.630293	1.06696	GALNT12	HNSC
0.0112646	1.41105	GALNT13	HNSC
0.558763	1.08253	GALNT14	HNSC
0.144564	1.21883	GALNT2	HNSC
0.00342104	1.48936	GALNT3	HNSC
0.242369	0.853358	GALNT4	HNSC
0.587103	0.929304	GALNT5	HNSC
0.629712	0.936999	GALNT6	HNSC
0.00696141	1.43905	GALNT7	HNSC
0.365314	0.884772	GALNT8	HNSC
0.496137	1.09646	GALNT9	HNSC
0.787239	0.964094	GCNT1	HNSC
0.975097	0.995783	GCNT3	HNSC
0.17458	0.831782	GCNT4	HNSC
0.0295946	0.742654	OGT	HNSC
0.339976	1.13846	GXYLT2	HNSC
0.981263	1.00319	B3GALNT2	HNSC
0.441062	1.10986	FKRP	HNSC
0.21979	1.17917	FKTN	HNSC
0.00362397	0.673856	LARGE	HNSC
0.717187	0.952039	MGAT5B	HNSC
0.235538	1.17427	POMGNT1	HNSC
0.388407	0.889825	POMT1	HNSC
0.0582756	1.2922	POMT2	HNSC
0.159173	1.20806	TMTC1	HNSC
0.0537987	0.771983	TMTC2	HNSC
0.646554	0.939845	TMTC3	HNSC
0.931342	0.988424	TMTC4	HNSC
0.341769	1.13707	B3GNTL1	HNSC
0.045367	1.31195	CERCAM	HNSC
0.844265	1.027	GLT1D1	HNSC
0.716187	0.901665	GLT6D1	HNSC
0.443487	0.901503	GLT8D1	HNSC
0.18777	1.19609	GLT8D2	HNSC
0.388087	1.12407	GTDC1	HNSC
0.000343241	1.62443	KDELC1	HNSC
0.257807	0.857992	KDELC2	HNSC
0.898402	0.917969	DPY19L1	KICH
0.258667	0.459039	DPY19L2	KICH
0.136409	3.10226	DPY19L3	KICH
0.639732	1.36691	DPY19L4	KICH
0.80097	0.817411	A4GNT	KICH
0.0179716	0.122372	ABO	KICH
0.601647	0.70639	B3GAT1	KICH
0.768001	0.820923	B3GAT2	KICH
0.758185	1.22848	B4GALNT2	KICH
0.0989147	0.28895	FUT1	KICH
0.711449	1.28048	FUT10	KICH
0.430021	0.576778	FUT11	KICH
0.678308	0.757851	FUT2	KICH
0.97474	1.02145	FUT3	KICH
0.32778	0.507602	FUT4	KICH
0.696807	1.29766	FUT5	KICH
0.663149	1.33704	FUT6	KICH
0.782602	0.831392	FUT7	KICH
0.0692265	0.259128	FUT9	KICH
0.560797	0.678918	ST3GAL1	KICH
0.0232378	0.130522	ST3GAL2	KICH
0.76448	1.22205	ST3GAL3	KICH
0.0905144	0.280914	ST3GAL4	KICH
0.847629	1.1374	ST3GAL5	KICH
0.386049	1.82869	ST3GAL6	KICH
0.515449	0.649389	ST6GAL1	KICH
0.0669001	3.8955	ST6GAL2	KICH
0.306642	0.492714	ST6GALNAC1	KICH
0.902409	0.921127	ST6GALNAC2	KICH
0.261827	2.16792	ST6GALNAC3	KICH
0.589133	1.43337	ST6GALNAC4	KICH
0.894553	0.914996	ST6GALNAC5	KICH
0.382995	0.544921	ST6GALNAC6	KICH
0.766603	1.21973	ST8SIA1	KICH
0.0870843	0.278028	ST8SIA2	KICH
0.205098	0	ST8SIA3	KICH
0.788505	0.835661	ST8SIA4	KICH
0.0602377	0.248865	ST8SIA5	KICH
0.250924	0.453678	ST8SIA6	KICH
0.63029	1.37907	B3GALT1	KICH
0.864509	1.12107	B3GALT2	KICH
0.879326	0.903235	B3GALT4	KICH
0.259218	2.17433	B3GALT5	KICH
0.507071	0.628923	B3GNT2	KICH
0.583977	0.694183	B3GNT3	KICH
0.63992	1.36638	B3GNT4	KICH
0.771495	0.823251	B3GNT7	KICH
0.0620736	0.251384	B3GNT8	KICH
0.338457	0.514532	B3GNT9	KICH
0.366539	0.533706	B4GALNT3	KICH
0.915151	1.07397	B4GALNT4	KICH
0.272498	2.12821	B4GALT1	KICH
0.638272	0.73122	B4GALT2	KICH
0.382136	0.544555	B4GALT3	KICH
0.1313	3.14079	B4GALT4	KICH
0.361409	0.530215	GCNT2	KICH
0.266465	0.464665	GCNT7	KICH
0.103221	3.41296	GYG1	KICH
0.855562	0.885134	GYG2	KICH
0.961259	1.03305	GYS1	KICH
0.276683	0.472294	GYS2	KICH
0.318301	0.500979	B3GALT6	KICH
0.228317	0.439267	B3GAT3	KICH
0.669624	0.752115	B4GALT7	KICH
0.107929	0.297304	CHPF	KICH
0.867023	1.11858	CHPF2	KICH
0.369438	0.535651	CHSY1	KICH
0.752859	1.23443	CHSY3	KICH
0.741478	1.24687	CSGALNACT1	KICH
0.249444	0.409938	CSGALNACT2	KICH
0.00870128	9.6077	EXT1	KICH
0.216113	2.33594	EXT2	KICH
0.469249	1.61698	EXTL1	KICH
0.599888	1.41794	EXTL2	KICH
0.29675	2.05747	EXTL3	KICH
0.747587	0.806369	XYLT1	KICH
0.666054	1.33429	XYLT2	KICH
0.111328	0.301452	A4GALT	KICH
0.914939	0.931197	B3GALNT1	KICH
0.287285	2.08662	B3GNT5	KICH
0.273043	2.13109	B4GALNT1	KICH
0.567226	1.46381	B4GALT5	KICH
0.0794564	3.70468	B4GALT6	KICH
0.181551	0.358845	GBGT1	KICH
0.375685	0.540774	UGCG	KICH
0.26233	2.16318	UGT8	KICH
0.414594	0.566055	PIGA	KICH
0.872963	1.11308	PIGB	KICH
0.218014	2.32881	PIGM	KICH
0.381153	0.543628	PIGV	KICH
0.876014	0.900725	PIGZ	KICH
0.562499	1.47098	HAS1	KICH
0.181272	2.4908	HAS2	KICH
0.105031	0.294771	HAS3	KICH
0.257079	0.4581	ALG1	KICH
0.0999118	3.44459	ALG10	KICH
0.296126	2.05842	ALG10B	KICH
0.765906	0.819633	ALG11	KICH
0.274066	0.470338	ALG12	KICH
0.918963	1.07054	ALG13	KICH
0.336712	1.94752	ALG14	KICH
0.171578	0.394393	ALG2	KICH
0.599161	0.704517	ALG3	KICH
0.311652	0.496236	ALG5	KICH
0.00661408	10.1538	ALG6	KICH
0.657636	1.34398	ALG8	KICH
0.990863	0.992385	ALG9	KICH
0.626984	0.722979	DPM1	KICH
0.0144157	8.612	FUT8	KICH
0.247791	0.451693	MGAT1	KICH
0.448413	1.65243	MGAT2	KICH
0.238481	0.444969	MGAT3	KICH
0.137885	2.73109	MGAT4A	KICH
0.0220714	0.128903	MGAT4B	KICH
0.199001	2.40731	MGAT4C	KICH
0.0650824	3.91537	MGAT5	KICH
0.816027	1.16856	STT3A	KICH
0.0804656	3.68434	STT3B	KICH
0.0593565	4.01865	UGGT1	KICH
0.718997	1.27169	UGGT2	KICH
0.688817	0.765633	LFNG	KICH
0.93552	0.947245	MFNG	KICH
0.0607779	0.249578	POFUT1	KICH
0.737099	1.25155	POFUT2	KICH
0.654353	1.34849	RFNG	KICH
0.0572396	3.325	B3GNT6	KICH
0.780169	1.20543	C1GALT1	KICH
0.525505	1.52507	GALNT1	KICH
0.321831	0.503596	GALNT10	KICH
0.674015	0.755126	GALNT11	KICH
0.923983	1.06599	GALNT12	KICH
0.151516	0.334955	GALNT13	KICH
0.273393	0.469512	GALNT14	KICH
0.743241	1.24497	GALNT2	KICH
0.729568	0.793492	GALNT3	KICH
0.599384	0.704573	GALNT4	KICH
0.10573	3.3865	GALNT5	KICH
0.822556	0.860493	GALNT6	KICH
0.582048	1.44283	GALNT7	KICH
0.348569	0.52149	GALNT8	KICH
0.243834	0.448776	GALNT9	KICH
0.769412	1.21662	GCNT1	KICH
0.290874	0.481878	GCNT3	KICH
0.664834	1.33517	GCNT4	KICH
0.41211	1.77093	OGT	KICH
0.0192336	8.03125	GXYLT2	KICH
0.358719	1.83035	B3GALNT2	KICH
0.267577	0.466104	FKRP	KICH
0.839435	1.14531	FKTN	KICH
0.297774	0.487043	LARGE	KICH
0.396294	0.554442	MGAT5B	KICH
0.175396	0.353985	POMGNT1	KICH
0.377	0.54079	POMT1	KICH
0.534628	1.5121	POMT2	KICH
0.76584	0.81923	TMTC1	KICH
0.436743	1.67313	TMTC2	KICH
0.813522	1.17104	TMTC3	KICH
0.942249	0.952665	TMTC4	KICH
0.818071	0.857379	B3GNTL1	KICH
0.652198	0.740156	CERCAM	KICH
0.293746	0.484259	GLT1D1	KICH
0.716138	0	GLT6D1	KICH
0.305059	2.03413	GLT8D1	KICH
0.742129	1.24632	GLT8D2	KICH
0.445122	1.65935	GTDC1	KICH
0.474923	1.60719	KDELC1	KICH
0.321584	1.9878	KDELC2	KICH
0.201997	1.21448	DPY19L1	KIRC
0.261354	1.1844	DPY19L2	KIRC
0.0507084	0.740582	DPY19L3	KIRC
0.186993	0.818355	DPY19L4	KIRC
0.577213	1.08813	A4GNT	KIRC
0.0601011	0.750764	ABO	KIRC
0.121239	1.26526	B3GAT1	KIRC
4.22932e-08	2.29541	B3GAT2	KIRC
0.543141	1.09657	B4GALNT2	KIRC
0.0161372	0.691897	FUT1	KIRC
0.00059484	0.587415	FUT10	KIRC
0.000115253	0.548827	FUT11	KIRC
0.00986899	1.47443	FUT2	KIRC
2.54395e-05	0.519228	FUT3	KIRC
0.987808	0.997682	FUT4	KIRC
0.233236	1.19883	FUT5	KIRC
1.30245e-05	0.50913	FUT6	KIRC
0.0325102	1.38738	FUT7	KIRC
0.756635	1.04822	FUT9	KIRC
0.0655703	0.753817	ST3GAL1	KIRC
0.910985	1.01713	ST3GAL2	KIRC
0.00708793	1.50423	ST3GAL3	KIRC
0.00116652	1.64119	ST3GAL4	KIRC
5.85669e-06	2.01467	ST3GAL5	KIRC
0.555372	1.09363	ST3GAL6	KIRC
0.110163	1.27472	ST6GAL1	KIRC
0.649587	0.933301	ST6GAL2	KIRC
0.0271518	0.713468	ST6GALNAC1	KIRC
0.206245	0.825299	ST6GALNAC2	KIRC
0.000156304	0.55735	ST6GALNAC3	KIRC
0.0178415	1.43479	ST6GALNAC4	KIRC
0.0373903	1.37073	ST6GALNAC5	KIRC
0.639589	1.0737	ST6GALNAC6	KIRC
0.0226665	1.41745	ST8SIA1	KIRC
0.00169817	1.6237	ST8SIA2	KIRC
0.323581	1.19758	ST8SIA3	KIRC
0.0314721	0.718846	ST8SIA4	KIRC
0.580175	1.08764	ST8SIA5	KIRC
0.557952	0.914893	ST8SIA6	KIRC
0.176029	0.813463	B3GALT1	KIRC
0.125727	0.791701	B3GALT2	KIRC
0.699603	0.943048	B3GALT4	KIRC
0.0544737	1.33971	B3GALT5	KIRC
0.0124945	0.682585	B3GNT2	KIRC
0.156227	0.806471	B3GNT3	KIRC
0.0576722	1.33531	B3GNT4	KIRC
0.00487752	1.53465	B3GNT7	KIRC
0.000199255	1.78139	B3GNT8	KIRC
0.787538	1.04183	B3GNT9	KIRC
0.147619	1.24576	B4GALNT3	KIRC
7.8444e-05	1.83163	B4GALNT4	KIRC
0.162329	1.23662	B4GALT1	KIRC
0.000381456	1.7247	B4GALT2	KIRC
0.001482	1.62195	B4GALT3	KIRC
0.133286	1.25589	B4GALT4	KIRC
0.00018717	0.561117	GCNT2	KIRC
0.54347	1.09626	GCNT7	KIRC
0.0716363	1.31743	GYG1	KIRC
3.23787e-06	2.05702	GYG2	KIRC
7.18905e-05	1.82947	GYS1	KIRC
0.00254011	1.57877	GYS2	KIRC
0.0121699	1.46673	B3GALT6	KIRC
8.30543e-07	2.14747	B3GAT3	KIRC
0.000145555	1.79869	B4GALT7	KIRC
0.0257277	1.4036	CHPF	KIRC
0.000147683	1.78952	CHPF2	KIRC
0.130564	1.25807	CHSY1	KIRC
0.313622	1.16551	CHSY3	KIRC
0.320592	0.859888	CSGALNACT1	KIRC
0.561171	0.91547	CSGALNACT2	KIRC
0.574282	1.08907	EXT1	KIRC
0.405074	1.13481	EXT2	KIRC
0.0471144	1.34914	EXTL1	KIRC
0.113551	0.784744	EXTL2	KIRC
0.0150243	0.686744	EXTL3	KIRC
0.022249	0.703308	XYLT1	KIRC
0.0810234	1.30268	XYLT2	KIRC
0.983741	0.996908	A4GALT	KIRC
0.000752397	0.598002	B3GALNT1	KIRC
0.00632679	1.51828	B3GNT5	KIRC
0.010113	1.47352	B4GALNT1	KIRC
0.992424	0.99856	B4GALT5	KIRC
0.298475	0.853949	B4GALT6	KIRC
0.000372392	1.71806	GBGT1	KIRC
0.0362158	0.72667	UGCG	KIRC
0.0137725	0.685622	UGT8	KIRC
0.411225	0.882427	PIGA	KIRC
0.909562	1.01741	PIGB	KIRC
0.810191	0.964167	PIGM	KIRC
1.75244e-05	0.51035	PIGV	KIRC
3.01064e-07	2.19943	PIGZ	KIRC
0.000379567	1.72482	HAS1	KIRC
0.0164277	1.44255	HAS2	KIRC
0.131495	1.25837	HAS3	KIRC
0.0443792	1.35799	ALG1	KIRC
0.00403887	0.643135	ALG10	KIRC
0.80636	0.963409	ALG10B	KIRC
0.194605	1.2181	ALG11	KIRC
0.111324	1.27382	ALG12	KIRC
6.5119e-05	1.83278	ALG13	KIRC
0.0618477	0.753141	ALG14	KIRC
0.00845549	0.668499	ALG2	KIRC
4.36281e-07	2.20142	ALG3	KIRC
0.126712	0.79305	ALG5	KIRC
0.150478	1.24671	ALG6	KIRC
0.102593	1.28302	ALG8	KIRC
0.0420783	1.36248	ALG9	KIRC
0.00704331	1.51111	DPM1	KIRC
0.00860621	1.49381	FUT8	KIRC
0.0324146	1.38812	MGAT1	KIRC
0.696714	1.06101	MGAT2	KIRC
0.178958	1.22464	MGAT3	KIRC
0.0592641	0.749889	MGAT4A	KIRC
0.194595	1.21778	MGAT4B	KIRC
0.573271	1.08965	MGAT4C	KIRC
0.00707419	0.661011	MGAT5	KIRC
0.26368	1.18562	STT3A	KIRC
0.113119	0.784505	STT3B	KIRC
0.0578273	1.33459	UGGT1	KIRC
0.793817	0.961048	UGGT2	KIRC
0.0136429	1.45687	LFNG	KIRC
0.732898	0.949461	MFNG	KIRC
0.0511269	1.34584	POFUT1	KIRC
1.48612e-10	2.68429	POFUT2	KIRC
0.0132514	1.45935	RFNG	KIRC
0.23337	1.20831	B3GNT6	KIRC
0.833061	0.968498	C1GALT1	KIRC
0.145545	1.24807	GALNT1	KIRC
0.428667	0.886792	GALNT10	KIRC
0.00355409	0.640899	GALNT11	KIRC
0.00217128	0.62638	GALNT12	KIRC
0.895755	0.980302	GALNT13	KIRC
0.00145945	0.612909	GALNT14	KIRC
1.47721e-06	2.10447	GALNT2	KIRC
0.211344	1.20836	GALNT3	KIRC
0.000513812	0.588797	GALNT4	KIRC
0.822441	0.966441	GALNT5	KIRC
0.097862	1.28629	GALNT6	KIRC
0.00104735	1.64892	GALNT7	KIRC
0.538895	1.09765	GALNT8	KIRC
0.0162492	0.691297	GALNT9	KIRC
0.0445145	1.35816	GCNT1	KIRC
0.272719	1.18231	GCNT3	KIRC
7.33458e-05	0.543253	GCNT4	KIRC
8.53148e-05	1.80963	OGT	KIRC
0.00162328	1.61617	GXYLT2	KIRC
0.130697	1.25759	B3GALNT2	KIRC
0.074966	1.3101	FKRP	KIRC
0.00013794	0.556035	FKTN	KIRC
0.845087	0.970715	LARGE	KIRC
0.0597572	1.33002	MGAT5B	KIRC
0.246795	1.19303	POMGNT1	KIRC
0.517406	0.906154	POMT1	KIRC
0.567371	1.09071	POMT2	KIRC
0.00122085	0.607816	TMTC1	KIRC
2.19541e-07	0.44448	TMTC2	KIRC
0.00869515	0.672882	TMTC3	KIRC
0.832909	1.03256	TMTC4	KIRC
2.69412e-09	2.51216	B3GNTL1	KIRC
1.75619e-06	2.08921	CERCAM	KIRC
0.000698344	1.67626	GLT1D1	KIRC
0.479839	1.18238	GLT6D1	KIRC
[truncated: 3,501 more rows]
