# Supplementary material for: An integrative pan‐cancer analysis of the molecular and biological features of glycosyltransferases
Source: Clin Transl Med. 2022 Jul 8;12(7):e872. doi: 10.1002/ctm2.872 (PMC9270580; doi:10.1002/ctm2.872)
Supplement: Supplementary file 1 — Supporting Information [file CTM2-12-e872-s001.zip › ctm2872-sup-0001-SuppMat/SupplementaryFiles20220516/STable/S6.xlsx]

## Sheet: Sheet1
Supplementary Table 6. SPIA analysis identifying GT-pathway interaction.
Name	gene	Cancer
Th17 cell differentiation	DPY19L1	ACC
T cell receptor signaling pathway	B3GAT1	ACC
Natural killer cell mediated cytotoxicity	B3GAT1	ACC
Pathways in cancer	B3GAT1	ACC
Th17 cell differentiation	B3GAT1	ACC
ErbB signaling pathway	B3GAT1	ACC
Vascular smooth muscle contraction	B3GAT1	ACC
Leukocyte transendothelial migration	B3GAT1	ACC
Th1 and Th2 cell differentiation	B3GAT1	ACC
Proteoglycans in cancer	B3GAT1	ACC
PD-L1 expression and PD-1 checkpoint pathway in cancer	B3GAT1	ACC
Insulin secretion	B3GAT1	ACC
RNA transport	FUT11	ACC
Antigen processing and presentation	FUT2	ACC
Natural killer cell mediated cytotoxicity	FUT2	ACC
Thyroid hormone signaling pathway	FUT4	ACC
Th1 and Th2 cell differentiation	FUT7	ACC
Natural killer cell mediated cytotoxicity	FUT7	ACC
Th17 cell differentiation	FUT7	ACC
Antigen processing and presentation	FUT7	ACC
Chemokine signaling pathway	FUT7	ACC
T cell receptor signaling pathway	FUT7	ACC
Intestinal immune network for IgA production	FUT7	ACC
Cytokine-cytokine receptor interaction	FUT7	ACC
Necroptosis	FUT7	ACC
Osteoclast differentiation	FUT7	ACC
PD-L1 expression and PD-1 checkpoint pathway in cancer	FUT7	ACC
Fc gamma R-mediated phagocytosis	FUT7	ACC
B cell receptor signaling pathway	FUT7	ACC
NF-kappa B signaling pathway	FUT7	ACC
Leukocyte transendothelial migration	FUT7	ACC
NOD-like receptor signaling pathway	FUT7	ACC
Cytosolic DNA-sensing pathway	FUT7	ACC
C-type lectin receptor signaling pathway	FUT7	ACC
Platinum drug resistance	FUT7	ACC
Toll-like receptor signaling pathway	FUT7	ACC
Transcriptional misregulation in cancer	FUT7	ACC
Cortisol synthesis and secretion	FUT7	ACC
Chemokine signaling pathway	ST3GAL1	ACC
Cytokine-cytokine receptor interaction	ST3GAL1	ACC
Natural killer cell mediated cytotoxicity	ST3GAL1	ACC
Fc gamma R-mediated phagocytosis	ST3GAL1	ACC
T cell receptor signaling pathway	ST3GAL1	ACC
Th17 cell differentiation	ST3GAL1	ACC
NF-kappa B signaling pathway	ST3GAL1	ACC
Leukocyte transendothelial migration	ST3GAL1	ACC
Chemokine signaling pathway	ST3GAL5	ACC
Natural killer cell mediated cytotoxicity	ST3GAL5	ACC
Cytokine-cytokine receptor interaction	ST3GAL5	ACC
Th1 and Th2 cell differentiation	ST3GAL5	ACC
T cell receptor signaling pathway	ST3GAL5	ACC
Th17 cell differentiation	ST3GAL5	ACC
Antigen processing and presentation	ST3GAL5	ACC
Aldosterone synthesis and secretion	ST3GAL5	ACC
Leukocyte transendothelial migration	ST3GAL5	ACC
Transcriptional misregulation in cancer	ST3GAL5	ACC
Pathways in cancer	ST3GAL5	ACC
Cortisol synthesis and secretion	ST3GAL5	ACC
Focal adhesion	ST3GAL5	ACC
Intestinal immune network for IgA production	ST3GAL5	ACC
RNA degradation	ST3GAL6	ACC
PI3K-Akt signaling pathway	ST6GAL2	ACC
PI3K-Akt signaling pathway	ST6GALNAC1	ACC
Hippo signaling pathway	ST6GALNAC2	ACC
Focal adhesion	ST6GALNAC3	ACC
ECM-receptor interaction	ST6GALNAC3	ACC
PI3K-Akt signaling pathway	ST6GALNAC3	ACC
Axon guidance	ST6GALNAC3	ACC
Pathways in cancer	ST6GALNAC3	ACC
MAPK signaling pathway	ST6GALNAC3	ACC
Platelet activation	ST6GALNAC3	ACC
Relaxin signaling pathway	ST6GALNAC3	ACC
Rap1 signaling pathway	ST6GALNAC3	ACC
Cytokine-cytokine receptor interaction	ST6GALNAC4	ACC
Osteoclast differentiation	ST8SIA4	ACC
Natural killer cell mediated cytotoxicity	ST8SIA4	ACC
Cytokine-cytokine receptor interaction	ST8SIA4	ACC
Th1 and Th2 cell differentiation	ST8SIA4	ACC
T cell receptor signaling pathway	ST8SIA4	ACC
Chemokine signaling pathway	ST8SIA4	ACC
Th17 cell differentiation	ST8SIA4	ACC
Complement and coagulation cascades	ST8SIA4	ACC
B cell receptor signaling pathway	ST8SIA4	ACC
Leukocyte transendothelial migration	ST8SIA4	ACC
Intestinal immune network for IgA production	ST8SIA4	ACC
Platelet activation	ST8SIA4	ACC
PD-L1 expression and PD-1 checkpoint pathway in cancer	ST8SIA4	ACC
Antigen processing and presentation	ST8SIA4	ACC
Fc gamma R-mediated phagocytosis	ST8SIA4	ACC
NOD-like receptor signaling pathway	ST8SIA4	ACC
JAK-STAT signaling pathway	ST8SIA4	ACC
Toll-like receptor signaling pathway	ST8SIA4	ACC
Cytosolic DNA-sensing pathway	ST8SIA4	ACC
C-type lectin receptor signaling pathway	ST8SIA4	ACC
Fc epsilon RI signaling pathway	ST8SIA4	ACC
NF-kappa B signaling pathway	ST8SIA4	ACC
Rap1 signaling pathway	ST8SIA4	ACC
PI3K-Akt signaling pathway	ST8SIA4	ACC
Pathways in cancer	ST8SIA4	ACC
Regulation of actin cytoskeleton	ST8SIA4	ACC
Phospholipase D signaling pathway	ST8SIA4	ACC
Necroptosis	ST8SIA4	ACC
Circadian rhythm	ST8SIA4	ACC
TNF signaling pathway	ST8SIA4	ACC
Transcriptional misregulation in cancer	ST8SIA4	ACC
Cytokine-cytokine receptor interaction	ST8SIA6	ACC
Natural killer cell mediated cytotoxicity	ST8SIA6	ACC
Th1 and Th2 cell differentiation	ST8SIA6	ACC
Chemokine signaling pathway	ST8SIA6	ACC
Th17 cell differentiation	ST8SIA6	ACC
Antigen processing and presentation	ST8SIA6	ACC
T cell receptor signaling pathway	ST8SIA6	ACC
Osteoclast differentiation	ST8SIA6	ACC
Intestinal immune network for IgA production	ST8SIA6	ACC
Leukocyte transendothelial migration	ST8SIA6	ACC
NOD-like receptor signaling pathway	ST8SIA6	ACC
Necroptosis	ST8SIA6	ACC
JAK-STAT signaling pathway	ST8SIA6	ACC
NF-kappa B signaling pathway	ST8SIA6	ACC
Fc epsilon RI signaling pathway	ST8SIA6	ACC
Pathways in cancer	ST8SIA6	ACC
PI3K-Akt signaling pathway	ST8SIA6	ACC
Fc gamma R-mediated phagocytosis	ST8SIA6	ACC
C-type lectin receptor signaling pathway	ST8SIA6	ACC
Complement and coagulation cascades	ST8SIA6	ACC
PD-L1 expression and PD-1 checkpoint pathway in cancer	ST8SIA6	ACC
Platelet activation	ST8SIA6	ACC
Apoptosis	ST8SIA6	ACC
Regulation of actin cytoskeleton	ST8SIA6	ACC
TNF signaling pathway	ST8SIA6	ACC
Toll-like receptor signaling pathway	ST8SIA6	ACC
Rap1 signaling pathway	ST8SIA6	ACC
B cell receptor signaling pathway	ST8SIA6	ACC
PI3K-Akt signaling pathway	B3GALT2	ACC
Rap1 signaling pathway	B3GALT2	ACC
Natural killer cell mediated cytotoxicity	B4GALNT3	ACC
Osteoclast differentiation	B4GALNT3	ACC
NF-kappa B signaling pathway	B4GALNT3	ACC
Cytokine-cytokine receptor interaction	B4GALNT3	ACC
Platelet activation	B4GALNT3	ACC
Chemokine signaling pathway	B4GALNT3	ACC
B cell receptor signaling pathway	B4GALNT3	ACC
Leukocyte transendothelial migration	B4GALNT3	ACC
Fc gamma R-mediated phagocytosis	B4GALNT3	ACC
Toll-like receptor signaling pathway	B4GALNT3	ACC
Complement and coagulation cascades	B4GALNT3	ACC
Transcriptional misregulation in cancer	B4GALNT3	ACC
Intestinal immune network for IgA production	B4GALNT3	ACC
Rap1 signaling pathway	B4GALNT3	ACC
TGF-beta signaling pathway	B4GALT2	ACC
Leukocyte transendothelial migration	B4GALT4	ACC
Natural killer cell mediated cytotoxicity	GCNT2	ACC
Th1 and Th2 cell differentiation	GCNT2	ACC
Cytokine-cytokine receptor interaction	GCNT2	ACC
Osteoclast differentiation	GCNT2	ACC
Th17 cell differentiation	GCNT2	ACC
Chemokine signaling pathway	GCNT2	ACC
Intestinal immune network for IgA production	GCNT2	ACC
T cell receptor signaling pathway	GCNT2	ACC
Leukocyte transendothelial migration	GCNT2	ACC
B cell receptor signaling pathway	GCNT2	ACC
Complement and coagulation cascades	GCNT2	ACC
Pathways in cancer	GCNT2	ACC
Platelet activation	GCNT2	ACC
Rap1 signaling pathway	GCNT2	ACC
Antigen processing and presentation	GCNT2	ACC
PI3K-Akt signaling pathway	GCNT2	ACC
JAK-STAT signaling pathway	GCNT2	ACC
Fc epsilon RI signaling pathway	GCNT2	ACC
Fc gamma R-mediated phagocytosis	GCNT2	ACC
Focal adhesion	GCNT2	ACC
MAPK signaling pathway	GCNT2	ACC
NF-kappa B signaling pathway	GCNT2	ACC
Toll-like receptor signaling pathway	GCNT2	ACC
PD-L1 expression and PD-1 checkpoint pathway in cancer	GCNT2	ACC
NOD-like receptor signaling pathway	GCNT2	ACC
Ras signaling pathway	GCNT2	ACC
Transcriptional misregulation in cancer	GCNT2	ACC
Axon guidance	GCNT2	ACC
C-type lectin receptor signaling pathway	GCNT2	ACC
Phospholipase D signaling pathway	GCNT2	ACC
Rap1 signaling pathway	GCNT7	ACC
cAMP signaling pathway	GCNT7	ACC
Pathways in cancer	GCNT7	ACC
Leukocyte transendothelial migration	GYG1	ACC
Antigen processing and presentation	GYG2	ACC
Axon guidance	GYG2	ACC
Proteoglycans in cancer	GYG2	ACC
Hippo signaling pathway	GYG2	ACC
Chemokine signaling pathway	GYS1	ACC
Cytokine-cytokine receptor interaction	GYS1	ACC
Natural killer cell mediated cytotoxicity	CHSY1	ACC
Cytokine-cytokine receptor interaction	CHSY1	ACC
Th1 and Th2 cell differentiation	CHSY1	ACC
Chemokine signaling pathway	CHSY1	ACC
Cell cycle	CHSY1	ACC
Th17 cell differentiation	CHSY1	ACC
Intestinal immune network for IgA production	CHSY1	ACC
Antigen processing and presentation	CHSY1	ACC
Rap1 signaling pathway	CHSY1	ACC
T cell receptor signaling pathway	CHSY1	ACC
Necroptosis	CHSY1	ACC
Fc epsilon RI signaling pathway	CHSY1	ACC
PI3K-Akt signaling pathway	CHSY1	ACC
Fc gamma R-mediated phagocytosis	CHSY1	ACC
NF-kappa B signaling pathway	CHSY1	ACC
Osteoclast differentiation	CHSY1	ACC
Leukocyte transendothelial migration	CHSY1	ACC
Focal adhesion	CHSY3	ACC
Proteoglycans in cancer	CHSY3	ACC
PI3K-Akt signaling pathway	CHSY3	ACC
Rap1 signaling pathway	CHSY3	ACC
ECM-receptor interaction	CHSY3	ACC
Platelet activation	CHSY3	ACC
Pathways in cancer	CHSY3	ACC
Calcium signaling pathway	CHSY3	ACC
MicroRNAs in cancer	CHSY3	ACC
MAPK signaling pathway	CHSY3	ACC
EGFR tyrosine kinase inhibitor resistance	CHSY3	ACC
Regulation of actin cytoskeleton	CHSY3	ACC
Leukocyte transendothelial migration	CHSY3	ACC
Chemokine signaling pathway	CHSY3	ACC
Aldosterone synthesis and secretion	CSGALNACT1	ACC
Natural killer cell mediated cytotoxicity	XYLT1	ACC
Antigen processing and presentation	XYLT1	ACC
T cell receptor signaling pathway	XYLT1	ACC
Th1 and Th2 cell differentiation	XYLT1	ACC
Th17 cell differentiation	XYLT1	ACC
Chemokine signaling pathway	XYLT1	ACC
Cytokine-cytokine receptor interaction	XYLT1	ACC
Leukocyte transendothelial migration	XYLT1	ACC
NF-kappa B signaling pathway	XYLT1	ACC
Osteoclast differentiation	XYLT1	ACC
B cell receptor signaling pathway	XYLT1	ACC
Rap1 signaling pathway	XYLT1	ACC
Cortisol synthesis and secretion	XYLT1	ACC
Fc gamma R-mediated phagocytosis	XYLT1	ACC
Intestinal immune network for IgA production	XYLT1	ACC
Fc epsilon RI signaling pathway	XYLT1	ACC
Complement and coagulation cascades	XYLT1	ACC
PD-L1 expression and PD-1 checkpoint pathway in cancer	XYLT1	ACC
Platelet activation	XYLT1	ACC
Toll-like receptor signaling pathway	XYLT1	ACC
JAK-STAT signaling pathway	XYLT1	ACC
NOD-like receptor signaling pathway	XYLT1	ACC
Transcriptional misregulation in cancer	XYLT1	ACC
Th1 and Th2 cell differentiation	A4GALT	ACC
Osteoclast differentiation	B3GNT5	ACC
Natural killer cell mediated cytotoxicity	B3GNT5	ACC
Cytokine-cytokine receptor interaction	B3GNT5	ACC
T cell receptor signaling pathway	B3GNT5	ACC
Chemokine signaling pathway	B3GNT5	ACC
Leukocyte transendothelial migration	B3GNT5	ACC
B cell receptor signaling pathway	B3GNT5	ACC
Th1 and Th2 cell differentiation	B3GNT5	ACC
JAK-STAT signaling pathway	B3GNT5	ACC
Complement and coagulation cascades	B3GNT5	ACC
Th17 cell differentiation	B3GNT5	ACC
Platelet activation	B3GNT5	ACC
Toll-like receptor signaling pathway	B3GNT5	ACC
NOD-like receptor signaling pathway	B3GNT5	ACC
PD-L1 expression and PD-1 checkpoint pathway in cancer	B3GNT5	ACC
NF-kappa B signaling pathway	B3GNT5	ACC
Fc gamma R-mediated phagocytosis	B3GNT5	ACC
Intestinal immune network for IgA production	B3GNT5	ACC
Cytosolic DNA-sensing pathway	B3GNT5	ACC
Pathways in cancer	B3GNT5	ACC
C-type lectin receptor signaling pathway	B3GNT5	ACC
Natural killer cell mediated cytotoxicity	B4GALT5	ACC
Th17 cell differentiation	B4GALT5	ACC
T cell receptor signaling pathway	B4GALT5	ACC
Th1 and Th2 cell differentiation	B4GALT5	ACC
Cytokine-cytokine receptor interaction	B4GALT5	ACC
Chemokine signaling pathway	B4GALT5	ACC
Prolactin signaling pathway	B4GALT5	ACC
Fc epsilon RI signaling pathway	B4GALT5	ACC
ECM-receptor interaction	B4GALT6	ACC
Pathways in cancer	B4GALT6	ACC
Antigen processing and presentation	GBGT1	ACC
Cellular senescence	GBGT1	ACC
Natural killer cell mediated cytotoxicity	GBGT1	ACC
T cell receptor signaling pathway	GBGT1	ACC
NF-kappa B signaling pathway	GBGT1	ACC
Cytokine-cytokine receptor interaction	GBGT1	ACC
Cell cycle	PIGB	ACC
ECM-receptor interaction	HAS1	ACC
Cell cycle	HAS1	ACC
Focal adhesion	HAS1	ACC
ECM-receptor interaction	HAS2	ACC
Proteoglycans in cancer	HAS2	ACC
Th17 cell differentiation	HAS2	ACC
Focal adhesion	HAS2	ACC
MicroRNAs in cancer	HAS2	ACC
Insulin resistance	ALG10B	ACC
Oxytocin signaling pathway	ALG2	ACC
Cytosolic DNA-sensing pathway	MGAT1	ACC
Apoptosis	MGAT1	ACC
Toll-like receptor signaling pathway	MGAT1	ACC
NF-kappa B signaling pathway	MGAT1	ACC
HIF-1 signaling pathway	MGAT1	ACC
Platinum drug resistance	MGAT1	ACC
MAPK signaling pathway	MGAT1	ACC
Natural killer cell mediated cytotoxicity	MGAT2	ACC
NF-kappa B signaling pathway	MGAT2	ACC
Pathways in cancer	MGAT3	ACC
Circadian rhythm	MGAT3	ACC
Relaxin signaling pathway	MGAT3	ACC
PD-L1 expression and PD-1 checkpoint pathway in cancer	MGAT3	ACC
Axon guidance	MGAT3	ACC
Ras signaling pathway	MGAT3	ACC
Th1 and Th2 cell differentiation	MGAT3	ACC
PI3K-Akt signaling pathway	MGAT3	ACC
T cell receptor signaling pathway	MGAT3	ACC
Endocrine resistance	MGAT3	ACC
Focal adhesion	MGAT3	ACC
Chemokine signaling pathway	MGAT3	ACC
Rap1 signaling pathway	MGAT3	ACC
Central carbon metabolism in cancer	MGAT3	ACC
MAPK signaling pathway	MGAT3	ACC
Natural killer cell mediated cytotoxicity	MGAT4A	ACC
Th1 and Th2 cell differentiation	MGAT4A	ACC
Antigen processing and presentation	MGAT4A	ACC
Th17 cell differentiation	MGAT4A	ACC
Intestinal immune network for IgA production	MGAT4A	ACC
T cell receptor signaling pathway	MGAT4A	ACC
Osteoclast differentiation	MGAT4A	ACC
Chemokine signaling pathway	MGAT4A	ACC
Leukocyte transendothelial migration	MGAT4A	ACC
Fc gamma R-mediated phagocytosis	MGAT4A	ACC
Cytokine-cytokine receptor interaction	MGAT4A	ACC
Rap1 signaling pathway	MGAT4A	ACC
B cell receptor signaling pathway	MGAT4A	ACC
Fc epsilon RI signaling pathway	MGAT4A	ACC
NF-kappa B signaling pathway	MGAT4A	ACC
Complement and coagulation cascades	MGAT4A	ACC
Platelet activation	MGAT4A	ACC
Transcriptional misregulation in cancer	MGAT4A	ACC
Toll-like receptor signaling pathway	MGAT4A	ACC
NOD-like receptor signaling pathway	MGAT4A	ACC
PI3K-Akt signaling pathway	MGAT4A	ACC
Pathways in cancer	MGAT4A	ACC
JAK-STAT signaling pathway	MGAT4A	ACC
PD-L1 expression and PD-1 checkpoint pathway in cancer	MGAT4A	ACC
Cortisol synthesis and secretion	MGAT4A	ACC
Necroptosis	MGAT4A	ACC
RIG-I-like receptor signaling pathway	MGAT4B	ACC
Cell cycle	MGAT4C	ACC
Protein processing in endoplasmic reticulum	MGAT5	ACC
Protein processing in endoplasmic reticulum	STT3A	ACC
Cell cycle	STT3A	ACC
Homologous recombination	STT3A	ACC
Fanconi anemia pathway	STT3A	ACC
Apoptosis	STT3A	ACC
Natural killer cell mediated cytotoxicity	LFNG	ACC
Chemokine signaling pathway	LFNG	ACC
T cell receptor signaling pathway	LFNG	ACC
Th17 cell differentiation	LFNG	ACC
Th1 and Th2 cell differentiation	LFNG	ACC
Endocrine resistance	LFNG	ACC
Cytokine-cytokine receptor interaction	LFNG	ACC
Leukocyte transendothelial migration	LFNG	ACC
Cortisol synthesis and secretion	LFNG	ACC
Ras signaling pathway	LFNG	ACC
Rap1 signaling pathway	LFNG	ACC
Apelin signaling pathway	LFNG	ACC
TNF signaling pathway	LFNG	ACC
Sphingolipid signaling pathway	LFNG	ACC
Natural killer cell mediated cytotoxicity	MFNG	ACC
Th1 and Th2 cell differentiation	MFNG	ACC
Cytokine-cytokine receptor interaction	MFNG	ACC
Osteoclast differentiation	MFNG	ACC
Chemokine signaling pathway	MFNG	ACC
Intestinal immune network for IgA production	MFNG	ACC
Th17 cell differentiation	MFNG	ACC
T cell receptor signaling pathway	MFNG	ACC
Leukocyte transendothelial migration	MFNG	ACC
Antigen processing and presentation	MFNG	ACC
B cell receptor signaling pathway	MFNG	ACC
Platelet activation	MFNG	ACC
Fc gamma R-mediated phagocytosis	MFNG	ACC
NOD-like receptor signaling pathway	MFNG	ACC
Complement and coagulation cascades	MFNG	ACC
Toll-like receptor signaling pathway	MFNG	ACC
Fc epsilon RI signaling pathway	MFNG	ACC
Rap1 signaling pathway	MFNG	ACC
PD-L1 expression and PD-1 checkpoint pathway in cancer	MFNG	ACC
NF-kappa B signaling pathway	MFNG	ACC
JAK-STAT signaling pathway	MFNG	ACC
Cytosolic DNA-sensing pathway	MFNG	ACC
PI3K-Akt signaling pathway	MFNG	ACC
C-type lectin receptor signaling pathway	MFNG	ACC
Phospholipase D signaling pathway	MFNG	ACC
Pathways in cancer	MFNG	ACC
Transcriptional misregulation in cancer	MFNG	ACC
Hippo signaling pathway	POFUT2	ACC
Natural killer cell mediated cytotoxicity	GALNT10	ACC
Aldosterone synthesis and secretion	GALNT14	ACC
Rap1 signaling pathway	GALNT14	ACC
Toll-like receptor signaling pathway	GALNT14	ACC
Focal adhesion	GALNT14	ACC
EGFR tyrosine kinase inhibitor resistance	GALNT14	ACC
Pathways in cancer	GALNT14	ACC
Leukocyte transendothelial migration	GALNT14	ACC
MicroRNAs in cancer	GALNT14	ACC
Proteoglycans in cancer	GALNT14	ACC
PI3K-Akt signaling pathway	GALNT14	ACC
Th1 and Th2 cell differentiation	GALNT14	ACC
MAPK signaling pathway	GALNT14	ACC
Antigen processing and presentation	GALNT14	ACC
Regulation of actin cytoskeleton	GALNT14	ACC
ECM-receptor interaction	GALNT14	ACC
Cortisol synthesis and secretion	GALNT14	ACC
Chemokine signaling pathway	GALNT14	ACC
Circadian rhythm	GALNT14	ACC
GnRH signaling pathway	GALNT14	ACC
Cell cycle	GALNT2	ACC
Natural killer cell mediated cytotoxicity	GALNT5	ACC
Cytokine-cytokine receptor interaction	GALNT5	ACC
Chemokine signaling pathway	GALNT5	ACC
T cell receptor signaling pathway	GALNT5	ACC
Th17 cell differentiation	GALNT5	ACC
Th1 and Th2 cell differentiation	GALNT5	ACC
Antigen processing and presentation	GALNT5	ACC
NF-kappa B signaling pathway	GALNT5	ACC
Complement and coagulation cascades	GALNT5	ACC
Cortisol synthesis and secretion	GALNT5	ACC
Leukocyte transendothelial migration	GALNT5	ACC
Fc gamma R-mediated phagocytosis	GALNT5	ACC
Intestinal immune network for IgA production	GALNT5	ACC
Cytokine-cytokine receptor interaction	GALNT6	ACC
Osteoclast differentiation	GALNT6	ACC
Natural killer cell mediated cytotoxicity	GALNT6	ACC
Th1 and Th2 cell differentiation	GALNT6	ACC
Intestinal immune network for IgA production	GALNT6	ACC
Chemokine signaling pathway	GALNT6	ACC
T cell receptor signaling pathway	GALNT6	ACC
Th17 cell differentiation	GALNT6	ACC
B cell receptor signaling pathway	GALNT6	ACC
Antigen processing and presentation	GALNT6	ACC
Complement and coagulation cascades	GALNT6	ACC
Leukocyte transendothelial migration	GALNT6	ACC
Fc gamma R-mediated phagocytosis	GALNT6	ACC
NF-kappa B signaling pathway	GALNT6	ACC
PD-L1 expression and PD-1 checkpoint pathway in cancer	GALNT6	ACC
Toll-like receptor signaling pathway	GALNT6	ACC
Platelet activation	GALNT6	ACC
NOD-like receptor signaling pathway	GALNT6	ACC
Cytosolic DNA-sensing pathway	GALNT6	ACC
C-type lectin receptor signaling pathway	GALNT6	ACC
Fc epsilon RI signaling pathway	GALNT6	ACC
Transcriptional misregulation in cancer	GALNT6	ACC
TNF signaling pathway	GALNT6	ACC
PI3K-Akt signaling pathway	GALNT6	ACC
JAK-STAT signaling pathway	GALNT6	ACC
Necroptosis	GALNT6	ACC
Regulation of actin cytoskeleton	GALNT6	ACC
Rap1 signaling pathway	GALNT6	ACC
Antigen processing and presentation	GALNT7	ACC
Antigen processing and presentation	GALNT9	ACC
Th1 and Th2 cell differentiation	GCNT1	ACC
Th17 cell differentiation	GCNT1	ACC
Intestinal immune network for IgA production	GCNT1	ACC
Cytokine-cytokine receptor interaction	GCNT1	ACC
Osteoclast differentiation	GCNT1	ACC
T cell receptor signaling pathway	GCNT1	ACC
Antigen processing and presentation	GCNT1	ACC
Chemokine signaling pathway	GCNT1	ACC
Fc gamma R-mediated phagocytosis	GCNT1	ACC
Pathways in cancer	GCNT1	ACC
Regulation of actin cytoskeleton	GCNT1	ACC
Necroptosis	GCNT1	ACC
Complement and coagulation cascades	GCNT1	ACC
JAK-STAT signaling pathway	GCNT1	ACC
Focal adhesion	GCNT1	ACC
NOD-like receptor signaling pathway	GCNT1	ACC
TNF signaling pathway	GCNT1	ACC
Tight junction	GCNT1	ACC
B cell receptor signaling pathway	GCNT1	ACC
Apoptosis	GCNT1	ACC
ECM-receptor interaction	GCNT1	ACC
Platelet activation	GCNT1	ACC
PD-L1 expression and PD-1 checkpoint pathway in cancer	GCNT1	ACC
Transcriptional misregulation in cancer	GCNT1	ACC
PI3K-Akt signaling pathway	GCNT1	ACC
Antigen processing and presentation	MGAT5B	ACC
Antigen processing and presentation	POMT1	ACC
Cytokine-cytokine receptor interaction	POMT2	ACC
Natural killer cell mediated cytotoxicity	POMT2	ACC
Chemokine signaling pathway	POMT2	ACC
T cell receptor signaling pathway	POMT2	ACC
Cortisol synthesis and secretion	POMT2	ACC
Th1 and Th2 cell differentiation	POMT2	ACC
Leukocyte transendothelial migration	POMT2	ACC
Pathways in cancer	POMT2	ACC
NF-kappa B signaling pathway	POMT2	ACC
Sphingolipid signaling pathway	POMT2	ACC
Th17 cell differentiation	POMT2	ACC
Platinum drug resistance	POMT2	ACC
Ras signaling pathway	POMT2	ACC
Osteoclast differentiation	POMT2	ACC
Apoptosis	POMT2	ACC
Rap1 signaling pathway	POMT2	ACC
PD-L1 expression and PD-1 checkpoint pathway in cancer	POMT2	ACC
AMPK signaling pathway	POMT2	ACC
Necroptosis	POMT2	ACC
PI3K-Akt signaling pathway	POMT2	ACC
Antigen processing and presentation	POMT2	ACC
Antigen processing and presentation	TMTC1	ACC
Natural killer cell mediated cytotoxicity	TMTC1	ACC
Hippo signaling pathway	TMTC1	ACC
Cellular senescence	TMTC1	ACC
Proteoglycans in cancer	TMTC1	ACC
Aldosterone synthesis and secretion	TMTC1	ACC
Cell cycle	TMTC3	ACC
Homologous recombination	TMTC3	ACC
Natural killer cell mediated cytotoxicity	B3GNTL1	ACC
Chemokine signaling pathway	B3GNTL1	ACC
Th1 and Th2 cell differentiation	B3GNTL1	ACC
Th17 cell differentiation	B3GNTL1	ACC
T cell receptor signaling pathway	B3GNTL1	ACC
Cytokine-cytokine receptor interaction	B3GNTL1	ACC
Antigen processing and presentation	B3GNTL1	ACC
Fc epsilon RI signaling pathway	B3GNTL1	ACC
Leukocyte transendothelial migration	B3GNTL1	ACC
Osteoclast differentiation	B3GNTL1	ACC
Fc gamma R-mediated phagocytosis	B3GNTL1	ACC
NF-kappa B signaling pathway	B3GNTL1	ACC
NOD-like receptor signaling pathway	B3GNTL1	ACC
Necroptosis	B3GNTL1	ACC
Complement and coagulation cascades	B3GNTL1	ACC
Rap1 signaling pathway	B3GNTL1	ACC
Ras signaling pathway	B3GNTL1	ACC
Platelet activation	B3GNTL1	ACC
B cell receptor signaling pathway	B3GNTL1	ACC
Relaxin signaling pathway	B3GNTL1	ACC
Transcriptional misregulation in cancer	B3GNTL1	ACC
Sphingolipid signaling pathway	B3GNTL1	ACC
PI3K-Akt signaling pathway	B3GNTL1	ACC
Apoptosis	B3GNTL1	ACC
C-type lectin receptor signaling pathway	B3GNTL1	ACC
Toll-like receptor signaling pathway	B3GNTL1	ACC
PD-L1 expression and PD-1 checkpoint pathway in cancer	B3GNTL1	ACC
Phospholipase D signaling pathway	B3GNTL1	ACC
TGF-beta signaling pathway	CERCAM	ACC
Cytokine-cytokine receptor interaction	GLT1D1	ACC
Pathways in cancer	GLT8D1	ACC
Hippo signaling pathway	GLT8D1	ACC
Tight junction	GLT8D1	ACC
Natural killer cell mediated cytotoxicity	GLT8D2	ACC
Hippo signaling pathway	GTDC1	ACC
Neurotrophin signaling pathway	KDELC1	ACC
ECM-receptor interaction	KDELC1	ACC
NOD-like receptor signaling pathway	KDELC2	ACC
Proteoglycans in cancer	DPY19L1	BLCA
cGMP-PKG signaling pathway	DPY19L2	BLCA
PI3K-Akt signaling pathway	DPY19L2	BLCA
Regulation of actin cytoskeleton	DPY19L2	BLCA
Neurotrophin signaling pathway	A4GNT	BLCA
TNF signaling pathway	B3GAT1	BLCA
Pathways in cancer	B4GALNT2	BLCA
Thyroid hormone signaling pathway	FUT1	BLCA
PD-L1 expression and PD-1 checkpoint pathway in cancer	FUT11	BLCA
Proteoglycans in cancer	FUT11	BLCA
Central carbon metabolism in cancer	FUT11	BLCA
Axon guidance	FUT4	BLCA
Cytokine-cytokine receptor interaction	FUT4	BLCA
Tight junction	FUT6	BLCA
Cytokine-cytokine receptor interaction	FUT7	BLCA
Th1 and Th2 cell differentiation	FUT7	BLCA
Intestinal immune network for IgA production	FUT7	BLCA
Osteoclast differentiation	FUT7	BLCA
Th17 cell differentiation	FUT7	BLCA
Chemokine signaling pathway	FUT7	BLCA
Antigen processing and presentation	FUT7	BLCA
Natural killer cell mediated cytotoxicity	FUT7	BLCA
B cell receptor signaling pathway	FUT7	BLCA
T cell receptor signaling pathway	FUT7	BLCA
NF-kappa B signaling pathway	FUT7	BLCA
Complement and coagulation cascades	FUT7	BLCA
PD-L1 expression and PD-1 checkpoint pathway in cancer	FUT7	BLCA
Leukocyte transendothelial migration	FUT7	BLCA
Fc gamma R-mediated phagocytosis	FUT7	BLCA
Toll-like receptor signaling pathway	FUT7	BLCA
Transcriptional misregulation in cancer	FUT7	BLCA
JAK-STAT signaling pathway	FUT7	BLCA
Platelet activation	FUT7	BLCA
NOD-like receptor signaling pathway	FUT7	BLCA
C-type lectin receptor signaling pathway	FUT7	BLCA
TNF signaling pathway	FUT7	BLCA
Fc epsilon RI signaling pathway	FUT7	BLCA
Pathways in cancer	FUT7	BLCA
Ras signaling pathway	FUT7	BLCA
Rap1 signaling pathway	FUT7	BLCA
Toll-like receptor signaling pathway	FUT9	BLCA
Tight junction	FUT9	BLCA
Proteoglycans in cancer	FUT9	BLCA
Aldosterone-regulated sodium reabsorption	FUT9	BLCA
Fanconi anemia pathway	ST3GAL1	BLCA
Focal adhesion	ST3GAL2	BLCA
ECM-receptor interaction	ST3GAL2	BLCA
Regulation of actin cytoskeleton	ST3GAL2	BLCA
PI3K-Akt signaling pathway	ST3GAL2	BLCA
Complement and coagulation cascades	ST3GAL2	BLCA
Platelet activation	ST3GAL2	BLCA
Natural killer cell mediated cytotoxicity	ST3GAL2	BLCA
Pathways in cancer	ST3GAL2	BLCA
Rap1 signaling pathway	ST3GAL2	BLCA
Osteoclast differentiation	ST3GAL2	BLCA
Vascular smooth muscle contraction	ST3GAL2	BLCA
Proteoglycans in cancer	ST3GAL2	BLCA
Ras signaling pathway	ST3GAL2	BLCA
Phospholipase D signaling pathway	ST3GAL2	BLCA
Chemokine signaling pathway	ST3GAL2	BLCA
Cytokine-cytokine receptor interaction	ST3GAL2	BLCA
EGFR tyrosine kinase inhibitor resistance	ST3GAL2	BLCA
MAPK signaling pathway	ST3GAL2	BLCA
Leukocyte transendothelial migration	ST3GAL2	BLCA
MicroRNAs in cancer	ST3GAL2	BLCA
Protein processing in endoplasmic reticulum	ST3GAL4	BLCA
PPAR signaling pathway	ST3GAL4	BLCA
Toll-like receptor signaling pathway	ST3GAL4	BLCA
Osteoclast differentiation	ST3GAL6	BLCA
Platelet activation	ST3GAL6	BLCA
PI3K-Akt signaling pathway	ST3GAL6	BLCA
Focal adhesion	ST3GAL6	BLCA
Complement and coagulation cascades	ST3GAL6	BLCA
Regulation of actin cytoskeleton	ST3GAL6	BLCA
Natural killer cell mediated cytotoxicity	ST3GAL6	BLCA
ECM-receptor interaction	ST3GAL6	BLCA
Leukocyte transendothelial migration	ST3GAL6	BLCA
Toll-like receptor signaling pathway	ST3GAL6	BLCA
B cell receptor signaling pathway	ST3GAL6	BLCA
Chemokine signaling pathway	ST3GAL6	BLCA
Fc gamma R-mediated phagocytosis	ST3GAL6	BLCA
Cytokine-cytokine receptor interaction	ST3GAL6	BLCA
Proteoglycans in cancer	ST3GAL6	BLCA
Intestinal immune network for IgA production	ST3GAL6	BLCA
Transcriptional misregulation in cancer	ST3GAL6	BLCA
Phospholipase D signaling pathway	ST3GAL6	BLCA
NF-kappa B signaling pathway	ST3GAL6	BLCA
Ras signaling pathway	ST3GAL6	BLCA
Rap1 signaling pathway	ST3GAL6	BLCA
Relaxin signaling pathway	ST3GAL6	BLCA
B cell receptor signaling pathway	ST6GAL1	BLCA
Osteoclast differentiation	ST6GAL1	BLCA
Natural killer cell mediated cytotoxicity	ST6GAL1	BLCA
Cytokine-cytokine receptor interaction	ST6GAL1	BLCA
Th1 and Th2 cell differentiation	ST6GAL1	BLCA
Chemokine signaling pathway	ST6GAL1	BLCA
Th17 cell differentiation	ST6GAL1	BLCA
Intestinal immune network for IgA production	ST6GAL1	BLCA
T cell receptor signaling pathway	ST6GAL1	BLCA
Complement and coagulation cascades	ST6GAL1	BLCA
Fc gamma R-mediated phagocytosis	ST6GAL1	BLCA
Platelet activation	ST6GAL1	BLCA
Leukocyte transendothelial migration	ST6GAL1	BLCA
PD-L1 expression and PD-1 checkpoint pathway in cancer	ST6GAL1	BLCA
Transcriptional misregulation in cancer	ST6GAL1	BLCA
Rap1 signaling pathway	ST6GAL1	BLCA
NF-kappa B signaling pathway	ST6GAL1	BLCA
Central carbon metabolism in cancer	ST6GAL1	BLCA
Ras signaling pathway	ST6GAL1	BLCA
Oxytocin signaling pathway	ST6GAL1	BLCA
Fc epsilon RI signaling pathway	ST6GAL1	BLCA
Antigen processing and presentation	ST6GAL1	BLCA
Regulation of actin cytoskeleton	ST6GAL1	BLCA
ECM-receptor interaction	ST6GAL2	BLCA
Regulation of actin cytoskeleton	ST6GAL2	BLCA
Focal adhesion	ST6GAL2	BLCA
Wnt signaling pathway	ST6GAL2	BLCA
Vascular smooth muscle contraction	ST6GAL2	BLCA
PI3K-Akt signaling pathway	ST6GAL2	BLCA
TGF-beta signaling pathway	ST6GAL2	BLCA
cGMP-PKG signaling pathway	ST6GAL2	BLCA
Proteoglycans in cancer	ST6GAL2	BLCA
Calcium signaling pathway	ST6GAL2	BLCA
Gap junction	ST6GAL2	BLCA
Pathways in cancer	ST6GAL2	BLCA
MAPK signaling pathway	ST6GAL2	BLCA
Proteoglycans in cancer	ST6GALNAC2	BLCA
p53 signaling pathway	ST6GALNAC2	BLCA
PI3K-Akt signaling pathway	ST6GALNAC3	BLCA
Focal adhesion	ST6GALNAC3	BLCA
Pathways in cancer	ST6GALNAC3	BLCA
cGMP-PKG signaling pathway	ST6GALNAC3	BLCA
Regulation of actin cytoskeleton	ST6GALNAC3	BLCA
Rap1 signaling pathway	ST6GALNAC3	BLCA
Vascular smooth muscle contraction	ST6GALNAC3	BLCA
Ras signaling pathway	ST6GALNAC3	BLCA
ECM-receptor interaction	ST6GALNAC3	BLCA
Central carbon metabolism in cancer	ST6GALNAC3	BLCA
Platelet activation	ST6GALNAC3	BLCA
Calcium signaling pathway	ST6GALNAC3	BLCA
Aldosterone synthesis and secretion	ST6GALNAC3	BLCA
MAPK signaling pathway	ST6GALNAC3	BLCA
Apelin signaling pathway	ST6GALNAC3	BLCA
Axon guidance	ST6GALNAC3	BLCA
EGFR tyrosine kinase inhibitor resistance	ST6GALNAC3	BLCA
Phospholipase D signaling pathway	ST6GALNAC3	BLCA
Leukocyte transendothelial migration	ST6GALNAC3	BLCA
Complement and coagulation cascades	ST6GALNAC3	BLCA
MicroRNAs in cancer	ST6GALNAC3	BLCA
Gap junction	ST6GALNAC3	BLCA
Chemokine signaling pathway	ST6GALNAC3	BLCA
Osteoclast differentiation	ST6GALNAC4	BLCA
Fc gamma R-mediated phagocytosis	ST6GALNAC4	BLCA
B cell receptor signaling pathway	ST6GALNAC4	BLCA
Complement and coagulation cascades	ST6GALNAC4	BLCA
Chemokine signaling pathway	ST6GALNAC4	BLCA
Platelet activation	ST6GALNAC4	BLCA
Natural killer cell mediated cytotoxicity	ST6GALNAC4	BLCA
Leukocyte transendothelial migration	ST6GALNAC4	BLCA
Transcriptional misregulation in cancer	ST6GALNAC4	BLCA
Ras signaling pathway	ST6GALNAC4	BLCA
Fc epsilon RI signaling pathway	ST6GALNAC4	BLCA
Sphingolipid signaling pathway	ST6GALNAC4	BLCA
ECM-receptor interaction	ST6GALNAC5	BLCA
Focal adhesion	ST6GALNAC5	BLCA
Vascular smooth muscle contraction	ST6GALNAC5	BLCA
Proteoglycans in cancer	ST6GALNAC5	BLCA
PI3K-Akt signaling pathway	ST6GALNAC5	BLCA
Regulation of actin cytoskeleton	ST6GALNAC5	BLCA
cGMP-PKG signaling pathway	ST6GALNAC5	BLCA
TGF-beta signaling pathway	ST6GALNAC5	BLCA
Platelet activation	ST6GALNAC5	BLCA
Osteoclast differentiation	ST6GALNAC5	BLCA
EGFR tyrosine kinase inhibitor resistance	ST6GALNAC5	BLCA
Pathways in cancer	ST6GALNAC5	BLCA
Relaxin signaling pathway	ST6GALNAC5	BLCA
MicroRNAs in cancer	ST6GALNAC5	BLCA
Wnt signaling pathway	ST6GALNAC5	BLCA
Calcium signaling pathway	ST6GALNAC5	BLCA
Complement and coagulation cascades	ST6GALNAC5	BLCA
Central carbon metabolism in cancer	ST6GALNAC5	BLCA
MAPK signaling pathway	ST6GALNAC5	BLCA
Osteoclast differentiation	ST6GALNAC6	BLCA
Complement and coagulation cascades	ST6GALNAC6	BLCA
Ras signaling pathway	ST6GALNAC6	BLCA
Platelet activation	ST6GALNAC6	BLCA
B cell receptor signaling pathway	ST6GALNAC6	BLCA
Focal adhesion	ST6GALNAC6	BLCA
Chemokine signaling pathway	ST6GALNAC6	BLCA
Fc gamma R-mediated phagocytosis	ST6GALNAC6	BLCA
Leukocyte transendothelial migration	ST6GALNAC6	BLCA
Natural killer cell mediated cytotoxicity	ST6GALNAC6	BLCA
Relaxin signaling pathway	ST6GALNAC6	BLCA
Osteoclast differentiation	ST8SIA1	BLCA
Focal adhesion	ST8SIA1	BLCA
Regulation of actin cytoskeleton	ST8SIA1	BLCA
Complement and coagulation cascades	ST8SIA1	BLCA
Platelet activation	ST8SIA1	BLCA
Natural killer cell mediated cytotoxicity	ST8SIA1	BLCA
PI3K-Akt signaling pathway	ST8SIA1	BLCA
ECM-receptor interaction	ST8SIA1	BLCA
Leukocyte transendothelial migration	ST8SIA1	BLCA
Proteoglycans in cancer	ST8SIA1	BLCA
Rap1 signaling pathway	ST8SIA1	BLCA
Pathways in cancer	ST8SIA1	BLCA
Phospholipase D signaling pathway	ST8SIA1	BLCA
Fc gamma R-mediated phagocytosis	ST8SIA1	BLCA
Chemokine signaling pathway	ST8SIA1	BLCA
Vascular smooth muscle contraction	ST8SIA1	BLCA
Ras signaling pathway	ST8SIA1	BLCA
B cell receptor signaling pathway	ST8SIA1	BLCA
cGMP-PKG signaling pathway	ST8SIA1	BLCA
EGFR tyrosine kinase inhibitor resistance	ST8SIA1	BLCA
Transcriptional misregulation in cancer	ST8SIA1	BLCA
MicroRNAs in cancer	ST8SIA1	BLCA
MAPK signaling pathway	ST8SIA1	BLCA
Gap junction	ST8SIA1	BLCA
Axon guidance	ST8SIA1	BLCA
Central carbon metabolism in cancer	ST8SIA1	BLCA
ECM-receptor interaction	ST8SIA2	BLCA
Axon guidance	ST8SIA2	BLCA
Focal adhesion	ST8SIA2	BLCA
Cytokine-cytokine receptor interaction	ST8SIA4	BLCA
Chemokine signaling pathway	ST8SIA4	BLCA
Osteoclast differentiation	ST8SIA4	BLCA
Th1 and Th2 cell differentiation	ST8SIA4	BLCA
Intestinal immune network for IgA production	ST8SIA4	BLCA
Natural killer cell mediated cytotoxicity	ST8SIA4	BLCA
Th17 cell differentiation	ST8SIA4	BLCA
T cell receptor signaling pathway	ST8SIA4	BLCA
Complement and coagulation cascades	ST8SIA4	BLCA
Leukocyte transendothelial migration	ST8SIA4	BLCA
B cell receptor signaling pathway	ST8SIA4	BLCA
PI3K-Akt signaling pathway	ST8SIA4	BLCA
Antigen processing and presentation	ST8SIA4	BLCA
Toll-like receptor signaling pathway	ST8SIA4	BLCA
PD-L1 expression and PD-1 checkpoint pathway in cancer	ST8SIA4	BLCA
Ras signaling pathway	ST8SIA4	BLCA
Regulation of actin cytoskeleton	ST8SIA4	BLCA
JAK-STAT signaling pathway	ST8SIA4	BLCA
NF-kappa B signaling pathway	ST8SIA4	BLCA
Pathways in cancer	ST8SIA4	BLCA
Transcriptional misregulation in cancer	ST8SIA4	BLCA
Fc gamma R-mediated phagocytosis	ST8SIA4	BLCA
Platinum drug resistance	ST8SIA4	BLCA
Platelet activation	ST8SIA4	BLCA
NOD-like receptor signaling pathway	ST8SIA4	BLCA
ECM-receptor interaction	ST8SIA4	BLCA
TNF signaling pathway	ST8SIA4	BLCA
MAPK signaling pathway	ST8SIA4	BLCA
C-type lectin receptor signaling pathway	ST8SIA4	BLCA
Focal adhesion	ST8SIA5	BLCA
Proteoglycans in cancer	ST8SIA5	BLCA
Regulation of actin cytoskeleton	ST8SIA6	BLCA
PI3K-Akt signaling pathway	ST8SIA6	BLCA
Rap1 signaling pathway	ST8SIA6	BLCA
Ras signaling pathway	ST8SIA6	BLCA
Platelet activation	ST8SIA6	BLCA
cGMP-PKG signaling pathway	B3GALT2	BLCA
Vascular smooth muscle contraction	B3GALT2	BLCA
PI3K-Akt signaling pathway	B3GALT2	BLCA
Central carbon metabolism in cancer	B3GALT2	BLCA
Chemokine signaling pathway	B3GALT2	BLCA
Pathways in cancer	B3GALT2	BLCA
Calcium signaling pathway	B3GALT2	BLCA
Regulation of actin cytoskeleton	B3GALT2	BLCA
Ras signaling pathway	B3GALT2	BLCA
Focal adhesion	B3GALT2	BLCA
Platelet activation	B3GALT2	BLCA
Apelin signaling pathway	B3GALT2	BLCA
Rap1 signaling pathway	B3GALT2	BLCA
Insulin secretion	B3GALT2	BLCA
Aldosterone synthesis and secretion	B3GALT2	BLCA
Natural killer cell mediated cytotoxicity	B3GALT2	BLCA
Leukocyte transendothelial migration	B3GALT2	BLCA
Endocrine and other factor-regulated calcium reabsorption	B3GALT2	BLCA
Growth hormone synthesis, secretion and action	B3GALT2	BLCA
Phospholipase D signaling pathway	B3GALT2	BLCA
AMPK signaling pathway	B3GALT2	BLCA
cAMP signaling pathway	B3GALT2	BLCA
MAPK signaling pathway	B3GALT2	BLCA
Axon guidance	B3GALT2	BLCA
Oxytocin signaling pathway	B3GALT2	BLCA
Tight junction	B3GALT5	BLCA
Apelin signaling pathway	B3GNT2	BLCA
VEGF signaling pathway	B3GNT2	BLCA
Axon guidance	B3GNT2	BLCA
Sphingolipid signaling pathway	B3GNT2	BLCA
Protein processing in endoplasmic reticulum	B3GNT2	BLCA
Thyroid hormone signaling pathway	B3GNT2	BLCA
Regulation of actin cytoskeleton	B3GNT2	BLCA
PD-L1 expression and PD-1 checkpoint pathway in cancer	B3GNT2	BLCA
T cell receptor signaling pathway	B3GNT2	BLCA
Proteoglycans in cancer	B3GNT2	BLCA
Oxytocin signaling pathway	B3GNT2	BLCA
ErbB signaling pathway	B3GNT2	BLCA
Autophagy - animal	B3GNT2	BLCA
B cell receptor signaling pathway	B3GNT2	BLCA
Proteoglycans in cancer	B3GNT7	BLCA
ECM-receptor interaction	B3GNT7	BLCA
Pathways in cancer	B3GNT7	BLCA
MAPK signaling pathway	B3GNT7	BLCA
Apoptosis	B3GNT7	BLCA
Fanconi anemia pathway	B3GNT8	BLCA
Cell cycle	B3GNT8	BLCA
Cellular senescence	B3GNT8	BLCA
Homologous recombination	B3GNT8	BLCA
MicroRNAs in cancer	B3GNT8	BLCA
RNA degradation	B3GNT9	BLCA
p53 signaling pathway	B3GNT9	BLCA
MAPK signaling pathway	B3GNT9	BLCA
Focal adhesion	B3GNT9	BLCA
ECM-receptor interaction	B3GNT9	BLCA
TNF signaling pathway	B3GNT9	BLCA
Antigen processing and presentation	B4GALNT4	BLCA
Necroptosis	B4GALNT4	BLCA
Apoptosis	B4GALNT4	BLCA
Th17 cell differentiation	B4GALNT4	BLCA
Pathways in cancer	B4GALNT4	BLCA
Cytokine-cytokine receptor interaction	B4GALNT4	BLCA
NOD-like receptor signaling pathway	B4GALNT4	BLCA
PD-L1 expression and PD-1 checkpoint pathway in cancer	B4GALNT4	BLCA
MAPK signaling pathway	B4GALNT4	BLCA
Antigen processing and presentation	B4GALT1	BLCA
Cytokine-cytokine receptor interaction	B4GALT1	BLCA
Intestinal immune network for IgA production	B4GALT1	BLCA
Complement and coagulation cascades	B4GALT1	BLCA
Chemokine signaling pathway	B4GALT1	BLCA
Th17 cell differentiation	B4GALT1	BLCA
TNF signaling pathway	B4GALT1	BLCA
Osteoclast differentiation	B4GALT1	BLCA
NF-kappa B signaling pathway	B4GALT1	BLCA
Th1 and Th2 cell differentiation	B4GALT1	BLCA
Natural killer cell mediated cytotoxicity	B4GALT1	BLCA
MAPK signaling pathway	B4GALT1	BLCA
NOD-like receptor signaling pathway	B4GALT1	BLCA
Platelet activation	B4GALT1	BLCA
Leukocyte transendothelial migration	B4GALT1	BLCA
Fc gamma R-mediated phagocytosis	B4GALT1	BLCA
Notch signaling pathway	B4GALT3	BLCA
Tight junction	B4GALT4	BLCA
Antigen processing and presentation	GCNT2	BLCA
Th1 and Th2 cell differentiation	GCNT2	BLCA
Th17 cell differentiation	GCNT2	BLCA
Intestinal immune network for IgA production	GCNT2	BLCA
Pathways in cancer	GCNT2	BLCA
Cytokine-cytokine receptor interaction	GCNT2	BLCA
Necroptosis	GCNT2	BLCA
TNF signaling pathway	GCNT2	BLCA
RNA degradation	GCNT2	BLCA
Chemokine signaling pathway	GCNT2	BLCA
PD-L1 expression and PD-1 checkpoint pathway in cancer	GCNT2	BLCA
JAK-STAT signaling pathway	GCNT2	BLCA
Transcriptional misregulation in cancer	GCNT2	BLCA
Natural killer cell mediated cytotoxicity	GCNT2	BLCA
Apoptosis	GCNT2	BLCA
HIF-1 signaling pathway	GCNT2	BLCA
Toll-like receptor signaling pathway	GCNT2	BLCA
NF-kappa B signaling pathway	GCNT2	BLCA
NOD-like receptor signaling pathway	GCNT2	BLCA
Osteoclast differentiation	GCNT2	BLCA
Natural killer cell mediated cytotoxicity	GYG1	BLCA
Complement and coagulation cascades	GYG1	BLCA
Chemokine signaling pathway	GYG1	BLCA
Intestinal immune network for IgA production	GYG1	BLCA
Leukocyte transendothelial migration	GYG1	BLCA
B cell receptor signaling pathway	GYG1	BLCA
Autophagy - animal	GYG1	BLCA
Aldosterone-regulated sodium reabsorption	GYG1	BLCA
Calcium signaling pathway	GYG2	BLCA
Intestinal immune network for IgA production	GYS1	BLCA
Focal adhesion	GYS1	BLCA
PI3K-Akt signaling pathway	GYS1	BLCA
Regulation of actin cytoskeleton	GYS1	BLCA
Ras signaling pathway	GYS1	BLCA
MAPK signaling pathway	GYS1	BLCA
Rap1 signaling pathway	GYS1	BLCA
Chemokine signaling pathway	GYS1	BLCA
EGFR tyrosine kinase inhibitor resistance	GYS1	BLCA
Pathways in cancer	GYS1	BLCA
Th17 cell differentiation	GYS1	BLCA
Cell cycle	GYS2	BLCA
Fanconi anemia pathway	GYS2	BLCA
JAK-STAT signaling pathway	B3GAT3	BLCA
Thyroid hormone signaling pathway	B4GALT7	BLCA
Cell cycle	B4GALT7	BLCA
Focal adhesion	CHPF	BLCA
ECM-receptor interaction	CHPF	BLCA
Proteoglycans in cancer	CHPF	BLCA
TGF-beta signaling pathway	CHPF	BLCA
Regulation of actin cytoskeleton	CHPF	BLCA
PI3K-Akt signaling pathway	CHPF	BLCA
Complement and coagulation cascades	CHPF2	BLCA
Focal adhesion	CHPF2	BLCA
Proteoglycans in cancer	CHPF2	BLCA
ECM-receptor interaction	CHPF2	BLCA
MAPK signaling pathway	CHPF2	BLCA
Fc gamma R-mediated phagocytosis	CHPF2	BLCA
Leukocyte transendothelial migration	CHPF2	BLCA
Osteoclast differentiation	CHPF2	BLCA
Antigen processing and presentation	CHPF2	BLCA
Regulation of actin cytoskeleton	CHPF2	BLCA
TGF-beta signaling pathway	CHPF2	BLCA
Natural killer cell mediated cytotoxicity	CHPF2	BLCA
NF-kappa B signaling pathway	CHPF2	BLCA
Focal adhesion	CHSY1	BLCA
ECM-receptor interaction	CHSY1	BLCA
Regulation of actin cytoskeleton	CHSY1	BLCA
PI3K-Akt signaling pathway	CHSY1	BLCA
Proteoglycans in cancer	CHSY1	BLCA
Pathways in cancer	CHSY1	BLCA
MicroRNAs in cancer	CHSY1	BLCA
Platelet activation	CHSY1	BLCA
Calcium signaling pathway	CHSY1	BLCA
Rap1 signaling pathway	CHSY1	BLCA
Phospholipase D signaling pathway	CHSY1	BLCA
EGFR tyrosine kinase inhibitor resistance	CHSY1	BLCA
Focal adhesion	CHSY3	BLCA
ECM-receptor interaction	CHSY3	BLCA
PI3K-Akt signaling pathway	CHSY3	BLCA
Regulation of actin cytoskeleton	CHSY3	BLCA
Osteoclast differentiation	CHSY3	BLCA
Proteoglycans in cancer	CHSY3	BLCA
Complement and coagulation cascades	CHSY3	BLCA
Platelet activation	CHSY3	BLCA
Pathways in cancer	CHSY3	BLCA
Leukocyte transendothelial migration	CHSY3	BLCA
Rap1 signaling pathway	CHSY3	BLCA
Relaxin signaling pathway	CHSY3	BLCA
cGMP-PKG signaling pathway	CHSY3	BLCA
MicroRNAs in cancer	CHSY3	BLCA
Ras signaling pathway	CHSY3	BLCA
Choline metabolism in cancer	CHSY3	BLCA
Focal adhesion	CSGALNACT1	BLCA
Platelet activation	CSGALNACT1	BLCA
cGMP-PKG signaling pathway	CSGALNACT1	BLCA
PI3K-Akt signaling pathway	CSGALNACT1	BLCA
ECM-receptor interaction	CSGALNACT1	BLCA
Vascular smooth muscle contraction	CSGALNACT1	BLCA
Regulation of actin cytoskeleton	CSGALNACT1	BLCA
Pathways in cancer	CSGALNACT1	BLCA
Calcium signaling pathway	CSGALNACT1	BLCA
Rap1 signaling pathway	CSGALNACT1	BLCA
Ras signaling pathway	CSGALNACT1	BLCA
MAPK signaling pathway	CSGALNACT1	BLCA
Complement and coagulation cascades	CSGALNACT1	BLCA
Proteoglycans in cancer	CSGALNACT1	BLCA
Relaxin signaling pathway	CSGALNACT1	BLCA
Leukocyte transendothelial migration	CSGALNACT1	BLCA
Axon guidance	CSGALNACT1	BLCA
EGFR tyrosine kinase inhibitor resistance	CSGALNACT1	BLCA
Apelin signaling pathway	CSGALNACT1	BLCA
Central carbon metabolism in cancer	CSGALNACT1	BLCA
MicroRNAs in cancer	CSGALNACT1	BLCA
Oxytocin signaling pathway	CSGALNACT1	BLCA
Focal adhesion	CSGALNACT2	BLCA
Regulation of actin cytoskeleton	CSGALNACT2	BLCA
ECM-receptor interaction	CSGALNACT2	BLCA
PI3K-Akt signaling pathway	CSGALNACT2	BLCA
Proteoglycans in cancer	CSGALNACT2	BLCA
Pathways in cancer	CSGALNACT2	BLCA
Osteoclast differentiation	CSGALNACT2	BLCA
Platelet activation	CSGALNACT2	BLCA
Rap1 signaling pathway	CSGALNACT2	BLCA
MicroRNAs in cancer	CSGALNACT2	BLCA
MAPK signaling pathway	CSGALNACT2	BLCA
EGFR tyrosine kinase inhibitor resistance	CSGALNACT2	BLCA
Complement and coagulation cascades	CSGALNACT2	BLCA
Ras signaling pathway	CSGALNACT2	BLCA
Calcium signaling pathway	CSGALNACT2	BLCA
Relaxin signaling pathway	CSGALNACT2	BLCA
Leukocyte transendothelial migration	CSGALNACT2	BLCA
Cytokine-cytokine receptor interaction	CSGALNACT2	BLCA
TGF-beta signaling pathway	CSGALNACT2	BLCA
Central carbon metabolism in cancer	CSGALNACT2	BLCA
Gap junction	CSGALNACT2	BLCA
C-type lectin receptor signaling pathway	CSGALNACT2	BLCA
Pathways in cancer	EXT1	BLCA
Proteoglycans in cancer	EXT1	BLCA
Focal adhesion	EXT1	BLCA
ECM-receptor interaction	EXT1	BLCA
MAPK signaling pathway	EXT1	BLCA
PI3K-Akt signaling pathway	EXT1	BLCA
Ras signaling pathway	EXT1	BLCA
Proteoglycans in cancer	EXT2	BLCA
MAPK signaling pathway	EXT2	BLCA
Complement and coagulation cascades	EXT2	BLCA
Focal adhesion	EXT2	BLCA
Pathways in cancer	EXT2	BLCA
Toll-like receptor signaling pathway	EXT2	BLCA
ECM-receptor interaction	EXT2	BLCA
Osteoclast differentiation	EXT2	BLCA
PI3K-Akt signaling pathway	EXT2	BLCA
MicroRNAs in cancer	EXT2	BLCA
Ras signaling pathway	EXT2	BLCA
ECM-receptor interaction	EXTL1	BLCA
Focal adhesion	EXTL1	BLCA
Vascular smooth muscle contraction	EXTL1	BLCA
Regulation of actin cytoskeleton	EXTL1	BLCA
PI3K-Akt signaling pathway	EXTL1	BLCA
cGMP-PKG signaling pathway	EXTL1	BLCA
Relaxin signaling pathway	EXTL1	BLCA
Wnt signaling pathway	EXTL1	BLCA
TGF-beta signaling pathway	EXTL1	BLCA
Central carbon metabolism in cancer	EXTL1	BLCA
MAPK signaling pathway	EXTL1	BLCA
Antigen processing and presentation	EXTL2	BLCA
Chemokine signaling pathway	EXTL2	BLCA
Cytokine-cytokine receptor interaction	EXTL2	BLCA
Apoptosis	EXTL2	BLCA
RIG-I-like receptor signaling pathway	EXTL2	BLCA
ECM-receptor interaction	XYLT1	BLCA
Focal adhesion	XYLT1	BLCA
PI3K-Akt signaling pathway	XYLT1	BLCA
Regulation of actin cytoskeleton	XYLT1	BLCA
Proteoglycans in cancer	XYLT1	BLCA
Wnt signaling pathway	XYLT1	BLCA
cGMP-PKG signaling pathway	XYLT1	BLCA
Pathways in cancer	XYLT1	BLCA
TGF-beta signaling pathway	XYLT1	BLCA
Calcium signaling pathway	XYLT1	BLCA
Relaxin signaling pathway	XYLT1	BLCA
MicroRNAs in cancer	XYLT1	BLCA
Vascular smooth muscle contraction	XYLT1	BLCA
Central carbon metabolism in cancer	XYLT1	BLCA
Rap1 signaling pathway	XYLT1	BLCA
Axon guidance	XYLT1	BLCA
Gap junction	XYLT1	BLCA
MAPK signaling pathway	XYLT1	BLCA
Platelet activation	XYLT1	BLCA
cAMP signaling pathway	XYLT1	BLCA
Protein processing in endoplasmic reticulum	XYLT2	BLCA
Osteoclast differentiation	B3GALNT1	BLCA
Chemokine signaling pathway	B3GALNT1	BLCA
Complement and coagulation cascades	B3GALNT1	BLCA
Cytokine-cytokine receptor interaction	B3GALNT1	BLCA
Toll-like receptor signaling pathway	B3GALNT1	BLCA
ErbB signaling pathway	B3GNT5	BLCA
PD-L1 expression and PD-1 checkpoint pathway in cancer	B3GNT5	BLCA
VEGF signaling pathway	B3GNT5	BLCA
Thyroid hormone signaling pathway	B3GNT5	BLCA
T cell receptor signaling pathway	B3GNT5	BLCA
GnRH signaling pathway	B3GNT5	BLCA
Central carbon metabolism in cancer	B3GNT5	BLCA
Mitophagy - animal	B3GNT5	BLCA
Axon guidance	B3GNT5	BLCA
Choline metabolism in cancer	B3GNT5	BLCA
Oxytocin signaling pathway	B3GNT5	BLCA
Sphingolipid signaling pathway	B3GNT5	BLCA
Th17 cell differentiation	B4GALT5	BLCA
Osteoclast differentiation	GBGT1	BLCA
B cell receptor signaling pathway	GBGT1	BLCA
Natural killer cell mediated cytotoxicity	GBGT1	BLCA
Cytokine-cytokine receptor interaction	GBGT1	BLCA
Chemokine signaling pathway	GBGT1	BLCA
Complement and coagulation cascades	GBGT1	BLCA
Leukocyte transendothelial migration	GBGT1	BLCA
Platelet activation	GBGT1	BLCA
Fc gamma R-mediated phagocytosis	GBGT1	BLCA
NF-kappa B signaling pathway	GBGT1	BLCA
Transcriptional misregulation in cancer	GBGT1	BLCA
T cell receptor signaling pathway	GBGT1	BLCA
Intestinal immune network for IgA production	GBGT1	BLCA
Th1 and Th2 cell differentiation	GBGT1	BLCA
Regulation of actin cytoskeleton	GBGT1	BLCA
PD-L1 expression and PD-1 checkpoint pathway in cancer	GBGT1	BLCA
Th17 cell differentiation	UGCG	BLCA
HIF-1 signaling pathway	UGCG	BLCA
ECM-receptor interaction	PIGA	BLCA
Focal adhesion	PIGA	BLCA
Cell cycle	PIGB	BLCA
Th17 cell differentiation	PIGM	BLCA
C-type lectin receptor signaling pathway	PIGM	BLCA
Cellular senescence	PIGM	BLCA
MAPK signaling pathway	PIGM	BLCA
Platinum drug resistance	PIGM	BLCA
Natural killer cell mediated cytotoxicity	PIGV	BLCA
Chemokine signaling pathway	PIGV	BLCA
Fc epsilon RI signaling pathway	PIGV	BLCA
Cytokine-cytokine receptor interaction	PIGV	BLCA
T cell receptor signaling pathway	PIGV	BLCA
Th17 cell differentiation	PIGV	BLCA
Osteoclast differentiation	PIGV	BLCA
Osteoclast differentiation	HAS1	BLCA
Complement and coagulation cascades	HAS1	BLCA
Cytokine-cytokine receptor interaction	HAS1	BLCA
ECM-receptor interaction	HAS1	BLCA
PI3K-Akt signaling pathway	HAS1	BLCA
Focal adhesion	HAS1	BLCA
Proteoglycans in cancer	HAS1	BLCA
Leukocyte transendothelial migration	HAS1	BLCA
Platelet activation	HAS1	BLCA
Chemokine signaling pathway	HAS1	BLCA
Endocrine resistance	HAS1	BLCA
Regulation of actin cytoskeleton	HAS1	BLCA
C-type lectin receptor signaling pathway	HAS1	BLCA
Fc gamma R-mediated phagocytosis	HAS1	BLCA
B cell receptor signaling pathway	HAS1	BLCA
JAK-STAT signaling pathway	HAS1	BLCA
Vascular smooth muscle contraction	HAS1	BLCA
TGF-beta signaling pathway	HAS1	BLCA
Natural killer cell mediated cytotoxicity	HAS1	BLCA
Estrogen signaling pathway	HAS1	BLCA
Pathways in cancer	HAS1	BLCA
Transcriptional misregulation in cancer	HAS1	BLCA
Apelin signaling pathway	HAS1	BLCA
PI3K-Akt signaling pathway	HAS2	BLCA
Regulation of actin cytoskeleton	HAS2	BLCA
MAPK signaling pathway	HAS2	BLCA
Focal adhesion	HAS2	BLCA
MicroRNAs in cancer	HAS2	BLCA
ECM-receptor interaction	HAS2	BLCA
Proteoglycans in cancer	HAS2	BLCA
Osteoclast differentiation	HAS2	BLCA
Pathways in cancer	HAS2	BLCA
Parathyroid hormone synthesis, secretion and action	HAS2	BLCA
Complement and coagulation cascades	HAS2	BLCA
TGF-beta signaling pathway	HAS2	BLCA
TNF signaling pathway	HAS2	BLCA
Cytokine-cytokine receptor interaction	HAS2	BLCA
Relaxin signaling pathway	HAS2	BLCA
Rap1 signaling pathway	HAS2	BLCA
Ras signaling pathway	HAS2	BLCA
Homologous recombination	ALG10	BLCA
Fanconi anemia pathway	ALG10	BLCA
Cell cycle	ALG10	BLCA
Osteoclast differentiation	ALG13	BLCA
Complement and coagulation cascades	ALG13	BLCA
RNA transport	ALG3	BLCA
Protein processing in endoplasmic reticulum	ALG5	BLCA
ECM-receptor interaction	ALG6	BLCA
Focal adhesion	ALG6	BLCA
MicroRNAs in cancer	ALG6	BLCA
Fanconi anemia pathway	ALG6	BLCA
Leukocyte transendothelial migration	ALG8	BLCA
Chemokine signaling pathway	ALG8	BLCA
Th1 and Th2 cell differentiation	ALG8	BLCA
Neurotrophin signaling pathway	ALG8	BLCA
Cell cycle	DPM1	BLCA
Cellular senescence	DPM1	BLCA
p53 signaling pathway	DPM1	BLCA
Focal adhesion	FUT8	BLCA
ECM-receptor interaction	FUT8	BLCA
Pathways in cancer	FUT8	BLCA
PI3K-Akt signaling pathway	FUT8	BLCA
Regulation of actin cytoskeleton	FUT8	BLCA
Th17 cell differentiation	MGAT2	BLCA
PI3K-Akt signaling pathway	MGAT2	BLCA
Pathways in cancer	MGAT2	BLCA
Toll-like receptor signaling pathway	MGAT2	BLCA
Proteoglycans in cancer	MGAT2	BLCA
NOD-like receptor signaling pathway	MGAT2	BLCA
Fc gamma R-mediated phagocytosis	MGAT2	BLCA
PD-L1 expression and PD-1 checkpoint pathway in cancer	MGAT2	BLCA
PD-L1 expression and PD-1 checkpoint pathway in cancer	MGAT3	BLCA
Aldosterone synthesis and secretion	MGAT3	BLCA
ECM-receptor interaction	MGAT4A	BLCA
Estrogen signaling pathway	MGAT4A	BLCA
Thyroid hormone signaling pathway	MGAT5	BLCA
Protein processing in endoplasmic reticulum	STT3A	BLCA
Focal adhesion	LFNG	BLCA
Th1 and Th2 cell differentiation	MFNG	BLCA
Chemokine signaling pathway	MFNG	BLCA
Cytokine-cytokine receptor interaction	MFNG	BLCA
Osteoclast differentiation	MFNG	BLCA
Intestinal immune network for IgA production	MFNG	BLCA
Th17 cell differentiation	MFNG	BLCA
B cell receptor signaling pathway	MFNG	BLCA
Natural killer cell mediated cytotoxicity	MFNG	BLCA
T cell receptor signaling pathway	MFNG	BLCA
Complement and coagulation cascades	MFNG	BLCA
Leukocyte transendothelial migration	MFNG	BLCA
Platelet activation	MFNG	BLCA
NF-kappa B signaling pathway	MFNG	BLCA
PD-L1 expression and PD-1 checkpoint pathway in cancer	MFNG	BLCA
Fc gamma R-mediated phagocytosis	MFNG	BLCA
Antigen processing and presentation	MFNG	BLCA
Transcriptional misregulation in cancer	MFNG	BLCA
Ras signaling pathway	MFNG	BLCA
JAK-STAT signaling pathway	MFNG	BLCA
Rap1 signaling pathway	MFNG	BLCA
C-type lectin receptor signaling pathway	MFNG	BLCA
Protein processing in endoplasmic reticulum	C1GALT1	BLCA
Focal adhesion	GALNT10	BLCA
Osteoclast differentiation	GALNT10	BLCA
Complement and coagulation cascades	GALNT10	BLCA
ECM-receptor interaction	GALNT10	BLCA
PI3K-Akt signaling pathway	GALNT10	BLCA
Regulation of actin cytoskeleton	GALNT10	BLCA
Platelet activation	GALNT10	BLCA
Proteoglycans in cancer	GALNT10	BLCA
MicroRNAs in cancer	GALNT10	BLCA
Phospholipase D signaling pathway	GALNT10	BLCA
Pathways in cancer	GALNT10	BLCA
Fc gamma R-mediated phagocytosis	GALNT10	BLCA
Rap1 signaling pathway	GALNT10	BLCA
Cytokine-cytokine receptor interaction	GALNT10	BLCA
Leukocyte transendothelial migration	GALNT10	BLCA
Intestinal immune network for IgA production	GALNT10	BLCA
MAPK signaling pathway	GALNT10	BLCA
Transcriptional misregulation in cancer	GALNT10	BLCA
Ras signaling pathway	GALNT10	BLCA
Antigen processing and presentation	GALNT11	BLCA
Cytosolic DNA-sensing pathway	GALNT11	BLCA
RNA transport	GALNT12	BLCA
ECM-receptor interaction	GALNT14	BLCA
Focal adhesion	GALNT14	BLCA
TGF-beta signaling pathway	GALNT14	BLCA
Axon guidance	GALNT14	BLCA
PI3K-Akt signaling pathway	GALNT14	BLCA
Pathways in cancer	GALNT14	BLCA
Cortisol synthesis and secretion	GALNT14	BLCA
Focal adhesion	GALNT2	BLCA
Pathways in cancer	GALNT2	BLCA
Proteoglycans in cancer	GALNT2	BLCA
Regulation of actin cytoskeleton	GALNT2	BLCA
MAPK signaling pathway	GALNT2	BLCA
PI3K-Akt signaling pathway	GALNT2	BLCA
TGF-beta signaling pathway	GALNT2	BLCA
ECM-receptor interaction	GALNT2	BLCA
Osteoclast differentiation	GALNT2	BLCA
Ras signaling pathway	GALNT2	BLCA
MicroRNAs in cancer	GALNT2	BLCA
Necroptosis	GALNT2	BLCA
Central carbon metabolism in cancer	GALNT2	BLCA
Th17 cell differentiation	GALNT2	BLCA
EGFR tyrosine kinase inhibitor resistance	GALNT2	BLCA
Rap1 signaling pathway	GALNT2	BLCA
ECM-receptor interaction	GALNT5	BLCA
Focal adhesion	GALNT5	BLCA
Proteoglycans in cancer	GALNT5	BLCA
PI3K-Akt signaling pathway	GALNT5	BLCA
Regulation of actin cytoskeleton	GALNT5	BLCA
Pathways in cancer	GALNT5	BLCA
TNF signaling pathway	GALNT5	BLCA
MicroRNAs in cancer	GALNT5	BLCA
TGF-beta signaling pathway	GALNT5	BLCA
Mineral absorption	GALNT8	BLCA
cGMP-PKG signaling pathway	GALNT9	BLCA
Vascular smooth muscle contraction	GALNT9	BLCA
Calcium signaling pathway	GALNT9	BLCA
Aldosterone synthesis and secretion	GALNT9	BLCA
Apelin signaling pathway	GALNT9	BLCA
Antigen processing and presentation	GCNT1	BLCA
Intestinal immune network for IgA production	GCNT1	BLCA
Osteoclast differentiation	GCNT1	BLCA
Th1 and Th2 cell differentiation	GCNT1	BLCA
Th17 cell differentiation	GCNT1	BLCA
Natural killer cell mediated cytotoxicity	GCNT1	BLCA
Chemokine signaling pathway	GCNT1	BLCA
Cytokine-cytokine receptor interaction	GCNT1	BLCA
Complement and coagulation cascades	GCNT1	BLCA
B cell receptor signaling pathway	GCNT1	BLCA
Fc gamma R-mediated phagocytosis	GCNT1	BLCA
Toll-like receptor signaling pathway	GCNT1	BLCA
Leukocyte transendothelial migration	GCNT1	BLCA
NF-kappa B signaling pathway	GCNT1	BLCA
JAK-STAT signaling pathway	GCNT1	BLCA
Transcriptional misregulation in cancer	GCNT1	BLCA
Platelet activation	GCNT1	BLCA
T cell receptor signaling pathway	GCNT1	BLCA
PI3K-Akt signaling pathway	GCNT1	BLCA
PD-L1 expression and PD-1 checkpoint pathway in cancer	GCNT1	BLCA
Ras signaling pathway	GCNT1	BLCA
Pathways in cancer	GCNT1	BLCA
TNF signaling pathway	GCNT1	BLCA
Platinum drug resistance	GCNT1	BLCA
Necroptosis	GCNT1	BLCA
ErbB signaling pathway	GCNT3	BLCA
MAPK signaling pathway	GCNT3	BLCA
Cytokine-cytokine receptor interaction	GCNT3	BLCA
TNF signaling pathway	GCNT3	BLCA
Pathways in cancer	GCNT3	BLCA
ECM-receptor interaction	GXYLT2	BLCA
Focal adhesion	GXYLT2	BLCA
Osteoclast differentiation	GXYLT2	BLCA
Complement and coagulation cascades	GXYLT2	BLCA
PI3K-Akt signaling pathway	GXYLT2	BLCA
Proteoglycans in cancer	GXYLT2	BLCA
Regulation of actin cytoskeleton	GXYLT2	BLCA
Endocrine resistance	GXYLT2	BLCA
Leukocyte transendothelial migration	GXYLT2	BLCA
MicroRNAs in cancer	GXYLT2	BLCA
Fc gamma R-mediated phagocytosis	GXYLT2	BLCA
Platelet activation	GXYLT2	BLCA
B cell receptor signaling pathway	GXYLT2	BLCA
Phospholipase D signaling pathway	GXYLT2	BLCA
EGFR tyrosine kinase inhibitor resistance	GXYLT2	BLCA
TGF-beta signaling pathway	GXYLT2	BLCA
Estrogen signaling pathway	GXYLT2	BLCA
Wnt signaling pathway	GXYLT2	BLCA
Pathways in cancer	GXYLT2	BLCA
PPAR signaling pathway	FKRP	BLCA
cAMP signaling pathway	FKRP	BLCA
Neurotrophin signaling pathway	FKRP	BLCA
Fanconi anemia pathway	FKTN	BLCA
Neurotrophin signaling pathway	MGAT5B	BLCA
Axon guidance	MGAT5B	BLCA
Hippo signaling pathway	MGAT5B	BLCA
T cell receptor signaling pathway	POMGNT1	BLCA
Long-term potentiation	POMT2	BLCA
cGMP-PKG signaling pathway	TMTC1	BLCA
Regulation of actin cytoskeleton	TMTC1	BLCA
PI3K-Akt signaling pathway	TMTC1	BLCA
Calcium signaling pathway	TMTC1	BLCA
Focal adhesion	TMTC1	BLCA
Pathways in cancer	TMTC1	BLCA
ECM-receptor interaction	TMTC1	BLCA
Oxytocin signaling pathway	TMTC1	BLCA
Rap1 signaling pathway	TMTC1	BLCA
Axon guidance	TMTC1	BLCA
Ras signaling pathway	TMTC1	BLCA
Vascular smooth muscle contraction	TMTC1	BLCA
MAPK signaling pathway	TMTC1	BLCA
EGFR tyrosine kinase inhibitor resistance	TMTC1	BLCA
Apelin signaling pathway	TMTC1	BLCA
cAMP signaling pathway	TMTC1	BLCA
Complement and coagulation cascades	TMTC1	BLCA
Platelet activation	TMTC1	BLCA
Central carbon metabolism in cancer	TMTC1	BLCA
Insulin secretion	TMTC1	BLCA
Parathyroid hormone synthesis, secretion and action	TMTC1	BLCA
Leukocyte transendothelial migration	TMTC1	BLCA
Aldosterone synthesis and secretion	TMTC1	BLCA
JAK-STAT signaling pathway	TMTC3	BLCA
Proteoglycans in cancer	B3GNTL1	BLCA
mTOR signaling pathway	B3GNTL1	BLCA
PD-L1 expression and PD-1 checkpoint pathway in cancer	B3GNTL1	BLCA
Thyroid hormone signaling pathway	B3GNTL1	BLCA
GnRH signaling pathway	B3GNTL1	BLCA
Central carbon metabolism in cancer	B3GNTL1	BLCA
T cell receptor signaling pathway	B3GNTL1	BLCA
VEGF signaling pathway	B3GNTL1	BLCA
C-type lectin receptor signaling pathway	B3GNTL1	BLCA
Sphingolipid signaling pathway	B3GNTL1	BLCA
ErbB signaling pathway	B3GNTL1	BLCA
Endocrine resistance	B3GNTL1	BLCA
B cell receptor signaling pathway	B3GNTL1	BLCA
Choline metabolism in cancer	B3GNTL1	BLCA
Fc epsilon RI signaling pathway	B3GNTL1	BLCA
Estrogen signaling pathway	B3GNTL1	BLCA
Prolactin signaling pathway	B3GNTL1	BLCA
Apelin signaling pathway	B3GNTL1	BLCA
Long-term potentiation	B3GNTL1	BLCA
Neurotrophin signaling pathway	B3GNTL1	BLCA
Relaxin signaling pathway	B3GNTL1	BLCA
Gap junction	B3GNTL1	BLCA
Phospholipase D signaling pathway	B3GNTL1	BLCA
ECM-receptor interaction	CERCAM	BLCA
Focal adhesion	CERCAM	BLCA
Proteoglycans in cancer	CERCAM	BLCA
Regulation of actin cytoskeleton	CERCAM	BLCA
PI3K-Akt signaling pathway	CERCAM	BLCA
Osteoclast differentiation	CERCAM	BLCA
TGF-beta signaling pathway	CERCAM	BLCA
Fc gamma R-mediated phagocytosis	CERCAM	BLCA
Cytokine-cytokine receptor interaction	GLT1D1	BLCA
Osteoclast differentiation	GLT1D1	BLCA
Chemokine signaling pathway	GLT1D1	BLCA
Th1 and Th2 cell differentiation	GLT1D1	BLCA
Intestinal immune network for IgA production	GLT1D1	BLCA
Th17 cell differentiation	GLT1D1	BLCA
Natural killer cell mediated cytotoxicity	GLT1D1	BLCA
B cell receptor signaling pathway	GLT1D1	BLCA
T cell receptor signaling pathway	GLT1D1	BLCA
Toll-like receptor signaling pathway	GLT1D1	BLCA
Complement and coagulation cascades	GLT1D1	BLCA
JAK-STAT signaling pathway	GLT1D1	BLCA
Antigen processing and presentation	GLT1D1	BLCA
Leukocyte transendothelial migration	GLT1D1	BLCA
PD-L1 expression and PD-1 checkpoint pathway in cancer	GLT1D1	BLCA
NF-kappa B signaling pathway	GLT1D1	BLCA
Fc gamma R-mediated phagocytosis	GLT1D1	BLCA
PI3K-Akt signaling pathway	GLT1D1	BLCA
Platelet activation	GLT1D1	BLCA
Transcriptional misregulation in cancer	GLT1D1	BLCA
NOD-like receptor signaling pathway	GLT1D1	BLCA
TNF signaling pathway	GLT1D1	BLCA
C-type lectin receptor signaling pathway	GLT1D1	BLCA
Platinum drug resistance	GLT1D1	BLCA
Focal adhesion	GLT8D2	BLCA
Osteoclast differentiation	GLT8D2	BLCA
ECM-receptor interaction	GLT8D2	BLCA
PI3K-Akt signaling pathway	GLT8D2	BLCA
Complement and coagulation cascades	GLT8D2	BLCA
Regulation of actin cytoskeleton	GLT8D2	BLCA
Central carbon metabolism in cancer	GLT8D2	BLCA
Pathways in cancer	GLT8D2	BLCA
Proteoglycans in cancer	GLT8D2	BLCA
Platelet activation	GLT8D2	BLCA
EGFR tyrosine kinase inhibitor resistance	GLT8D2	BLCA
Leukocyte transendothelial migration	GLT8D2	BLCA
B cell receptor signaling pathway	GLT8D2	BLCA
TGF-beta signaling pathway	GLT8D2	BLCA
Vascular smooth muscle contraction	GLT8D2	BLCA
Endocrine resistance	GLT8D2	BLCA
MicroRNAs in cancer	GLT8D2	BLCA
Gap junction	GLT8D2	BLCA
Choline metabolism in cancer	GLT8D2	BLCA
RIG-I-like receptor signaling pathway	GTDC1	BLCA
Platelet activation	GTDC1	BLCA
JAK-STAT signaling pathway	GTDC1	BLCA
TNF signaling pathway	GTDC1	BLCA
MicroRNAs in cancer	GTDC1	BLCA
Focal adhesion	KDELC1	BLCA
ECM-receptor interaction	KDELC1	BLCA
Regulation of actin cytoskeleton	KDELC1	BLCA
PI3K-Akt signaling pathway	KDELC1	BLCA
Osteoclast differentiation	KDELC1	BLCA
MicroRNAs in cancer	KDELC1	BLCA
Proteoglycans in cancer	KDELC1	BLCA
Complement and coagulation cascades	KDELC1	BLCA
Phospholipase D signaling pathway	KDELC1	BLCA
Focal adhesion	KDELC2	BLCA
ECM-receptor interaction	KDELC2	BLCA
Regulation of actin cytoskeleton	KDELC2	BLCA
PI3K-Akt signaling pathway	KDELC2	BLCA
Platelet activation	KDELC2	BLCA
Axon guidance	KDELC2	BLCA
Proteoglycans in cancer	KDELC2	BLCA
MicroRNAs in cancer	KDELC2	BLCA
Focal adhesion	DPY19L1	BRCA
ECM-receptor interaction	DPY19L1	BRCA
Regulation of actin cytoskeleton	DPY19L1	BRCA
MicroRNAs in cancer	DPY19L1	BRCA
PI3K-Akt signaling pathway	DPY19L1	BRCA
TGF-beta signaling pathway	DPY19L1	BRCA
Proteoglycans in cancer	DPY19L1	BRCA
Platelet activation	DPY19L1	BRCA
MAPK signaling pathway	DPY19L1	BRCA
cGMP-PKG signaling pathway	DPY19L1	BRCA
Axon guidance	DPY19L1	BRCA
Vascular smooth muscle contraction	DPY19L1	BRCA
Th17 cell differentiation	DPY19L1	BRCA
Osteoclast differentiation	DPY19L1	BRCA
Gap junction	DPY19L1	BRCA
Pathways in cancer	DPY19L1	BRCA
PI3K-Akt signaling pathway	ABO	BRCA
Focal adhesion	ABO	BRCA
Calcium signaling pathway	ABO	BRCA
Rap1 signaling pathway	ABO	BRCA
ECM-receptor interaction	ABO	BRCA
Adipocytokine signaling pathway	ABO	BRCA
Cytokine-cytokine receptor interaction	B3GAT1	BRCA
Natural killer cell mediated cytotoxicity	B3GAT1	BRCA
Th1 and Th2 cell differentiation	B3GAT1	BRCA
T cell receptor signaling pathway	B3GAT1	BRCA
Th17 cell differentiation	B3GAT1	BRCA
NF-kappa B signaling pathway	B3GAT1	BRCA
Chemokine signaling pathway	B3GAT1	BRCA
PD-L1 expression and PD-1 checkpoint pathway in cancer	B3GAT1	BRCA
JAK-STAT signaling pathway	B3GAT1	BRCA
B cell receptor signaling pathway	B3GAT1	BRCA
Intestinal immune network for IgA production	B3GAT1	BRCA
Pathways in cancer	B3GAT1	BRCA
Axon guidance	B3GAT1	BRCA
HIF-1 signaling pathway	FUT1	BRCA
MicroRNAs in cancer	FUT10	BRCA
Cytokine-cytokine receptor interaction	FUT4	BRCA
NF-kappa B signaling pathway	FUT4	BRCA
Th1 and Th2 cell differentiation	FUT4	BRCA
Natural killer cell mediated cytotoxicity	FUT4	BRCA
Chemokine signaling pathway	FUT4	BRCA
T cell receptor signaling pathway	FUT4	BRCA
Th17 cell differentiation	FUT4	BRCA
JAK-STAT signaling pathway	FUT4	BRCA
Osteoclast differentiation	FUT4	BRCA
TNF signaling pathway	FUT4	BRCA
NOD-like receptor signaling pathway	FUT4	BRCA
Fc gamma R-mediated phagocytosis	FUT4	BRCA
PD-L1 expression and PD-1 checkpoint pathway in cancer	FUT4	BRCA
B cell receptor signaling pathway	FUT4	BRCA
Pathways in cancer	FUT4	BRCA
Intestinal immune network for IgA production	FUT4	BRCA
Leukocyte transendothelial migration	FUT4	BRCA
Antigen processing and presentation	FUT4	BRCA
Phospholipase D signaling pathway	FUT4	BRCA
Fc epsilon RI signaling pathway	FUT4	BRCA
Toll-like receptor signaling pathway	FUT4	BRCA
Platelet activation	FUT4	BRCA
MicroRNAs in cancer	FUT4	BRCA
Necroptosis	FUT4	BRCA
Apoptosis	FUT4	BRCA
Choline metabolism in cancer	FUT4	BRCA
Sphingolipid signaling pathway	FUT4	BRCA
Parathyroid hormone synthesis, secretion and action	FUT4	BRCA
Cytokine-cytokine receptor interaction	FUT6	BRCA
IL-17 signaling pathway	FUT6	BRCA
Th1 and Th2 cell differentiation	FUT7	BRCA
Antigen processing and presentation	FUT7	BRCA
Cytokine-cytokine receptor interaction	FUT7	BRCA
Th17 cell differentiation	FUT7	BRCA
Natural killer cell mediated cytotoxicity	FUT7	BRCA
Intestinal immune network for IgA production	FUT7	BRCA
T cell receptor signaling pathway	FUT7	BRCA
Chemokine signaling pathway	FUT7	BRCA
NF-kappa B signaling pathway	FUT7	BRCA
B cell receptor signaling pathway	FUT7	BRCA
Osteoclast differentiation	FUT7	BRCA
PD-L1 expression and PD-1 checkpoint pathway in cancer	FUT7	BRCA
JAK-STAT signaling pathway	FUT7	BRCA
Transcriptional misregulation in cancer	FUT7	BRCA
Leukocyte transendothelial migration	FUT7	BRCA
Fc gamma R-mediated phagocytosis	FUT7	BRCA
NOD-like receptor signaling pathway	FUT7	BRCA
C-type lectin receptor signaling pathway	FUT7	BRCA
TNF signaling pathway	FUT7	BRCA
Toll-like receptor signaling pathway	FUT7	BRCA
Fc epsilon RI signaling pathway	FUT7	BRCA
Pathways in cancer	FUT7	BRCA
Platelet activation	FUT7	BRCA
Apoptosis	FUT7	BRCA
Cytosolic DNA-sensing pathway	FUT7	BRCA
mTOR signaling pathway	ST3GAL1	BRCA
ECM-receptor interaction	ST3GAL2	BRCA
Focal adhesion	ST3GAL2	BRCA
Platelet activation	ST3GAL2	BRCA
PI3K-Akt signaling pathway	ST3GAL2	BRCA
Cytokine-cytokine receptor interaction	ST3GAL2	BRCA
Proteoglycans in cancer	ST3GAL2	BRCA
Leukocyte transendothelial migration	ST3GAL2	BRCA
Pathways in cancer	ST3GAL2	BRCA
MicroRNAs in cancer	ST3GAL2	BRCA
Relaxin signaling pathway	ST3GAL2	BRCA
Phospholipase D signaling pathway	ST3GAL2	BRCA
Complement and coagulation cascades	ST3GAL2	BRCA
Apelin signaling pathway	ST3GAL2	BRCA
Sphingolipid signaling pathway	ST3GAL2	BRCA
Protein processing in endoplasmic reticulum	ST3GAL3	BRCA
Osteoclast differentiation	ST3GAL5	BRCA
Intestinal immune network for IgA production	ST3GAL5	BRCA
Th1 and Th2 cell differentiation	ST3GAL5	BRCA
Th17 cell differentiation	ST3GAL5	BRCA
Natural killer cell mediated cytotoxicity	ST3GAL5	BRCA
Antigen processing and presentation	ST3GAL5	BRCA
Cytokine-cytokine receptor interaction	ST3GAL5	BRCA
Chemokine signaling pathway	ST3GAL5	BRCA
Leukocyte transendothelial migration	ST3GAL5	BRCA
T cell receptor signaling pathway	ST3GAL5	BRCA
B cell receptor signaling pathway	ST3GAL5	BRCA
Fc gamma R-mediated phagocytosis	ST3GAL5	BRCA
Platelet activation	ST3GAL5	BRCA
Transcriptional misregulation in cancer	ST3GAL5	BRCA
Complement and coagulation cascades	ST3GAL5	BRCA
Ras signaling pathway	ST3GAL5	BRCA
Oxytocin signaling pathway	ST3GAL5	BRCA
MAPK signaling pathway	ST3GAL5	BRCA
NF-kappa B signaling pathway	ST3GAL5	BRCA
Pathways in cancer	ST3GAL5	BRCA
Fc epsilon RI signaling pathway	ST3GAL5	BRCA
Rap1 signaling pathway	ST3GAL5	BRCA
cGMP-PKG signaling pathway	ST3GAL5	BRCA
Regulation of actin cytoskeleton	ST3GAL5	BRCA
JAK-STAT signaling pathway	ST3GAL5	BRCA
Focal adhesion	ST3GAL6	BRCA
MicroRNAs in cancer	ST3GAL6	BRCA
Axon guidance	ST3GAL6	BRCA
Phospholipase D signaling pathway	ST3GAL6	BRCA
Th17 cell differentiation	ST6GAL1	BRCA
Th1 and Th2 cell differentiation	ST6GAL1	BRCA
Cytokine-cytokine receptor interaction	ST6GAL1	BRCA
Natural killer cell mediated cytotoxicity	ST6GAL1	BRCA
Intestinal immune network for IgA production	ST6GAL1	BRCA
Antigen processing and presentation	ST6GAL1	BRCA
Leukocyte transendothelial migration	ST6GAL1	BRCA
Chemokine signaling pathway	ST6GAL1	BRCA
NF-kappa B signaling pathway	ST6GAL1	BRCA
T cell receptor signaling pathway	ST6GAL1	BRCA
PD-L1 expression and PD-1 checkpoint pathway in cancer	ST6GAL1	BRCA
B cell receptor signaling pathway	ST6GAL1	BRCA
JAK-STAT signaling pathway	ST6GAL1	BRCA
PI3K-Akt signaling pathway	ST6GAL1	BRCA
Fc gamma R-mediated phagocytosis	ST6GAL1	BRCA
Necroptosis	ST6GAL1	BRCA
Pathways in cancer	ST6GAL1	BRCA
Osteoclast differentiation	ST6GAL1	BRCA
NOD-like receptor signaling pathway	ST6GAL1	BRCA
Apoptosis	ST6GAL1	BRCA
Toll-like receptor signaling pathway	ST6GAL1	BRCA
TNF signaling pathway	ST6GAL1	BRCA
Fc epsilon RI signaling pathway	ST6GAL1	BRCA
Platinum drug resistance	ST6GAL1	BRCA
HIF-1 signaling pathway	ST6GAL1	BRCA
Phospholipase D signaling pathway	ST6GAL1	BRCA
Parathyroid hormone synthesis, secretion and action	ST6GAL1	BRCA
Proteoglycans in cancer	ST6GAL1	BRCA
Rap1 signaling pathway	ST6GAL1	BRCA
Ras signaling pathway	ST6GAL1	BRCA
Platelet activation	ST6GAL1	BRCA
Adipocytokine signaling pathway	ST6GAL1	BRCA
Insulin resistance	ST6GAL1	BRCA
Focal adhesion	ST6GAL2	BRCA
ECM-receptor interaction	ST6GAL2	BRCA
Regulation of actin cytoskeleton	ST6GAL2	BRCA
PI3K-Akt signaling pathway	ST6GAL2	BRCA
Proteoglycans in cancer	ST6GAL2	BRCA
TGF-beta signaling pathway	ST6GAL2	BRCA
Pathways in cancer	ST6GAL2	BRCA
MicroRNAs in cancer	ST6GAL2	BRCA
Hippo signaling pathway	ST6GAL2	BRCA
Gap junction	ST6GAL2	BRCA
EGFR tyrosine kinase inhibitor resistance	ST6GAL2	BRCA
Axon guidance	ST6GAL2	BRCA
Platelet activation	ST6GAL2	BRCA
Choline metabolism in cancer	ST6GAL2	BRCA
Relaxin signaling pathway	ST6GAL2	BRCA
Complement and coagulation cascades	ST6GALNAC1	BRCA
PI3K-Akt signaling pathway	ST6GALNAC1	BRCA
Pathways in cancer	ST6GALNAC1	BRCA
Focal adhesion	ST6GALNAC1	BRCA
Regulation of lipolysis in adipocytes	ST6GALNAC1	BRCA
ECM-receptor interaction	ST6GALNAC1	BRCA
Rap1 signaling pathway	ST6GALNAC1	BRCA
Leukocyte transendothelial migration	ST6GALNAC1	BRCA
Cytokine-cytokine receptor interaction	ST6GALNAC1	BRCA
Ras signaling pathway	ST6GALNAC1	BRCA
MAPK signaling pathway	ST6GALNAC1	BRCA
RNA degradation	ST6GALNAC2	BRCA
PI3K-Akt signaling pathway	ST6GALNAC3	BRCA
Focal adhesion	ST6GALNAC3	BRCA
Rap1 signaling pathway	ST6GALNAC3	BRCA
Ras signaling pathway	ST6GALNAC3	BRCA
Pathways in cancer	ST6GALNAC3	BRCA
Regulation of lipolysis in adipocytes	ST6GALNAC3	BRCA
Complement and coagulation cascades	ST6GALNAC3	BRCA
MAPK signaling pathway	ST6GALNAC3	BRCA
Phospholipase D signaling pathway	ST6GALNAC3	BRCA
EGFR tyrosine kinase inhibitor resistance	ST6GALNAC3	BRCA
Proteoglycans in cancer	ST6GALNAC3	BRCA
Calcium signaling pathway	ST6GALNAC3	BRCA
ECM-receptor interaction	ST6GALNAC3	BRCA
Transcriptional misregulation in cancer	ST6GALNAC3	BRCA
Regulation of actin cytoskeleton	ST6GALNAC3	BRCA
PPAR signaling pathway	ST6GALNAC3	BRCA
AMPK signaling pathway	ST6GALNAC3	BRCA
cAMP signaling pathway	ST6GALNAC3	BRCA
cGMP-PKG signaling pathway	ST6GALNAC3	BRCA
Antigen processing and presentation	ST6GALNAC4	BRCA
JAK-STAT signaling pathway	ST6GALNAC4	BRCA
Osteoclast differentiation	ST6GALNAC5	BRCA
Toll-like receptor signaling pathway	ST6GALNAC5	BRCA
Cytokine-cytokine receptor interaction	ST6GALNAC5	BRCA
Proteoglycans in cancer	ST6GALNAC5	BRCA
TNF signaling pathway	ST6GALNAC5	BRCA
Intestinal immune network for IgA production	ST6GALNAC5	BRCA
Leukocyte transendothelial migration	ST6GALNAC5	BRCA
Fc gamma R-mediated phagocytosis	ST6GALNAC5	BRCA
MAPK signaling pathway	ST6GALNAC5	BRCA
Chemokine signaling pathway	ST6GALNAC5	BRCA
Fc epsilon RI signaling pathway	ST6GALNAC5	BRCA
Platelet activation	ST6GALNAC5	BRCA
Ferroptosis	ST6GALNAC5	BRCA
Rap1 signaling pathway	ST6GALNAC5	BRCA
NF-kappa B signaling pathway	ST6GALNAC5	BRCA
Wnt signaling pathway	ST6GALNAC5	BRCA
C-type lectin receptor signaling pathway	ST6GALNAC5	BRCA
Natural killer cell mediated cytotoxicity	ST6GALNAC5	BRCA
Adipocytokine signaling pathway	ST6GALNAC5	BRCA
Regulation of actin cytoskeleton	ST6GALNAC5	BRCA
VEGF signaling pathway	ST6GALNAC5	BRCA
Pathways in cancer	ST6GALNAC5	BRCA
Apoptosis	ST6GALNAC5	BRCA
Ras signaling pathway	ST6GALNAC5	BRCA
B cell receptor signaling pathway	ST6GALNAC5	BRCA
Phospholipase D signaling pathway	ST6GALNAC5	BRCA
Cell cycle	ST6GALNAC6	BRCA
Fanconi anemia pathway	ST6GALNAC6	BRCA
Pathways in cancer	ST8SIA1	BRCA
NF-kappa B signaling pathway	ST8SIA1	BRCA
TNF signaling pathway	ST8SIA1	BRCA
Axon guidance	ST8SIA1	BRCA
Cytokine-cytokine receptor interaction	ST8SIA1	BRCA
Phospholipase D signaling pathway	ST8SIA1	BRCA
Th1 and Th2 cell differentiation	ST8SIA1	BRCA
Melanogenesis	ST8SIA1	BRCA
MicroRNAs in cancer	ST8SIA1	BRCA
Hippo signaling pathway	ST8SIA1	BRCA
Natural killer cell mediated cytotoxicity	ST8SIA1	BRCA
Wnt signaling pathway	ST8SIA1	BRCA
JAK-STAT signaling pathway	ST8SIA1	BRCA
T cell receptor signaling pathway	ST8SIA1	BRCA
Proteoglycans in cancer	ST8SIA1	BRCA
Chemokine signaling pathway	ST8SIA1	BRCA
PD-L1 expression and PD-1 checkpoint pathway in cancer	ST8SIA1	BRCA
Focal adhesion	ST8SIA2	BRCA
ECM-receptor interaction	ST8SIA2	BRCA
PI3K-Akt signaling pathway	ST8SIA2	BRCA
Proteoglycans in cancer	ST8SIA2	BRCA
Pathways in cancer	ST8SIA2	BRCA
Hippo signaling pathway	ST8SIA2	BRCA
TGF-beta signaling pathway	ST8SIA2	BRCA
Wnt signaling pathway	ST8SIA2	BRCA
Hedgehog signaling pathway	ST8SIA2	BRCA
MicroRNAs in cancer	ST8SIA2	BRCA
Leukocyte transendothelial migration	ST8SIA2	BRCA
Central carbon metabolism in cancer	ST8SIA2	BRCA
Vascular smooth muscle contraction	ST8SIA2	BRCA
Complement and coagulation cascades	ST8SIA2	BRCA
MAPK signaling pathway	ST8SIA2	BRCA
GnRH signaling pathway	ST8SIA2	BRCA
Cytokine-cytokine receptor interaction	ST8SIA4	BRCA
Osteoclast differentiation	ST8SIA4	BRCA
Th17 cell differentiation	ST8SIA4	BRCA
Th1 and Th2 cell differentiation	ST8SIA4	BRCA
Intestinal immune network for IgA production	ST8SIA4	BRCA
Chemokine signaling pathway	ST8SIA4	BRCA
T cell receptor signaling pathway	ST8SIA4	BRCA
Natural killer cell mediated cytotoxicity	ST8SIA4	BRCA
B cell receptor signaling pathway	ST8SIA4	BRCA
Antigen processing and presentation	ST8SIA4	BRCA
NF-kappa B signaling pathway	ST8SIA4	BRCA
Fc gamma R-mediated phagocytosis	ST8SIA4	BRCA
Complement and coagulation cascades	ST8SIA4	BRCA
NOD-like receptor signaling pathway	ST8SIA4	BRCA
Leukocyte transendothelial migration	ST8SIA4	BRCA
Toll-like receptor signaling pathway	ST8SIA4	BRCA
Platelet activation	ST8SIA4	BRCA
PI3K-Akt signaling pathway	ST8SIA4	BRCA
JAK-STAT signaling pathway	ST8SIA4	BRCA
PD-L1 expression and PD-1 checkpoint pathway in cancer	ST8SIA4	BRCA
Fc epsilon RI signaling pathway	ST8SIA4	BRCA
Pathways in cancer	ST8SIA4	BRCA
Transcriptional misregulation in cancer	ST8SIA4	BRCA
Oxytocin signaling pathway	ST8SIA4	BRCA
Rap1 signaling pathway	ST8SIA4	BRCA
Platinum drug resistance	ST8SIA4	BRCA
Necroptosis	ST8SIA4	BRCA
C-type lectin receptor signaling pathway	ST8SIA4	BRCA
TNF signaling pathway	ST8SIA4	BRCA
PI3K-Akt signaling pathway	B3GALT1	BRCA
Focal adhesion	B3GALT1	BRCA
EGFR tyrosine kinase inhibitor resistance	B3GALT1	BRCA
Rap1 signaling pathway	B3GALT1	BRCA
Ras signaling pathway	B3GALT1	BRCA
Calcium signaling pathway	B3GALT1	BRCA
ECM-receptor interaction	B3GALT1	BRCA
Central carbon metabolism in cancer	B3GALT1	BRCA
Axon guidance	B3GALT1	BRCA
MicroRNAs in cancer	B3GALT1	BRCA
Gap junction	B3GALT1	BRCA
Complement and coagulation cascades	B3GALT1	BRCA
Pathways in cancer	B3GALT1	BRCA
MAPK signaling pathway	B3GALT1	BRCA
Phospholipase D signaling pathway	B3GALT1	BRCA
Cytokine-cytokine receptor interaction	B3GALT2	BRCA
Natural killer cell mediated cytotoxicity	B3GALT2	BRCA
Th1 and Th2 cell differentiation	B3GALT2	BRCA
T cell receptor signaling pathway	B3GALT2	BRCA
Chemokine signaling pathway	B3GALT2	BRCA
NF-kappa B signaling pathway	B3GALT2	BRCA
Th17 cell differentiation	B3GALT2	BRCA
Pathways in cancer	B3GALT2	BRCA
Complement and coagulation cascades	B3GALT2	BRCA
Platinum drug resistance	B3GALT2	BRCA
Rap1 signaling pathway	B3GALT2	BRCA
Focal adhesion	B3GALT2	BRCA
Platelet activation	B3GALT2	BRCA
MAPK signaling pathway	B3GALT2	BRCA
Leukocyte transendothelial migration	B3GALT2	BRCA
PI3K-Akt signaling pathway	B3GALT2	BRCA
PD-L1 expression and PD-1 checkpoint pathway in cancer	B3GALT2	BRCA
Ras signaling pathway	B3GALT2	BRCA
Fc epsilon RI signaling pathway	B3GALT2	BRCA
Fc gamma R-mediated phagocytosis	B3GALT2	BRCA
EGFR tyrosine kinase inhibitor resistance	B3GALT2	BRCA
Proteoglycans in cancer	B3GALT2	BRCA
Calcium signaling pathway	B3GALT2	BRCA
Intestinal immune network for IgA production	B3GALT2	BRCA
Antigen processing and presentation	B3GALT2	BRCA
Proteoglycans in cancer	B3GNT2	BRCA
Regulation of actin cytoskeleton	B3GNT2	BRCA
mTOR signaling pathway	B3GNT2	BRCA
JAK-STAT signaling pathway	B3GNT2	BRCA
Thyroid hormone signaling pathway	B3GNT2	BRCA
Focal adhesion	B3GNT2	BRCA
Platelet activation	B3GNT2	BRCA
Axon guidance	B3GNT2	BRCA
IL-17 signaling pathway	B3GNT3	BRCA
Pathways in cancer	B3GNT3	BRCA
Axon guidance	B3GNT3	BRCA
PI3K-Akt signaling pathway	B3GNT3	BRCA
TNF signaling pathway	B3GNT3	BRCA
Cell cycle	B3GNT4	BRCA
p53 signaling pathway	B3GNT4	BRCA
B cell receptor signaling pathway	B3GNT7	BRCA
Proteoglycans in cancer	B3GNT7	BRCA
Osteoclast differentiation	B3GNT7	BRCA
Focal adhesion	B3GNT9	BRCA
ECM-receptor interaction	B3GNT9	BRCA
Th17 cell differentiation	B3GNT9	BRCA
PI3K-Akt signaling pathway	B3GNT9	BRCA
Focal adhesion	B4GALT1	BRCA
Regulation of actin cytoskeleton	B4GALT1	BRCA
Proteoglycans in cancer	B4GALT1	BRCA
ECM-receptor interaction	B4GALT1	BRCA
Pathways in cancer	B4GALT1	BRCA
Insulin resistance	B4GALT3	BRCA
Autophagy - animal	B4GALT4	BRCA
mTOR signaling pathway	B4GALT4	BRCA
Protein processing in endoplasmic reticulum	GYG1	BRCA
PPAR signaling pathway	GYG2	BRCA
Regulation of lipolysis in adipocytes	GYG2	BRCA
Focal adhesion	GYG2	BRCA
AMPK signaling pathway	GYG2	BRCA
Adipocytokine signaling pathway	GYG2	BRCA
ECM-receptor interaction	GYG2	BRCA
PI3K-Akt signaling pathway	GYG2	BRCA
Calcium signaling pathway	GYG2	BRCA
Proteoglycans in cancer	GYG2	BRCA
Glucagon signaling pathway	GYG2	BRCA
Rap1 signaling pathway	GYG2	BRCA
PPAR signaling pathway	GYS2	BRCA
Regulation of lipolysis in adipocytes	GYS2	BRCA
Cytokine-cytokine receptor interaction	GYS2	BRCA
Adipocytokine signaling pathway	GYS2	BRCA
Ras signaling pathway	GYS2	BRCA
TNF signaling pathway	GYS2	BRCA
Focal adhesion	GYS2	BRCA
NF-kappa B signaling pathway	GYS2	BRCA
Notch signaling pathway	B3GALT6	BRCA
JAK-STAT signaling pathway	B4GALT7	BRCA
TNF signaling pathway	CHPF	BRCA
Focal adhesion	CHSY1	BRCA
Regulation of actin cytoskeleton	CHSY1	BRCA
Pathways in cancer	CHSY1	BRCA
MicroRNAs in cancer	CHSY1	BRCA
PI3K-Akt signaling pathway	CHSY1	BRCA
Hippo signaling pathway	CHSY1	BRCA
ECM-receptor interaction	CHSY1	BRCA
Rap1 signaling pathway	CHSY1	BRCA
Proteoglycans in cancer	CHSY1	BRCA
TGF-beta signaling pathway	CHSY1	BRCA
MAPK signaling pathway	CHSY1	BRCA
Insulin resistance	CHSY1	BRCA
EGFR tyrosine kinase inhibitor resistance	CHSY1	BRCA
Axon guidance	CHSY1	BRCA
Ras signaling pathway	CHSY1	BRCA
Gap junction	CHSY1	BRCA
Focal adhesion	CHSY3	BRCA
ECM-receptor interaction	CHSY3	BRCA
PI3K-Akt signaling pathway	CHSY3	BRCA
Regulation of actin cytoskeleton	CHSY3	BRCA
Proteoglycans in cancer	CHSY3	BRCA
Pathways in cancer	CHSY3	BRCA
TGF-beta signaling pathway	CHSY3	BRCA
MicroRNAs in cancer	CHSY3	BRCA
Relaxin signaling pathway	CHSY3	BRCA
MAPK signaling pathway	CHSY3	BRCA
Rap1 signaling pathway	CHSY3	BRCA
EGFR tyrosine kinase inhibitor resistance	CHSY3	BRCA
Vascular smooth muscle contraction	CHSY3	BRCA
Ras signaling pathway	CHSY3	BRCA
Complement and coagulation cascades	CHSY3	BRCA
Hippo signaling pathway	CHSY3	BRCA
Axon guidance	CHSY3	BRCA
Platelet activation	CHSY3	BRCA
Focal adhesion	CSGALNACT1	BRCA
MAPK signaling pathway	CSGALNACT1	BRCA
Rap1 signaling pathway	CSGALNACT1	BRCA
Ras signaling pathway	CSGALNACT1	BRCA
PI3K-Akt signaling pathway	CSGALNACT1	BRCA
Pathways in cancer	CSGALNACT1	BRCA
Complement and coagulation cascades	CSGALNACT1	BRCA
MicroRNAs in cancer	CSGALNACT1	BRCA
Phospholipase D signaling pathway	CSGALNACT1	BRCA
Axon guidance	CSGALNACT1	BRCA
Transcriptional misregulation in cancer	CSGALNACT1	BRCA
Cytokine-cytokine receptor interaction	CSGALNACT1	BRCA
Leukocyte transendothelial migration	CSGALNACT1	BRCA
Platelet activation	CSGALNACT1	BRCA
TNF signaling pathway	CSGALNACT1	BRCA
Proteoglycans in cancer	CSGALNACT1	BRCA
GnRH signaling pathway	CSGALNACT1	BRCA
Insulin resistance	CSGALNACT1	BRCA
Focal adhesion	CSGALNACT2	BRCA
Regulation of actin cytoskeleton	CSGALNACT2	BRCA
MicroRNAs in cancer	CSGALNACT2	BRCA
ECM-receptor interaction	CSGALNACT2	BRCA
Proteoglycans in cancer	CSGALNACT2	BRCA
PI3K-Akt signaling pathway	CSGALNACT2	BRCA
Platelet activation	CSGALNACT2	BRCA
Focal adhesion	EXTL1	BRCA
EGFR tyrosine kinase inhibitor resistance	EXTL1	BRCA
Phospholipase D signaling pathway	EXTL1	BRCA
PI3K-Akt signaling pathway	EXTL1	BRCA
ECM-receptor interaction	EXTL1	BRCA
Regulation of actin cytoskeleton	EXTL1	BRCA
Ras signaling pathway	EXTL1	BRCA
ErbB signaling pathway	EXTL1	BRCA
RIG-I-like receptor signaling pathway	EXTL2	BRCA
Focal adhesion	EXTL2	BRCA
Regulation of actin cytoskeleton	EXTL2	BRCA
Axon guidance	EXTL3	BRCA
Focal adhesion	EXTL3	BRCA
Hippo signaling pathway	EXTL3	BRCA
Hedgehog signaling pathway	EXTL3	BRCA
MicroRNAs in cancer	EXTL3	BRCA
Focal adhesion	XYLT1	BRCA
Regulation of actin cytoskeleton	XYLT1	BRCA
ECM-receptor interaction	XYLT1	BRCA
Proteoglycans in cancer	XYLT1	BRCA
MicroRNAs in cancer	XYLT1	BRCA
Axon guidance	XYLT1	BRCA
PI3K-Akt signaling pathway	XYLT1	BRCA
Platelet activation	XYLT1	BRCA
Pathways in cancer	XYLT1	BRCA
Rap1 signaling pathway	XYLT1	BRCA
cGMP-PKG signaling pathway	XYLT1	BRCA
TGF-beta signaling pathway	XYLT1	BRCA
TNF signaling pathway	A4GALT	BRCA
MAPK signaling pathway	A4GALT	BRCA
Wnt signaling pathway	B3GALNT1	BRCA
Proteoglycans in cancer	B3GNT5	BRCA
Axon guidance	B4GALNT1	BRCA
Proteoglycans in cancer	B4GALNT1	BRCA
Natural killer cell mediated cytotoxicity	GBGT1	BRCA
Th1 and Th2 cell differentiation	GBGT1	BRCA
Osteoclast differentiation	GBGT1	BRCA
Th17 cell differentiation	GBGT1	BRCA
Intestinal immune network for IgA production	GBGT1	BRCA
B cell receptor signaling pathway	GBGT1	BRCA
Antigen processing and presentation	GBGT1	BRCA
Fc gamma R-mediated phagocytosis	GBGT1	BRCA
NF-kappa B signaling pathway	GBGT1	BRCA
Fc epsilon RI signaling pathway	GBGT1	BRCA
Platelet activation	GBGT1	BRCA
Cytokine-cytokine receptor interaction	GBGT1	BRCA
Leukocyte transendothelial migration	GBGT1	BRCA
Chemokine signaling pathway	GBGT1	BRCA
Complement and coagulation cascades	GBGT1	BRCA
C-type lectin receptor signaling pathway	GBGT1	BRCA
Transcriptional misregulation in cancer	GBGT1	BRCA
Toll-like receptor signaling pathway	GBGT1	BRCA
JAK-STAT signaling pathway	GBGT1	BRCA
Ras signaling pathway	GBGT1	BRCA
PD-L1 expression and PD-1 checkpoint pathway in cancer	GBGT1	BRCA
Sphingolipid signaling pathway	GBGT1	BRCA
Axon guidance	GBGT1	BRCA
NOD-like receptor signaling pathway	GBGT1	BRCA
Oxytocin signaling pathway	GBGT1	BRCA
Pathways in cancer	GBGT1	BRCA
Hedgehog signaling pathway	UGCG	BRCA
Axon guidance	UGT8	BRCA
Cell cycle	PIGB	BRCA
NF-kappa B signaling pathway	PIGM	BRCA
[truncated: 21,620 more rows]
