# Supplementary material for: An integrative pan‐cancer analysis of the molecular and biological features of glycosyltransferases
Source: Clin Transl Med. 2022 Jul 8;12(7):e872. doi: 10.1002/ctm2.872 (PMC9270580; doi:10.1002/ctm2.872)
Supplement: Supplementary file 1 — Supporting Information [file CTM2-12-e872-s001.zip › ctm2872-sup-0001-SuppMat/SupplementaryFiles20220516/STable/S7.xlsx]

## Sheet: Description
Supplementary Table 7. GT-protein interaction network.
Sheet 1: GTs and corresponding interacting proteins.
Sheet 2: Survival analysis of the interacting proteins whose corresponding GTs were identified to be associated with better prognosis.
Sheet 3: Survival analysis of the interacting proteins whose corresponding GTs were identified to be associated with poorer prognosis.
Note:
HR > 1, the higher expression is associated with poorer prognosis of patients.
HR < 1, the higher expression is associated with better prognosis of patients.

## Sheet: PPI Network
GTFs	Interacting Proteins
ALG1	MMS19
ALG1	BAG3
ALG1	FBXO6
ALG1	RPS6KB2
ALG2	PTPN23
ALG2	ANXA11
ALG2	ANXA7
ALG2	SEC31A
ALG2	SHISA5
ALG2	SRI
ALG2	TGOLN2
ALG2	TMEM256-PLSCR3
ALG2	PLSCR3
ALG2	PEF1
ALG2	LAMP1
ALG2	PTK2B
ALG2	HMOX2
ALG2	VPS28
ALG2	VPS37A
ALG2	TSG101
ALG2	PDCD6IP
ALG2	HSP90AA1
ALG3	CLDND1
ALG3	ALDH3B1
ALG3	GPR52
ALG3	CREB3
ALG3	LPAR1
ALG3	TCTN3
ALG3	TCTN2
ALG3	TSGA10IP
ALG3	KLHL14
ALG3	ERGIC3
ALG3	GFAP
ALG5	CD1B
ALG5	CACNG4
ALG5	POMK
ALG5	SPINT2
ALG5	EDA
ALG5	PKD2
ALG6	GNAI3
ALG6	LPAR1
ALG6	TCTN3
ALG6	TMEM171
ALG6	PTGFR
ALG6	ZACN
ALG8	GPR52
ALG8	SLC39A4
ALG8	RPS6KA5
ALG8	NAE1
ALG8	TSPAN5
ALG9	ATP1B3
ALG9	H2AFX
ALG9	CORO1C
ALG9	TMEM17
ALG9	BHMT
ALG9	TCTN3
ALG9	TMEM216
ALG9	TCTN2
ALG9	KCNK16
ALG9	ENPP6
ALG9	ZACN
ALG9	GABRE
ALG9	HNRNPF
ALG10	GPR52
ALG10	POMK
ALG10	LPAR1
ALG10	LPAR6
ALG10	SLC39A4
ALG10	FNDC4
ALG10	KCNH2
ALG10	KCNH1
ALG10	P2RY12
ALG10B	KCNH2
ALG11	MINDY2
ALG11	HAUS7
ALG11	TREML2
ALG11	UBE2G2
ALG11	TSPAN5
ALG12	PRDX4
ALG12	RPL13A
ALG13	CGRRF1
ALG13	SAV1
ALG13	MAPKBP1
ALG13	ATXN1L
ALG13	ATN1
ALG13	RBFOX1
ALG13	RHOU
ALG13	RERE
ALG13	PITX1
ALG13	HOXA1
ALG14	HAUS7
DPM1	COMMD3-BMI1
DPM1	BMI1
DPM1	TSC22D1
DPM1	TUBG1
DPM1	BRF2
DPM1	TNFRSF14
DPM1	FBXW7
DPM1	EGFR
DPM1	FBXO6
DPM1	PHLDA3
DPM1	ELMSAN1
DPM1	ZBTB16
DPM1	HUWE1
DPM1	ILK
MGAT1	SMAD9
MGAT1	SLC39A4
MGAT1	GINM1
MGAT2	PEX19
MGAT3	FBXO6
MGAT4B	HBB
MGAT4B	SFXN2
MGAT4B	LRSAM1
MGAT4B	SLC26A2
MGAT4B	SYNJ2BP
MGAT4B	VDAC1
MGAT4B	PLAUR
MGAT4B	UQCRFS1
MGAT5	SLC39A4
MGAT5	TMEM25
MGAT5	TRAC
MGAT5	ISLR
MGAT5	PLAUR
MGAT5	HLA-E
STT3A	TMEM173
STT3A	DERL2
STT3A	TFEB
STT3A	TIRAP
STT3A	EGFR
STT3A	KRTCAP2
STT3A	FBXO6
STT3A	FAF2
STT3A	ITM2C
STT3A	USF1
STT3A	UNC93B1
STT3A	OST4
STT3A	IRAK2
STT3A	HJURP
STT3B	SRSF7
STT3B	TMEM173
STT3B	TCTN1
STT3B	TCTN3
STT3B	HADHA
STT3B	TMEM216
STT3B	CACNA2D1
STT3B	TCTN2
STT3B	RAB7A
STT3B	KRTCAP2
STT3B	FBXO6
STT3B	PLP2
STT3B	EVC2
STT3B	RPS15
STT3B	RPS19
STT3B	FBF1
STT3B	UNC93B1
STT3B	VAPA
STT3B	OST4
STT3B	DDOST
STT3B	SYNCRIP
UGGT1	WISP1
UGGT1	PCSK9
UGGT1	UBXN6
UGGT1	UNC45A
UGGT1	IKBKE
UGGT2	OS9
GALNT1	GINM1
GALNT1	NYX
GALNT1	P2RX4
GALNT10	MUC7
GALNT10	LYPD3
GALNT11	SPACA1
GALNT11	SUCLG2
GALNT11	HLA-DPA1
GALNT11	SDF4
GALNT11	DHRS9
GALNT11	FNDC4
GALNT11	KLK11
GALNT11	VSIG4
GALNT12	MUC7
GALNT12	MUC2
GALNT12	SRC
GALNT12	TMEM25
GALNT12	BUB1
GALNT12	BMPR1A
GALNT12	CDH1
GALNT12	FBXW7
GALNT12	RB1
GALNT12	PIK3CA
GALNT12	LOC107984056
GALNT12	PMS2
GALNT12	GINM1
GALNT12	HLA-E
GALNT13	SKIV2L
GALNT13	COPS5
GALNT13	EXOSC2
GALNT14	MUC2
GALNT15	SPSB2
GALNT16	PEX19
GALNT18	CEP250
GALNT18	TAZ
GALNT18	TMEM25
GALNT18	IDS
GALNT18	PLAUR
C1GALT1	XRN1
GCNT1	PARVA
UGCG	APP
UGCG	HEPACAM2
UGCG	RTN1
UGCG	RTN3
UGCG	TNFRSF10B
UGCG	TMEM231
UGCG	PICK1
UGCG	TSPAN3
UGT8	STX6
UGT8	HSD11B1
UGT8	TCTN3
UGT8	TMEM216
UGT8	FBXO6
UGT8	PON2
UGT8	PLTP
UGT8	HMOX2
UGT8	HMOX1
B4GALT5	HLA-DPA1
B4GALT5	TNF
B4GALT5	GINM1
B4GALT5	IL20RB
B4GALT5	NXPH2
A4GALT	ABHD17B
A4GALT	FCGRT
A4GALT	PTGFRN
A4GALT	ICK
B3GALNT1	DUSP14
B3GALNT1	DSG4
B3GALNT1	TGM1
B3GALNT1	WNT16
B3GALNT1	FAM3C
B3GALNT1	KPRP
B3GALNT1	PKP3
B3GALNT1	ZG16B
B4GALNT1	ITM2B
GXYLT2	SRPK2
GXYLT2	FBL
POGLUT1	KCMF1
POGLUT1	ZZEF1
POGLUT1	UBR4
POGLUT1	PLAUR
XYLT2	IDS
B4GALT7	EZR
B4GALT7	TWNK
B4GALT7	KRTAP10-7
B4GALT7	RABGGTB
B4GALT7	KIAA1107
B4GALT7	KRTAP10-3
B4GALT7	GBA
B4GALT7	GINM1
B4GALT7	ID1
B4GALT7	PCNA
B3GALT6	PEX19
B3GALT6	XRN1
B3GAT3	KIAA1468
B3GAT3	JPH1
B3GAT3	HNRNPD
B3GAT3	WDR13
B3GAT3	HMGCR
B3GAT3	PBXIP1
CSGALNACT1	STX6
CSGALNACT1	TIMELESS
CSGALNACT1	TMEM214
CSGALNACT1	TMX4
CSGALNACT1	ATP2B3
CSGALNACT1	ARFGEF1
CSGALNACT1	ARFGEF2
CSGALNACT1	TMUB1
CSGALNACT1	FAM234B
CSGALNACT1	SLC30A1
CSGALNACT2	LPAR1
CSGALNACT2	SLC35A5
CSGALNACT2	SYNE4
CSGALNACT2	GINM1
CHPF	PTCH1
CHPF	ARHGEF5
CHPF	NKX3-1
CHPF	SKIL
CHPF	SMAD9
CHPF	EXOSC10
CHPF	FBXO6
CHPF	BTRC
CHPF	PIN1
CHPF	PARK2
CHPF	EXOSC6
CHPF2	GOLT1B
CHPF2	DPEP2
CHPF2	FEN1
CHPF2	FBXO6
CHSY1	SLC39A4
CHSY1	HLA-DPA1
CHSY1	SDF4
CHSY1	PEX19
CHSY1	PON2
CHSY1	DCN
CHSY1	PLAUR
CHSY1	FOXN3
CHSY3	SIAE
CHSY3	ISLR
CHSY3	PLAUR
CHSY3	FOXN3
EXT1	PLAUR
EXT1	OSTF1
EXT2	PFDN1
EXT2	RPS29
EXT2	ELOC
EXT2	IDS
EXT2	HYOU1
EXT2	HNF4A
EXTL3	PLCG1
EXTL3	PLEKHA5
EXTL3	ZACN
EXTL3	XIAP
EXTL3	WBP1
EXTL3	FYN
EXTL3	PIK3R1
EOGT	IFI30
EOGT	PLAUR
MFNG	DLL1
MFNG	JAG1
LFNG	CCT2
LFNG	CCT6A
LFNG	CCT7
B3GLCT	ERBB3
B3GLCT	AK1
B3GLCT	EMC2
B3GLCT	IDS
B3GLCT	FGFR1OP
POMT1	KCNK16
POMT1	ZACN
POMT1	GABRE
POMT1	IL9R
POMT2	PON2
POMGNT1	EVA1C
POMGNT1	ZBTB18
POMGNT1	CXCL8
POMGNT2	WBP1
POMGNT2	IDS
POMGNT2	PLAUR
POMGNT2	FOXL2
MGAT5B	MDFI
MGAT5B	CREB5
MGAT5B	STK16
MGAT5B	DMRT3
MGAT5B	KRTAP12-2
MGAT5B	RBPMS
MGAT5B	KRTAP19-5
MGAT5B	KLHL38
MGAT5B	KRTAP26-1
MGAT5B	PTGER3
MGAT5B	PLSCR1
MGAT5B	FNDC11
MGAT5B	PITX1
MGAT5B	CAMK2B
MGAT5B	FAM83A
MGAT5B	TXNDC5
MGAT5B	VAC14
MGAT5B	HOXA1
MGAT5B	TRIP13
MGAT5B	OTX1
B3GALNT2	FBXO6
B3GALNT2	IDS
B3GALNT2	PARP16
B4GAT1	FBXO6
B4GAT1	PPP1CC
LARGE	PLAUR
LARGE2	PLAUR
TMTC1	ZDHHC17
TMTC3	LAMB3
TMTC3	ENPP6
TMTC3	ZACN
TMTC3	GABRE
TMTC4	C1orf186
TMTC4	PEX19
TMTC4	TXNDC15
DPY19L1	LYPD3
DPY19L1	LDLRAD4
DPY19L1	TCTN3
DPY19L2	GUK1
DPY19L3	TCTN3
DPY19L3	DDRGK1
DPY19L4	CUL4B
DPY19L4	CUL5
DPY19L4	ZACN
COLGALT1	HSPD1
COLGALT1	STRIP1
COLGALT1	TCTN1
COLGALT1	TGM2
COLGALT1	ATF2
COLGALT1	RNF2
COLGALT1	FBXO6
COLGALT1	PLOD1
COLGALT1	PLOD3
COLGALT1	POU5F1P4
COLGALT1	POU5F1P3
COLGALT1	POU5F1
COLGALT1	PLOD2
COLGALT1	PML
COLGALT1	PRPF40A
COLGALT1	VHL
COLGALT1	OS9
COLGALT2	COLEC10
COLGALT2	SEMG1
COLGALT2	COLEC11
COLGALT2	C1QTNF9
COLGALT2	TMEM255A
COLGALT2	C1QB
COLGALT2	C1QTNF2
COLGALT2	C1QTNF3
COLGALT2	FCN1
COLGALT2	EMID1
COLGALT2	FBXO6
COLGALT2	UBXN11
COLGALT2	UBQLN1
GYG1	CD6
GYG1	STBD1
GYG1	C1QTNF9
GYG1	TRIM7
GYG1	ESD
GYG1	PGM5
GYG1	PPP1R3B
GYG1	PPP1R3C
GYG1	PPP1CA
GYG1	ZFP41
GYG1	XPO1
GYG1	GGT1
GYG1	POM121
GYG2	STBD1
GYS1	PRKAB1
GYS1	NTRK1
GYS1	PRKAB2
GYS1	PRKAA2
GYS1	MAP1LC3B
GYS1	MAP1LC3C
GYS1	CEP290
GYS1	GSK3B
GYS1	CEP135
GYS1	SIRT2
GYS1	CUL1
GYS1	STBD1
GYS1	COPS5
GYS1	MAPKAPK5
GYS1	PPP1CC
GYS1	PPP1R3B
GYS1	PPP1R3C
GYS1	PPP1CA
GYS1	PRKACA
GYS1	EVC2
GYS1	ZFP41
GYS1	EPM2A
GYS1	GABARAPL2
GYS1	GABARAPL1
GYS1	XPO1
GYS1	CCDC36
GYS1	OTUD5
GYS1	PASK
GYS2	STBD1
GYS2	TNFRSF1A
GYS2	PPP1R3B
GYS2	PPP1R3C
GYS2	PPP1CA
PIGA	PIGY
PIGA	EVA1C
PIGM	PIGX
PIGM	GABRE
B3GALT2	IPO13
B4GALT1	LALBA
B4GALT1	JUP
B4GALT1	PON2
B4GALT1	IFI30
B4GALT1	TSPAN5
B4GALT2	PFDN6
B4GALT3	ATP5F1
B4GALT3	ATP5B
B4GALT3	REEP4
B4GALT3	FBXO6
B4GALT3	PON2
B4GALT3	ZDHHC17
B4GALT3	FAM8A1
B4GALT3	UBE4A
B4GALT3	GHITM
B4GALT4	ITGA6
B3GNT2	WNT16
B3GNT2	FAM3C
B3GNT2	FAM3A
B3GNT2	PON2
B3GNT2	LDLR
B3GNT2	ITGA7
B3GNT2	PCDH20
B3GNT3	PIGU
B3GNT3	SLC30A5
B3GNT3	SLC30A6
B3GNT3	SLC30A7
B3GNT3	GHITM
B4GALNT3	PILRA
B4GALNT4	PILRA
GCNT2	METTL9
GCNT2	HLA-DPB1
GCNT2	TRIM68
GCNT2	TMEM79
GCNT2	WNT16
GCNT2	FAM3C
GCNT2	PARK2
GCNT2	GHITM
FUT4	ISG15
FUT9	OS9
ST3GAL2	ENO2
ST3GAL3	RPL8
ST3GAL3	ZBTB5
ST3GAL3	TTR
ST3GAL4	RMND1
ST3GAL4	MANEAL
ST3GAL4	TBC1D15
ST3GAL4	BTN2A2
ST3GAL4	C1GALT1C1
ST3GAL4	DHFR2
ST3GAL4	WNT16
ST3GAL4	FAM3C
ST3GAL4	ARHGDIA
ST3GAL4	IDS
ST3GAL4	PLAUR
ST3GAL4	IMPAD1
ST3GAL4	PCSK1N
ST3GAL4	OAF
ST3GAL5	TMEM259
ST3GAL5	HLA-DPB1
ST3GAL6	PON2
ST6GALNAC1	EXOSC2
ST6GALNAC2	SMAD3
ST6GALNAC3	SAAL1
ST6GALNAC3	SELENBP1
ST6GALNAC3	DSG4
ST6GALNAC3	CAMK1
ST6GALNAC3	PON2
ST6GALNAC3	PKP3
ST6GALNAC4	SPATA20
ST6GALNAC4	BAG3
ST6GALNAC5	FBXO2
ST6GALNAC5	JMJD8
ST6GALNAC5	FBP1
ST6GALNAC6	ATXN1
ST6GALNAC6	ATXN1L
ST8SIA1	RUFY1
ST8SIA1	RPIA
ST8SIA1	BRAT1
ST8SIA1	POTEF
ST8SIA1	ZMYM2
ST8SIA1	INTS1
ST8SIA1	HOOK2
ST8SIA1	INTS12
ST8SIA1	IPO13
ST8SIA5	SELENON
A4GNT	LMF2
A4GNT	COMMD3
A4GNT	RNF167
A4GNT	BLK
A4GNT	TMEM206
A4GNT	FAM69A
A4GNT	WNT16
A4GNT	FAM3C
A4GNT	POTEF
A4GNT	FANK1
A4GNT	JMJD8
A4GNT	IMPA2
A4GNT	GLB1L2
A4GNT	HOXD13
A4GNT	ICK
A4GNT	LOC102724985
A4GNT	PDXDC1
CERCAM	GOPC
CERCAM	LIPH
CERCAM	SUSD4
CERCAM	TAZ
CERCAM	DNASE2B
CERCAM	TMEM25
CERCAM	KLK5
CERCAM	FBXO6
CERCAM	GGH
CERCAM	IDS
CERCAM	PLAUR
CERCAM	OS9
GLT8D2	OSBPL8
ALG6	PTH1R
ALG9	HTR3C
ALG10	PTH1R
ALG10	HTR3C
ALG10	AGTR1
ALG10	ASGR2
ALG11	SMPD1
DPM1	ARAF
DPM1	STUB1
DPM1	CLN3
DPM1	MYC
DPM1	NTRK1
DPM1	CIAO1
DPM1	MTNR1A
DPM1	AATK
DPM1	MAGED1
DPM1	MCM2
DPM1	DPM3
DPM1	DPM2
DPM1	PTP4A3
DPM1	TDO2
FUT8	HTR3C
FUT8	CEACAM21
FUT8	CHRNA9
FUT8	ACIN1
FUT8	CD200R1
FUT8	SLC39A4
FUT8	STX18
FUT8	DHX15
FUT8	FGL2
FUT8	PLVAP
FUT8	SLC25A17
FUT8	RPL27
FUT8	OLFM4
MGAT1	PTCH1
MGAT1	HTR3C
MGAT1	NRG1
MGAT1	MAPK6
MGAT5	PTCH1
MGAT5	GPM6A
MGAT5	ART3
STT3A	HAUS2
STT3A	NTRK1
STT3A	SARM1
STT3A	CSDE1
STT3B	PTRH2
STT3B	NTRK1
STT3B	ABCC1
STT3B	TMEM67
STT3B	MAGT1
STT3B	CORO1C
STT3B	RPN1
STT3B	RPN2
STT3B	AUP1
UGGT1	PSMD12
UGGT1	PSMC1
UGGT1	ACTR3
UGGT1	HLA-A
UGGT1	CCDC8
UGGT1	HLA-C
UGGT1	NSUN2
UGGT1	SERPINA1
UGGT1	CEPT1
UGGT1	PPP2R1A
UGGT1	NTRK1
UGGT1	CHST12
UGGT1	SELENOF
UGGT1	SF3B1
UGGT1	DAB2IP
UGGT1	MCC
UGGT1	CUL3
UGGT1	SIRT7
UGGT1	LGALS3BP
UGGT1	CUL1
UGGT1	MRPL55
UGGT1	METTL23
UGGT1	LTN1
UGGT1	SSU72
UGGT1	IARS2
UGGT1	LGR4
UGGT1	STX3
UGGT1	SUSD2
UGGT1	DNMT3B
UGGT1	CAND1
UGGT1	DCUN1D1
UGGT1	TCTN1
UGGT1	TCTN3
UGGT1	TP53BP1
UGGT1	BAZ1A
UGGT1	TLR9
UGGT1	CD40
UGGT1	TNFRSF14
UGGT1	ALYREF
UGGT1	RAD51
UGGT1	REPS2
UGGT1	EME1
UGGT1	DPF2
UGGT1	FBXO6
UGGT1	CHURC1-FNTB
UGGT1	FNTB
UGGT1	PFDN1
UGGT1	HSP90B1
UGGT1	TUBGCP3
UGGT1	ZW10
UGGT1	ZNFX1
UGGT2	APPBP2
UGGT2	HLA-A
UGGT2	APP
UGGT2	SELENOF
UGGT2	SORT1
UGGT2	METTL23
UGGT2	BRE
UGGT2	BABAM1
UGGT2	TCTN1
UGGT2	FBXO6
GALNT1	PTPRF
GALNT1	MUC1
GALNT1	SEC23A
GALNT1	SEC23B
GALNT2	PTPN1
GALNT2	AP4S1
GALNT2	NOD2
GALNT2	CCDC8
GALNT2	AP4M1
GALNT2	SLC25A4
GALNT2	MUC1
GALNT2	MMGT1
GALNT2	MRPS5
GALNT2	TGOLN2
GALNT2	REEP5
GALNT2	WNT16
GALNT2	FAM3C
GALNT2	PEX19
GALNT2	PRPF40A
GALNT2	RPS15A
GALNT2	CCDC155
GALNT2	ZMPSTE24
GALNT3	APPBP2
GALNT3	MAPK8IP2
GALNT4	APOF
GALNT4	MUC1
GALNT4	SELPLG
GALNT6	ALDOA
GALNT6	SLC5A6
GALNT6	TAF9
GALNT6	TMEM9
GALNT6	FN1
GALNT6	AK6
GALNT7	ANTXR1
GALNT7	PTCH1
GALNT7	ATP1B3
GALNT7	ART3
GALNT7	MAPK6
GALNT7	SIAE
GALNT7	TAZ
GALNT7	DNASE2B
GALNT7	TNFSF11
GALNT7	PLTP
GALNT10	MUC1
GALNT11	NRG1
GALNT11	MUC4
GALNT12	CDKN2A
GALNT12	CHST8
GALNT12	APP
GALNT12	MLH3
GALNT12	MUC5AC
GALNT12	HPX
GALNT12	MUC1
GALNT12	CD1B
GALNT12	MSH2
GALNT14	MUC5AC
GALNT14	MUC13
GALNT14	MUC7
GALNT15	MUC1
GALNT18	PTPRK
C1GALT1	CD27
C1GALT1	C1GALT1C1
GCNT1	CLTC
GCNT1	PTCH1
GCNT1	LAP3
GCNT1	CCDC80
GCNT1	GOLPH3
GCNT1	RSU1
GCNT1	SEC24D
GCNT1	STMN2
GCNT1	CCT7
GCNT1	PRKCB
GCNT1	OSBPL1A
GCNT1	ISLR
GCNT1	VPS36
GCNT1	HSPA14
GCNT3	SNUPN
GCNT3	CASK
GCNT3	DHRSX
GCNT3	RBM18
UGCG	CHMP4B
UGT8	PTCH1
B4GALT5	LIPH
A4GALT	ABHD14A
B3GALNT1	AMY1C
B3GALNT1	AMY1B
B3GALNT1	AMY1A
B3GALNT1	ASPRV1
B3GALNT1	NMU
B3GALNT1	CDC6
B3GALNT1	CST6
B3GALNT1	LOR
B3GALNT1	ALOXE3
B3GALNT1	LRRC15
B3GALNT1	ALOX12B
B3GALNT1	S100A14
B3GALNT1	CST2
B3GALNT1	SELENBP1
B3GALNT1	CST4
B3GALNT1	RNASE7
B3GALNT1	CST1
B3GNT5	CBX7
POGLUT1	PTPRK
POGLUT1	ART3
POGLUT1	HECTD3
POGLUT1	NAAA
POGLUT1	SUSD4
POGLUT1	TAZ
POGLUT1	TMEM25
POGLUT1	DHX40
POGLUT1	CANX
POGLUT1	DHX29
POGLUT1	DPEP2
POGLUT1	FBXO6
POGLUT1	PON2
XXYLT1	MINDY2
XXYLT1	CUL4A
XYLT1	ADH1C
XYLT1	MYC
XYLT1	MEF2A
XYLT2	POMK
XYLT2	TAZ
XYLT2	FAM134C
XYLT2	CAMK1D
B4GALT7	PTCH1
B4GALT7	CDC16
B4GALT7	YWHAZ
B4GALT7	MYC
B4GALT7	THOC1
B4GALT7	TMEM192
B4GALT7	TNFSF11
B3GALT6	SYNE4
B3GAT3	NLGN2
B3GAT3	NOP9
B3GAT3	HEATR3
B3GAT3	GOLIM4
B3GAT3	HAUS7
B3GAT3	SEC22B
B3GAT3	CKAP4
B3GAT3	LEMD3
B3GAT3	DNAAF5
B3GAT3	SEC62
B3GAT3	COLEC12
B3GAT3	STX6
CSGALNACT1	ACIN1
CSGALNACT1	GPRC5B
CSGALNACT2	SLC8A3
CHSY1	PTCH1
CHSY1	GOLT1B
EXT1	CNTF
EXT1	PTCH1
EXT1	MYH1
EXT1	NAAA
EXT1	SYNE4
EXT1	TRAP1
EXT1	ERGIC3
EXT1	PEX19
EXT2	CNTF
EXT2	CDKN1A
EXT2	CLEC2L
EXT2	ANXA7
EXT2	GSKIP
EXT2	SMN2
EXT2	SMN1
EXT2	CRB1
EXT2	SLC22A2
EXT2	STK16
EXT2	TRAP1
EXT2	SNCG
EXT2	FABP4
EXT2	TK1
EXTL1	GRB2
EXTL1	SDR16C5
EXTL2	GOLT1B
EXTL2	LPAR1
EXTL2	GJC1
EXTL3	NRG1
EXTL3	GLRA2
EXTL3	GRB2
EXTL3	LPAR1
EXTL3	SCARA3
EXTL3	SLC39A4
EXTL3	CRK
EXTL3	SYNE4
EXTL3	SRC
OGT	PSG1
OGT	SNAP91
OGT	LAP3
OGT	NFATC1
OGT	CDK2
OGT	ASXL1
OGT	ASXL2
OGT	ACTR2
OGT	AGFG1
OGT	HCFC1
OGT	NTRK1
OGT	HDAC5
OGT	NUP62CL
OGT	ALAD
OGT	GSK3B
OGT	GPN1
OGT	GON7
OGT	RTFDC1
OGT	CREB3
OGT	SP1
OGT	SMURF1
OGT	SIN3A
OGT	DBNL
OGT	SAP25
OGT	CRKL
OGT	PSPH
OGT	SNAP29
OGT	CSNK2B
OGT	LPP
OGT	FARSA
OGT	SRF
OGT	RBPJ
OGT	SURF2
OGT	BAP1
OGT	FARSB
OGT	THAP11
OGT	DDAH2
OGT	TPD52L2
OGT	THAP1
OGT	TET3
OGT	TRAK1
OGT	TRAK2
OGT	TOM1L1
OGT	THAP3
OGT	CD40
OGT	RELA
OGT	TET2
OGT	MAPT
OGT	TAB1
OGT	DYNLT1
OGT	RC3H1
OGT	KIF5B
OGT	PPME1
OGT	AK1
OGT	PPP1CB
OGT	FIBP
OGT	BTRC
OGT	PHC3
OGT	PPP1CA
OGT	KMT2E
OGT	RPRD1B
OGT	KCMF1
OGT	KAT8
OGT	FBXW11
OGT	ZPR1
OGT	TCF4
OGT	KLF5
OGT	WDR4
OGT	WRAP73
OGT	HSPBP1
OGT	USP7
OGT	UBL4A
OGT	URM1
OGT	WWOX
OGT	PAFAH1B2
OGT	NUP62
OGT	GIPC1
OGT	FOXO4
OGT	P3H1
OGT	PDXK
OGT	YES1
OGT	HUWE1
OGT	MGEA5
EOGT	PTPRK
EOGT	APP
EOGT	LRRK2
EOGT	SAMD9
EOGT	TRAC
EOGT	RACGAP1
POFUT1	NNT
POFUT1	AKT2
POFUT1	H2AFX
POFUT1	HSPA9
POFUT1	NOTCH1
POFUT1	ACAA2
POFUT1	TCTN1
POFUT1	DLL1
POFUT1	FBXO6
POFUT1	JAG1
POFUT2	USP22
MFNG	NOTCH2
MFNG	NOTCH1
LFNG	NOTCH2
LFNG	APP
LFNG	NOTCH1
B3GLCT	PTPRK
B3GLCT	PTCH1
B3GLCT	SMC6
B3GLCT	TAZ
B3GLCT	TMEM25
POMT1	HTR3C
POMT1	ATP1B3
POMT1	ATP1B4
POMT1	NRG1
POMT1	CD244
POMT1	POMK
POMT1	SYNE4
POMT1	BTNL8
POMT1	TMEM92
POMT2	PTCH1
POMT2	HTR3C
POMT2	ATP1B4
POMT2	CD200R1
POMT2	CD1B
POMT2	CD244
POMT2	TMEM92
POMT2	HLA-DRA
POMGNT1	HLA-C
POMGNT1	HAUS7
POMGNT1	MCOLN3
POMGNT1	POMK
POMGNT1	SOX6
POMGNT1	SLC39A4
POMGNT1	LNX1
POMGNT1	BRCA1
POMGNT1	FAM134C
POMGNT1	PEX19
POMGNT2	PTCH1
POMGNT2	ATP1B3
POMGNT2	LOC100996763
POMGNT2	LOC100996717
POMGNT2	NOTCH2NL
POMGNT2	NRG1
POMGNT2	APP
POMGNT2	CHRNA9
POMGNT2	NPDC1
POMGNT2	FBXO6
POMGNT2	PON2
MGAT5B	EIF4ENIF1
B3GALNT2	CHST8
B3GALNT2	NRG1
B3GALNT2	AGMAT
B3GALNT2	SFRP4
FKTN	HLA-DPA1
FKRP	ASGR2
FKRP	CD1B
FKRP	HAUS7
FKRP	SLC39A4
FKRP	SYNE4
FKRP	HLA-DPA1
LARGE	TMEM25
LARGE2	NRG1
LARGE2	TAZ
LARGE2	TMEM25
TMTC1	BCOR
TMTC1	DPPA4
TMTC2	CUL3
TMTC3	HTR3C
TMTC3	NRG1
TMTC3	COTL1
TMTC3	DAB1
TMTC3	SYNE4
TMTC3	DNASE2B
TMTC3	TCTN1
TMTC3	TCTN3
TMTC4	HERC3
TMTC4	NRG1
TMTC4	COL1A1
DPY19L1	CDRT15
DPY19L3	CACNG4
DPY19L4	MCOLN3
COLGALT1	PYGL
COLGALT1	NANOG
COLGALT1	NTRK1
COLGALT2	COL8A2
COLGALT2	PSG9
COLGALT2	CNPY3
HAS1	MCM2
HAS1	DDX1
HAS1	EWSR1
HAS1	VHL
HAS1	EIF6
GYG1	CMSS1
GYG1	PRKAB2
GYG1	PRKAA2
GYG1	GOT2
GYG2	APP
GYG2	ALDH6A1
GYG2	IKBKG
GYS1	NHLRC1
GYS1	AIMP2
GYS1	CEP152
GYS1	GRK5
GYS1	APP
PIGA	LYPD3
PIGA	DPM2
PIGA	PIGP
PIGA	FAM189A2
PIGA	PIGQ
PIGA	PIGH
PIGB	POMK
PIGM	PTH1R
PIGM	HTR3C
PIGM	CHEK1
PIGM	CNDP1
PIGM	POMK
PIGM	STARD7
PIGV	BAG3
B3GALT1	SLC35A2
B3GALT2	APOB
B3GALT2	CLN3
B3GALT2	GNPTG
B3GALT2	GNPTAB
B3GALT2	MRS2
B3GALT2	SNX22
B3GALT2	TMEM259
B3GALT2	LRP5
B3GALT2	LTN1
B3GALT4	DAAM1
B3GALT4	METTL18
B3GALT4	DYNLL1
B3GALT4	DDX19B
B4GALT1	CDK11A
B4GALT1	PTCH1
B4GALT1	HTR3C
B4GALT1	POMK
B4GALT1	TFRC
B4GALT1	TUBB
B4GALT1	TUBA4A
B4GALT1	TNF
B4GALT1	TUBA1A
B4GALT3	PTCH1
B4GALT3	ASPHD2
B4GALT3	ANP32A
B4GALT3	ARL15
B4GALT3	GPR89A
B4GALT3	GPR89B
B4GALT3	GOLGA5
B4GALT3	SAT1
B4GALT3	POMK
B4GALT3	LMF1
B4GALT3	LPAR1
B4GALT3	SURF2
B4GALT3	TMEM120A
B4GALT3	TMEM205
B4GALT3	HLA-DPA1
B4GALT3	ATP5G1
B4GALT4	CLDND1
B4GALT4	NGLY1
B4GALT4	SP3
B4GALT4	HLA-DPA1
B3GNT2	PAM
B3GNT2	ADAM10
B3GNT2	NDUFA10
B3GNT2	CDK3
B3GNT2	NRG1
B3GNT2	MOXD1
B3GNT2	TUBB8
B3GNT2	TOR3A
B3GNT2	ADAMTS2
B3GNT2	C1GALT1C1
B3GNT2	CAPN2
B3GNT2	TMEM246
B3GNT2	TUBA4A
B3GNT3	AMIGO1
B3GNT3	C6orf120
B3GNT3	HS6ST1
B3GNT3	FECH
B3GNT3	PIGK
B3GNT3	CD19
B3GNT3	LRFN3
B3GNT3	MBOAT7
B3GNT3	SELENON
B3GNT3	TUBB8
B3GNT3	DSTYK
B3GNT4	GOLM1
B3GNT4	CUL4B
B3GNT9	CFTR
B3GNT9	MDFI
GCNT2	ATP2A1
GCNT2	COL14A1
FUT1	CEBPA
FUT2	ZDHHC17
FUT4	CR1
FUT4	SELP
FUT4	HLA-DPA1
FUT4	ITGB2
FUT7	TLR10
FUT9	NECTIN2
FUT9	LMF1
FUT9	CD58
FUT9	ZDHHC17
FUT9	FKBP14
FUT9	TSSK3
FUT11	PTPRK
FUT11	PTCH1
FUT11	NAAA
FUT11	LIPH
FUT11	MEOX2
FUT11	SUSD4
FUT11	TAZ
FUT11	DNASE2B
FUT11	TMEM25
FUT11	DPEP2
FUT11	REL
FUT11	PRG2
FUT11	OLFM4
FUT11	PLAUR
ST3GAL1	GSTA1
ST3GAL3	ACTG1
ST3GAL3	SCAMP2
ST3GAL4	FAM213A
ST3GAL4	PTCH1
ST3GAL4	CD8B
ST3GAL4	LRFN3
ST3GAL5	NDUFAF7
ST3GAL6	PTCH1
ST3GAL6	APP
ST6GAL1	CD22
ST6GAL2	CREB3
ST6GALNAC3	PTCH1
ST6GALNAC6	APP
ST8SIA1	NMD3
ST8SIA2	NCAM1
ST8SIA3	NCAM1
ST8SIA4	PTCH1
ST8SIA4	NCAM1
ST8SIA5	APPBP2
B3GAT1	SH3GL1
B3GAT1	HLA-DMA
A4GNT	ARF5
A4GNT	FAM213A
A4GNT	SEPT5-GP1BB
A4GNT	GP1BB
ABO	HECW2
ABO	GRAMD3
ABO	TMEM79
B3GNTL1	MPP3
CERCAM	PTPRK
GLT8D2	CHST7
GLT8D2	LRFN3
GLT8D2	BNIP1
GLT8D2	RMND1
GLT8D2	HSPA5
GLT8D2	EIF2AK3
GLT8D2	CACNA2D1
GLT8D2	QSOX1
GTDC1	APP
KDELC1	CUL2
KDELC1	CUL3
KDELC1	TAZ
KDELC2	SUSD4
KDELC2	TCTN1
KDELC2	FBXO6

## Sheet: GT Protective
p.val	HR	Gene	Cancer
0.000300464	4.19191	MMS19	ACC
0.0277321	2.36375	RPS6KB2	ACC
0.00205605	0.284853	ATXN1L	ACC
0.00102468	3.40401	RERE	ACC
0.000357216	4.45978	PITX1	ACC
0.0318277	2.22861	SMAD9	ACC
0.0311134	0.430818	KIAA1107	ACC
0.00264281	11.1912	KRTAP10-3	ACC
0.0338788	0.434998	GBA	ACC
0.00247709	3.28914	STX6	ACC
0.000848625	3.64991	TIMELESS	ACC
0.043378	0.452228	TMX4	ACC
0.00341445	0.333187	FAM3A	ACC
0.00492878	2.92199	PON2	ACC
0.00218698	0.286573	FBXO2	ACC
0.0489863	2.04868	ANTXR1	ACC
0.038966	0.454131	ART3	ACC
0.00298151	3.22161	MYC	ACC
0.0226937	2.38372	APOB	ACC
0.00457093	0.325675	CLN3	ACC
0.00227324	0.302222	GNPTG	ACC
0.00138492	0.273232	GNPTAB	ACC
0.00029742	0.254382	MRS2	ACC
0.00367955	0.318948	PAM	ACC
0.0309872	2.19942	ADAM10	ACC
0.0348229	2.24367	CDK3	ACC
0.0282331	2.36135	TUBB8	ACC
0.0187662	2.43647	TOR3A	ACC
0.000480071	0.247649	C1GALT1C1	ACC
0.0291801	0.435991	TUBA4A	ACC
6.20214e-05	5.16384	MPP3	ACC
0.0113443	1.47017	DUSP14	BLCA
0.0276414	1.39292	TGM1	BLCA
0.0472805	0.742643	CST1	BLCA
0.0135607	1.45001	NFATC1	BLCA
0.0407086	1.36125	ASXL2	BLCA
0.0268581	1.39951	AGFG1	BLCA
0.0161325	0.694853	SP1	BLCA
0.0100234	0.676052	TRAK1	BLCA
0.00459656	1.535	TCF4	BLCA
0.0031379	1.56183	WDR4	BLCA
0.0183101	1.42428	PAFAH1B2	BLCA
0.0475161	0.742612	NUP62	BLCA
0.0409026	0.734937	PDXK	BLCA
0.0286937	0.719164	MGEA5	BLCA
0.0495158	0.743699	PIGQ	BLCA
0.036098	0.713237	CD1B	BRCA
0.0196942	1.73834	PTGFRN	CESC
0.0197885	0.574394	ASPRV1	CESC
0.0378098	0.612768	ALOX12B	CESC
0.0249124	1.59058	PTH1R	COAD
0.023653	0.626585	ART3	COAD
0.0427867	1.60636	RMND1	ESCA
0.0288673	1.65669	C1GALT1C1	ESCA
0.000651192	1.79143	NRG1	GBM
0.0164461	1.38324	TCTN3	HNSC
0.00202663	0.655765	SELENBP1	HNSC
0.0273266	1.34687	PON2	HNSC
2.09947e-05	0.555401	BLK	HNSC
0.0127167	1.40258	FAM3C	HNSC
0.00857551	1.42861	POTEF	HNSC
0.0293505	0.745315	NTRK1	HNSC
0.0444079	1.31479	SMURF1	HNSC
0.044651	1.31365	CRKL	HNSC
0.0202563	1.36769	CSNK2B	HNSC
0.0197575	1.36954	TPD52L2	HNSC
0.0433269	1.31658	RELA	HNSC
0.0305543	0.745803	RC3H1	HNSC
0.00334763	1.49083	PPME1	HNSC
0.0247641	1.35631	PPP1CA	HNSC
0.00871699	0.700277	PDXK	HNSC
0.0205829	1.37043	CACNG4	HNSC
0.0206337	0.731953	GNPTAB	HNSC
0.0372726	1.32652	LRP5	HNSC
0.0477367	0.233855	LRSAM1	KICH
0.00910219	9.51603	SLC26A2	KICH
2.07384e-06	2.09129	SHISA5	KIRC
0.0202485	0.699949	TGOLN2	KIRC
0.00202071	1.60085	PLSCR3	KIRC
0.01164	1.46937	VPS28	KIRC
0.00896566	0.667837	PDCD6IP	KIRC
0.0210771	0.704412	HSP90AA1	KIRC
0.0141193	1.45137	LPAR6	KIRC
0.00042619	1.70282	FNDC4	KIRC
0.0374128	1.37063	KCNH2	KIRC
0.000105777	1.81096	KCNH1	KIRC
0.0470204	0.737936	P2RY12	KIRC
1.4442e-06	0.462786	TMEM25	KIRC
2.35468e-06	2.08838	PLAUR	KIRC
0.000500882	0.586147	HLA-E	KIRC
0.0473621	0.738903	SUCLG2	KIRC
0.0129165	1.45955	SDF4	KIRC
0.000376118	1.72168	KLK11	KIRC
0.00429986	1.54652	VSIG4	KIRC
0.0123063	1.45875	MUC2	KIRC
2.01302e-07	2.24745	SRC	KIRC
3.38205e-06	2.05814	BUB1	KIRC
0.0064185	0.658366	CDH1	KIRC
0.0167769	0.695729	RB1	KIRC
0.00038915	0.578262	PIK3CA	KIRC
3.88685e-06	0.486429	APP	KIRC
3.10264e-05	1.89106	TNFRSF10B	KIRC
0.000195845	1.7633	PICK1	KIRC
0.00444582	1.54663	STX6	KIRC
0.0141726	1.45253	HSD11B1	KIRC
0.000166551	1.78889	FBXO6	KIRC
0.000140414	1.79855	PON2	KIRC
3.51716e-08	2.33234	PLTP	KIRC
2.31331e-05	1.95042	DUSP14	KIRC
2.19751e-06	2.04565	TGM1	KIRC
2.5252e-06	2.07689	WNT16	KIRC
5.29549e-09	2.496	PKP3	KIRC
0.0180107	1.43122	PLEKHA5	KIRC
0.00193145	0.622082	PIK3R1	KIRC
0.000532971	1.69675	LAMB3	KIRC
0.0109867	1.46626	GABRE	KIRC
0.0150054	1.44978	FAM3A	KIRC
0.0174265	1.43793	LDLR	KIRC
0.0129439	0.685569	METTL9	KIRC
2.91925e-07	2.22594	TMEM79	KIRC
0.00109604	0.604511	PARK2	KIRC
0.00278311	1.5765	SAAL1	KIRC
0.0103178	1.47896	SELENBP1	KIRC
0.000179297	0.561281	PTH1R	KIRC
0.000240988	0.567403	AGTR1	KIRC
0.0206469	1.42461	ASGR2	KIRC
0.0153991	0.689413	PTCH1	KIRC
0.00055722	1.69298	MUC1	KIRC
0.00888883	1.49247	SELPLG	KIRC
0.015412	0.690244	NRG1	KIRC
0.0391627	0.729553	MUC4	KIRC
0.0111942	1.47613	CDKN2A	KIRC
4.43131e-05	1.87565	CHST8	KIRC
4.43639e-07	2.15334	HPX	KIRC
0.0367208	0.726518	MSH2	KIRC
0.00303941	1.57359	MUC13	KIRC
0.0445272	1.35941	CHMP4B	KIRC
0.0286223	1.39164	AMY1A	KIRC
0.00392018	1.55063	NMU	KIRC
8.70343e-05	1.83617	CDC6	KIRC
0.000489098	1.70749	ALOXE3	KIRC
7.52905e-05	1.85361	LRRC15	KIRC
0.0425715	1.36285	CST2	KIRC
0.0322865	1.42838	CST4	KIRC
0.00494232	0.65011	MEF2A	KIRC
0.00197906	0.62231	GLRA2	KIRC
0.00873732	1.4966	GRB2	KIRC
0.00314804	0.634973	CRK	KIRC
0.0155884	0.690521	BCOR	KIRC
0.0468499	1.35216	DPPA4	KIRC
0.000814099	0.600755	CUL3	KIRC
0.0148434	0.687991	PAM	KIRC
0.000432138	0.581083	ADAM10	KIRC
0.000285976	1.7234	CDK3	KIRC
0.0451974	1.35483	MOXD1	KIRC
0.00112139	1.63947	TUBB8	KIRC
7.91421e-05	1.85109	TOR3A	KIRC
0.000131792	1.78397	ATP2A1	KIRC
0.000536492	0.585613	PTPRK	KIRC
0.000284736	1.74741	LIPH	KIRC
9.14005e-10	2.59577	SUSD4	KIRC
1.19851e-06	2.12723	TAZ	KIRC
0.0117985	0.677515	REL	KIRC
0.000138048	1.79317	PRG2	KIRC
0.0099965	1.48302	NCAM1	KIRC
0.0184927	0.486288	SUCLG2	KIRP
0.0192086	1.99677	KLK11	KIRP
0.0100289	2.21634	CCT6A	KIRP
0.0277897	1.96516	CCT7	KIRP
0.0010064	2.82367	NRG1	KIRP
0.0329955	1.90895	NOTCH1	KIRP
0.00288127	1.83734	SUCLG2	LAML
0.0261058	0.633512	SRPK2	LAML
0.00370497	0.549256	C1orf186	LAML
0.000735592	0.494519	ZMYM2	LAML
0.00904618	1.72448	SEC23B	LAML
0.0455519	1.51308	SLC8A3	LAML
0.00115306	0.508117	SMN2	LAML
0.0396365	1.52664	TRAP1	LAML
0.00171357	1.91306	LYPD3	LAML
8.59395e-05	1.96768	FBXO6	LGG
0.000888271	0.552981	EXOSC2	LGG
1.24693e-07	2.59816	PLAUR	LGG
0.0498312	1.41039	OS9	LGG
2.97715e-06	2.26989	HLA-DPB1	LGG
0.0013308	1.75555	RUFY1	LGG
0.0275236	1.46743	RPIA	LGG
0.00347524	1.67569	POTEF	LGG
0.0267512	0.683709	PTCH1	LGG
0.00305452	1.68629	APOB	LGG
0.0224833	0.662846	GNPTG	LGG
0.00326868	0.596837	SNX22	LGG
2.57649e-09	2.91951	CD58	LGG
0.00859825	0.624667	ZDHHC17	LGG
0.0170238	1.53393	FKBP14	LGG
0.0281621	0.682738	APP	LGG
0.0382963	0.69744	NMD3	LGG
1.5224e-07	0.391588	NCAM1	LGG
4.65295e-05	2.03392	HLA-DMA	LGG
0.0371165	1.54873	DMRT3	LIHC
0.00721231	4.22249	KRTAP26-1	LIHC
1.99409e-06	2.34366	TRIP13	LIHC
0.0459462	1.43117	PPP1R3C	LIHC
0.0013058	0.558503	SELENBP1	LIHC
0.00137973	0.559758	APOB	LIHC
0.0124433	0.639083	GSTA1	LIHC
0.00532983	0.657989	HLA-DPA1	LUAD
0.00317073	0.641784	KLK11	LUAD
0.0183099	0.701669	IPO13	LUAD
0.0206359	0.703351	ATXN1	LUAD
0.0160464	0.700594	RPIA	LUAD
0.0184225	1.49141	PSG1	LUAD
0.00940509	0.67661	NFATC1	LUAD
0.0151224	1.43401	ACTR2	LUAD
0.00166328	1.60053	AGFG1	LUAD
0.0194027	0.703262	NTRK1	LUAD
0.00466209	0.652467	HDAC5	LUAD
0.000177271	1.75596	NUP62CL	LUAD
0.0022879	0.632923	ALAD	LUAD
0.0208765	1.41404	GPN1	LUAD
0.00886116	1.48388	FARSB	LUAD
0.00326325	0.641358	TRAK2	LUAD
0.00873691	1.47604	RELA	LUAD
0.0460694	0.742334	AK1	LUAD
0.0484916	1.34961	PPP1CB	LUAD
0.0427555	1.35671	KCMF1	LUAD
0.0131852	1.44997	WDR4	LUAD
0.0451323	0.73926	FOXO4	LUAD
0.00533533	0.655889	TLR10	LUAD
0.0113686	0.681287	PTCH1	LUAD
0.0306806	0.721575	CD22	LUAD
0.0117019	1.45319	NMD3	LUAD
0.00953891	1.47742	SH3GL1	LUAD
0.000226763	0.577151	HLA-DMA	LUAD
0.00394195	0.667293	RPS6KA5	LUSC
0.0462528	1.57342	BAG3	MESO
0.017222	0.583535	FBXO6	MESO
0.0366663	0.618615	EDA	MESO
0.0294783	0.607836	PKD2	MESO
0.0475841	1.56986	SLC39A4	MESO
0.0359734	0.623516	C1GALT1C1	MESO
0.0345439	0.620328	DDX19B	MESO
0.000951802	1.97314	SAV1	PAAD
0.0477518	0.661245	ATN1	PAAD
0.0157438	1.64253	XRN1	PAAD
0.0115971	0.590383	PBXIP1	PAAD
0.0175736	1.63976	FEN1	PAAD
0.0306869	0.640433	IPO13	PAAD
0.0423021	0.657202	TTR	PAAD
0.025672	0.63174	PTCH1	PAAD
0.00129515	0.517489	USP22	PAAD
0.0452503	1.50225	ATP1B3	PAAD
0.0488123	0.663327	MCOLN3	PAAD
0.000317923	0.467562	IKBKG	PAAD
0.0420856	6.33544	STX6	PCPG
0.0436641	6.45217	TIMELESS	PCPG
0.0139565	0.117698	TMEM214	PCPG
0.0345948	0.144815	MAPK8IP2	PCPG
0.0125861	8.75449	SRC	PRAD
0.00662757	3.31793	KRTCAP2	READ
0.0347391	2.38856	VAPA	READ
0.0363365	2.46983	OST4	READ
0.0441224	1.5095	BUB1	SARC
0.0060191	0.569454	HLA-E	SARC
0.0103756	1.68738	TIMELESS	SARC
0.0147149	1.6397	APP	SARC
0.00492982	0.563812	MUC1	SARC
0.00388451	0.557419	CD1B	SARC
0.00577983	1.7467	MSH2	SARC
0.0222134	0.629522	NOTCH1	SARC
0.0462636	0.663198	CLN3	SARC
0.00685104	0.693297	CGRRF1	SKCM
0.0410858	0.758314	SAV1	SKCM
0.00407583	1.47219	ATN1	SKCM
0.0251443	0.73876	RHOU	SKCM
0.0271716	1.34832	PITX1	SKCM
0.00175349	1.5304	PARVA	SKCM
0.0120048	1.40774	TIMELESS	SKCM
0.0203851	0.731536	SLC35A5	SKCM
0.00582839	0.690472	ITGA6	SKCM
0.0118077	0.711077	FAM3C	SKCM
1.05521e-05	0.551869	FBP1	SKCM
1.23188e-05	0.552328	CEACAM21	SKCM
3.52526e-05	0.572723	CD200R1	SKCM
4.19888e-07	0.508266	FGL2	SKCM
0.000155188	0.59706	SELPLG	SKCM
1.25762e-05	0.555458	LAP3	SKCM
0.0359508	1.32956	CCT7	SKCM
0.0144034	0.718007	PRKCB	SKCM
0.00588615	1.45353	USP22	SKCM
0.00833826	1.43763	NOTCH2	SKCM
0.000709526	0.636667	CLDND1	SKCM
7.67191e-07	0.509112	HLA-DPA1	SKCM
0.0264786	1.35034	NDUFA10	SKCM
0.0293421	1.34155	TUBB8	SKCM
0.0329307	1.3339	ADAMTS2	SKCM
0.00124171	0.646723	C1GALT1C1	SKCM
5.36272e-07	0.51015	TLR10	SKCM
0.0346163	0.708526	RPS6KB2	STAD
0.00832933	0.651372	TMEM171	STAD
0.0150779	1.48292	PTGFR	STAD
0.0347022	1.40612	ISLR	STAD
0.00827289	1.53296	PTH1R	STAD
0.0493102	1.3754	SMPD1	STAD
0.0145255	1.48666	GPM6A	STAD
0.00161965	7.52345	ANTXR1	THCA
0.0255608	0.203433	GNAI3	THYM
0.0349718	4.54583	TCTN3	THYM
0.0445059	0.232158	TSPAN5	THYM
0.0114924	8.993	UBXN6	THYM
0.0140036	0.115975	LDLR	THYM
0.0401589	0.228271	ENO2	THYM
0.0326362	4.65204	HLA-DPB1	THYM
0.02391	7.56308	CD200R1	THYM
0.0364146	0.149061	STX18	THYM
0.0258651	0.207777	DHX15	THYM
0.0414493	4.40791	FGL2	THYM
0.020663	0.126803	SLC25A17	THYM
0.0128568	8.82915	HLA-C	THYM
0.0147731	8.45108	IARS2	THYM
0.0195683	7.98903	STX3	THYM
0.0206933	0.196874	DNMT3B	THYM
0.0133186	5.48955	FBXO6	THYM
0.0463395	0.234274	PFDN1	THYM
0.0409234	0.228558	ZW10	THYM
0.00463324	0.0945999	CD1B	THYM
0.0475139	0.234895	HAUS7	THYM
0.00494128	10.5146	HLA-DPA1	THYM
0.00299461	1.89706	EDA	UCEC
0.00149845	0.497024	TCTN3	UCEC
0.0108651	1.73902	GABRE	UCEC
0.0208774	0.609868	RPL13A	UCEC
0.0311408	0.631128	DERL2	UCEC
0.00367312	0.52372	TIRAP	UCEC
0.0441519	1.53685	ITM2C	UCEC
0.016019	1.69825	HJURP	UCEC
0.0267518	1.60146	LYPD3	UCEC
0.000170792	2.30389	BUB1	UCEC
0.0294078	0.626577	RB1	UCEC
0.00834785	1.76581	PIK3CA	UCEC
0.0208578	0.605059	PARVA	UCEC
0.0356996	0.634369	PIK3R1	UCEC
0.00746273	1.77114	JUP	UCEC
0.00249093	0.510503	FAM3C	UCEC
0.00953177	1.73984	CSDE1	UCEC
0.00233355	0.512515	APOF	UCEC
0.022269	0.608319	PTCH1	UCEC
0.0220608	0.609187	ART3	UCEC
0.0225197	0.609692	MAPK6	UCEC
0.0266032	0.617051	SIAE	UCEC
0.0124833	0.583054	TNFSF11	UCEC
2.49951e-05	2.52885	CDKN2A	UCEC
0.00837482	1.77168	MSH2	UCEC
0.00321299	0.521682	SEC24D	UCEC
0.00121257	2.02648	OSBPL1A	UCEC
0.0133546	1.70597	HSPA14	UCEC
0.00884666	1.75183	CASK	UCEC
0.0450722	1.52908	NOTCH2	UCEC
9.37017e-05	0.424286	CD244	UCEC
0.0363603	1.57031	TUBB	UCEC
0.000421922	2.17829	SUSD4	UCEC
0.00446624	0.284184	RPS29	UVM
0.0275253	0.402428	FYN	UVM
0.00375338	3.6064	ITGA6	UVM
0.0421513	2.35258	MUC1	UVM
0.0440596	2.32925	SELPLG	UVM
0.00166443	4.28774	CNTF	UVM
0.00642971	3.36681	CDKN1A	UVM
0.00094169	4.19335	LPAR1	UVM
0.0118334	2.71602	SLC39A4	UVM
0.00538974	0.307061	PTCH1	UVM
0.0143972	2.8572	HLA-DRA	UVM
2.90901e-06	0.141411	TMEM25	UVM
0.0187206	2.66628	APP	UVM
0.00196724	0.258617	ALDH6A1	UVM
0.000882769	0.218472	IKBKG	UVM
0.000480087	4.35627	HLA-DPA1	UVM

## Sheet: GT Risky
p.val	HR	Gene	Cancer
0.00445179	0.325036	TFEB	ACC
0.0295222	2.2937	KRTCAP2	ACC
0.000214325	4.09421	ITM2C	ACC
0.0274673	0.421923	IKBKE	ACC
0.0184429	0.399479	HLA-DPA1	ACC
0.00706265	2.91866	IL20RB	ACC
0.00492878	2.92199	PON2	ACC
0.0339551	0.43574	GABRE	ACC
0.00298705	0.298268	PTGER3	ACC
0.000357216	4.45978	PITX1	ACC
0.000572823	0.233995	VAC14	ACC
0.00536374	0.332482	IDS	ACC
0.0129542	0.391486	PARP16	ACC
0.00368561	0.31826	ZDHHC17	ACC
0.000480071	0.247649	C1GALT1C1	ACC
0.00205605	0.284853	ATXN1L	ACC
0.00172206	3.27971	GGH	ACC
0.00611221	2.96455	HAUS2	ACC
0.0309122	0.428945	HLA-A	ACC
0.0201611	0.392364	CCDC8	ACC
0.00231846	3.29234	SF3B1	ACC
0.00100055	0.266052	STX3	ACC
0.0271159	0.421202	CD40	ACC
0.00202628	0.28487	REPS2	ACC
0.00697471	0.342076	PFDN1	ACC
0.00631552	0.337675	ZNFX1	ACC
0.00298151	3.22161	MYC	ACC
0.00514739	2.9132	GJC1	ACC
0.0220344	4.56685	ATP1B4	ACC
0.0107207	2.68115	TMEM92	ACC
0.0476147	0.362823	CD1B	ACC
0.042862	0.468695	HLA-DRA	ACC
0.0165097	2.5414	AGMAT	ACC
0.00298574	3.37452	ANP32A	ACC
0.000954377	3.75169	GPR89A	ACC
0.0323876	2.3142	SURF2	ACC
0.0309702	0.439444	CUL4B	ACC
0.0310284	0.440201	PRG2	ACC
0.00084864	1.66075	TMEM17	BLCA
0.0331165	0.72435	BHMT	BLCA
0.00327438	0.640662	ZACN	BLCA
0.000101223	1.80525	EGFR	BLCA
0.000542749	0.592076	USF1	BLCA
0.0367055	0.729238	IRAK2	BLCA
0.00248742	1.57965	PCSK9	BLCA
0.0294815	1.38723	EXOSC10	BLCA
0.0452426	0.73861	WBP1	BLCA
0.0029319	1.57104	HAUS2	BLCA
0.0156918	0.692891	SARM1	BLCA
0.0198418	1.42233	CUL1	BLCA
0.00665283	1.50111	IARS2	BLCA
0.0144726	0.69013	STX3	BLCA
0.00165043	0.621998	TNFRSF14	BLCA
0.00249064	1.57733	FNTB	BLCA
0.000121065	0.558246	SRC	BLCA
0.00540063	1.5233	APP	BLCA
0.0475121	0.741866	EIF2AK3	BLCA
0.000371608	1.71308	CACNA2D1	BLCA
0.00116214	0.586791	CD6	BRCA
0.0298419	0.706639	C1QTNF9	BRCA
0.0200926	0.686031	PPP1R3B	BRCA
0.0198532	0.679717	SPATA20	BRCA
0.00278695	1.62094	PRKAB2	BRCA
0.0403886	0.720636	CNDP1	BRCA
0.0206137	1.7725	GOPC	CESC
0.00115263	0.459006	DPEP2	CESC
0.0129908	1.82503	REL	CESC
0.00186378	3.85562	TMEM92	CHOL
0.0113793	0.590405	KIAA1468	COAD
0.0215073	1.59501	PBXIP1	COAD
0.00363097	1.81025	NLGN2	COAD
0.0204687	1.60381	SNAP91	COAD
0.024122	0.626057	AGFG1	COAD
0.01156	0.587773	TOM1L1	COAD
0.025289	1.57749	THAP3	COAD
0.0350645	1.5384	MAPT	COAD
0.0250012	0.629692	PAFAH1B2	COAD
0.00456168	1.78305	MGEA5	COAD
0.0352406	3.74135	VPS36	DLBC
0.0149753	1.71828	SMN2	ESCA
0.0126469	1.76935	ACTR2	ESCA
0.049425	1.56091	UBL4A	ESCA
0.0343255	0.620702	FAM189A2	ESCA
0.0302166	0.603608	MOXD1	ESCA
0.0288673	1.65669	C1GALT1C1	ESCA
0.00651614	1.59658	FNDC4	GBM
0.0020833	0.446956	MUC2	GBM
0.000651192	1.79143	NRG1	GBM
0.0468551	0.707145	MUC4	GBM
0.0399142	1.43154	MUC1	GBM
0.00380465	1.64043	HSPA5	GBM
0.0208555	1.49305	QSOX1	GBM
0.0398628	1.31743	MMS19	HNSC
0.00642914	1.44486	HSP90AA1	HNSC
0.0164461	1.38324	TCTN3	HNSC
0.00984895	0.705721	TSGA10IP	HNSC
0.00065536	0.627979	KLHL14	HNSC
0.00682669	1.44115	ERGIC3	HNSC
0.0205829	1.37043	CACNG4	HNSC
0.0228163	1.36427	CORO1C	HNSC
0.02818	0.347661	KCNK16	HNSC
0.0157769	0.719249	PITX1	HNSC
0.00618506	1.45333	HOXA1	HNSC
0.00831077	0.697289	BRF2	HNSC
0.0220972	0.732745	TNFRSF14	HNSC
0.0346266	0.75123	FBXW7	HNSC
0.00635781	1.4438	VDAC1	HNSC
0.0349663	1.32923	GOLT1B	HNSC
0.0273266	1.34687	PON2	HNSC
0.0145211	1.3952	IDS	HNSC
0.0145404	1.392	HYOU1	HNSC
0.0420419	0.760441	SUSD4	HNSC
0.0196327	1.37282	HTR3C	HNSC
0.0293505	0.745315	NTRK1	HNSC
0.0423817	0.758832	CUL3	HNSC
0.0136349	1.45511	MMS19	KIRC
0.000166551	1.78889	FBXO6	KIRC
0.00347639	1.56431	TSGA10IP	KIRC
0.000877015	1.66101	ERGIC3	KIRC
0.00819319	1.49582	ATP1B3	KIRC
0.000424602	1.84018	KCNK16	KIRC
0.0109867	1.46626	GABRE	KIRC
0.00441593	0.645962	CGRRF1	KIRC
0.00105929	0.604286	SAV1	KIRC
0.00308569	1.5636	ATN1	KIRC
0.00069572	0.596218	RHOU	KIRC
0.030345	0.716864	RERE	KIRC
0.00477917	0.649621	TSC22D1	KIRC
0.000371859	1.73231	TUBG1	KIRC
0.00229394	1.59791	PHLDA3	KIRC
0.000129845	0.551312	ZBTB16	KIRC
0.00101826	0.599722	HUWE1	KIRC
0.00654049	0.657687	SMAD9	KIRC
0.0234478	0.708329	ITM2B	KIRC
0.00712963	1.50952	FBL	KIRC
0.0161561	2.14323	KRTAP10-7	KIRC
0.0106235	0.67577	RABGGTB	KIRC
0.00638883	0.658339	KIAA1107	KIRC
0.0139211	1.45955	PCNA	KIRC
0.00273703	0.630877	PEX19	KIRC
0.00971296	0.672753	HMGCR	KIRC
0.0153991	0.689413	PTCH1	KIRC
0.0482141	0.739584	ARHGEF5	KIRC
0.00333454	1.56902	NKX3-1	KIRC
0.0458469	0.73676	SKIL	KIRC
0.00581406	0.652721	BTRC	KIRC
0.00109604	0.604511	PARK2	KIRC
0.00038361	1.72567	GOLT1B	KIRC
0.029154	1.39718	CCT2	KIRC
0.0220515	0.705727	PRKAB1	KIRC
0.0275693	1.3985	NTRK1	KIRC
0.0495398	0.741494	MAP1LC3B	KIRC
0.0147731	1.4487	MAPKAPK5	KIRC
0.00827959	1.50505	PPP1CA	KIRC
0.0470391	0.737241	EVC2	KIRC
0.00601764	0.656332	EPM2A	KIRC
0.00111379	1.64945	PFDN6	KIRC
0.000140414	1.79855	PON2	KIRC
0.0293407	1.39695	PILRA	KIRC
0.0287045	0.714406	ZBTB5	KIRC
0.00750356	1.50156	ARHGDIA	KIRC
0.0162425	1.44491	IMPAD1	KIRC
0.000743058	1.67718	SPATA20	KIRC
0.0143274	1.45317	FBXO2	KIRC
0.00170428	1.61745	JMJD8	KIRC
0.038205	1.36775	ZMYM2	KIRC
0.0195092	1.42528	INTS1	KIRC
0.000284736	1.74741	LIPH	KIRC
0.00305083	0.634841	GGH	KIRC
0.0482841	0.735655	ARAF	KIRC
0.000583562	1.71023	CIAO1	KIRC
0.00517502	1.52901	PTP4A3	KIRC
0.00634405	1.52026	TDO2	KIRC
0.0128109	1.46531	CEACAM21	KIRC
0.000153138	1.79516	CHRNA9	KIRC
0.0156743	1.43792	ACIN1	KIRC
0.0470822	1.3527	STX18	KIRC
0.000227017	0.560823	DHX15	KIRC
0.0172665	0.694795	FGL2	KIRC
0.00102745	0.602524	PLVAP	KIRC
0.0111708	1.4725	RPL27	KIRC
0.015412	0.690244	NRG1	KIRC
0.0108897	0.676071	AP4S1	KIRC
0.0120917	0.680792	CCDC8	KIRC
0.00380393	1.55925	AP4M1	KIRC
0.00055722	1.69298	MUC1	KIRC
0.0202485	0.699949	TGOLN2	KIRC
0.00308868	0.638457	ZMPSTE24	KIRC
0.00378077	0.641076	SIAE	KIRC
0.0255209	1.40461	TNFSF11	KIRC
0.0280387	1.39706	SEC24D	KIRC
0.000789587	1.67799	STMN2	KIRC
0.00178143	0.616283	CBX7	KIRC
0.000906981	1.66587	CDC16	KIRC
0.00211925	1.58898	THOC1	KIRC
0.000109492	1.79231	NLGN2	KIRC
0.0203642	1.42433	HEATR3	KIRC
0.000170257	0.559171	GOLIM4	KIRC
0.0238903	0.708154	LEMD3	KIRC
0.00514646	0.655658	SEC62	KIRC
0.00444582	1.54663	STX6	KIRC
0.00873732	1.4966	GRB2	KIRC
0.00179337	1.61021	SDR16C5	KIRC
0.00128087	1.6235	PSG1	KIRC
0.00327915	1.55775	ASXL1	KIRC
0.00013353	0.553107	ASXL2	KIRC
0.0105757	0.675002	HDAC5	KIRC
0.000527703	0.58337	ALAD	KIRC
0.000964096	0.602005	SIN3A	KIRC
0.0146173	1.45024	DBNL	KIRC
0.0334168	0.722427	SNAP29	KIRC
0.00101897	0.601531	LPP	KIRC
0.0488355	1.35166	FARSB	KIRC
0.0071397	1.5148	DDAH2	KIRC
0.0183152	1.4275	TET3	KIRC
0.0379024	0.727497	TET2	KIRC
0.00552839	1.53472	DYNLT1	KIRC
0.0301401	1.39009	PPME1	KIRC
0.00858102	1.48952	AK1	KIRC
0.000246043	0.569827	PPP1CB	KIRC
0.00272151	1.57951	KCMF1	KIRC
0.0269261	0.711505	KLF5	KIRC
0.00123112	1.63256	WDR4	KIRC
0.00276814	1.57953	HSPBP1	KIRC
0.0280308	0.714844	PAFAH1B2	KIRC
0.00779364	1.50153	GIPC1	KIRC
0.000499409	0.582216	FOXO4	KIRC
0.00485728	0.648154	YES1	KIRC
0.00473622	0.64405	USP22	KIRC
0.000403324	0.583144	DDX1	KIRC
0.000121862	1.7927	EWSR1	KIRC
0.00554144	1.53114	EIF6	KIRC
0.0102568	1.47862	CEP152	KIRC
0.000256462	1.76137	ASPHD2	KIRC
0.00304914	1.57748	ANP32A	KIRC
0.00111724	0.606334	ARL15	KIRC
0.0026003	0.632161	GPR89B	KIRC
0.00234334	1.59042	SAT1	KIRC
0.00235652	1.58965	LMF1	KIRC
0.00476409	1.53959	ATP5G1	KIRC
0.0360047	1.37719	ACTG1	KIRC
0.000218225	0.565522	NMD3	KIRC
0.0099965	1.48302	NCAM1	KIRC
0.000536492	0.585613	PTPRK	KIRC
0.000814099	0.600755	CUL3	KIRC
0.00542333	2.43057	CLDND1	KIRP
0.00215562	0.379081	TMEM171	KIRP
0.00515846	2.30268	PCSK9	KIRP
0.00668573	0.435304	UBXN6	KIRP
0.0468405	0.546966	ITM2B	KIRP
0.000323855	3.1564	STX6	KIRP
0.0106798	2.25504	TMEM214	KIRP
0.00214032	2.70646	PON2	KIRP
0.0206277	2.0311	DCN	KIRP
0.0158703	0.46808	SIAE	KIRP
0.014656	2.13308	ISLR	KIRP
0.00975572	2.22132	MDFI	KIRP
0.00549362	0.4296	STK16	KIRP
0.025975	0.504973	RBPMS	KIRP
0.0023739	2.50631	KLHL38	KIRP
0.00400186	2.54994	PTGER3	KIRP
0.0163376	2.10671	PITX1	KIRP
0.000163432	0.281818	CAMK2B	KIRP
0.0131576	2.12811	FAM83A	KIRP
0.000344787	3.13288	TXNDC5	KIRP
0.00690512	0.444878	VAC14	KIRP
0.000164317	3.54667	TRIP13	KIRP
0.0166098	2.08146	OTX1	KIRP
0.0289739	0.506262	ATP5F1	KIRP
0.0252214	0.492456	ATP5B	KIRP
0.00670139	2.33976	REEP4	KIRP
0.00306648	2.56462	FAM3C	KIRP
0.0444002	1.87293	IMPAD1	KIRP
0.0490342	0.54984	ZMYM2	KIRP
0.00779961	0.433974	INTS1	KIRP
0.0289935	1.93946	SUSD4	KIRP
0.0152205	0.47149	DNASE2B	KIRP
0.00073379	0.345567	TMEM25	KIRP
0.00381673	0.413391	PTH1R	KIRP
0.000511278	3.1397	ACTR3	KIRP
0.0079926	2.26604	NSUN2	KIRP
0.00241167	0.381828	DAB2IP	KIRP
0.030124	1.92643	CUL1	KIRP
0.000175087	3.53006	DNMT3B	KIRP
0.0335202	1.93707	DCUN1D1	KIRP
0.0137248	2.14774	BAZ1A	KIRP
0.0492763	1.80711	TLR9	KIRP
0.0106219	2.20585	RAD51	KIRP
0.00406669	2.37769	EME1	KIRP
0.00895688	2.2395	HSP90B1	KIRP
0.00327128	0.383693	SLC25A4	KIRP
0.0193005	2.06771	PRPF40A	KIRP
0.00262336	2.51335	CCDC155	KIRP
0.0182028	2.06084	CCDC80	KIRP
0.0050537	2.3713	GOLPH3	KIRP
0.00991984	2.25167	SEC24D	KIRP
0.00213783	2.50195	STMN2	KIRP
0.0277897	1.96516	CCT7	KIRP
0.0489636	0.54183	OSBPL1A	KIRP
0.0253803	0.504464	VPS36	KIRP
0.0351993	1.89092	HSPA14	KIRP
0.00383374	2.46396	GPRC5B	KIRP
0.00563206	2.37847	GOLT1B	KIRP
0.0019517	0.382248	EIF4ENIF1	KIRP
0.0010064	2.82367	NRG1	KIRP
0.0077364	2.33766	SFRP4	KIRP
0.0250077	2.00904	BCOR	KIRP
0.034888	1.92726	GOLGA5	KIRP
0.0351478	0.523655	SAT1	KIRP
0.0297397	0.502009	ATP5G1	KIRP
0.000466814	3.16092	HSPA5	KIRP
0.0340913	1.93445	QSOX1	KIRP
0.000239184	2.12346	MUC2	LAML
0.00208445	1.87677	SRC	LAML
0.0388185	0.650838	CCT2	LAML
0.0074701	1.7444	IFI30	LAML
0.00320148	1.83779	BAG3	LAML
0.0479043	1.51052	SORT1	LAML
0.000148986	0.508655	MMS19	LGG
0.0104668	1.54866	RPS6KB2	LGG
0.000242215	0.523817	PTPN23	LGG
0.0378682	1.44915	SEC31A	LGG
0.000353727	1.90947	TGOLN2	LGG
0.00022133	1.88473	PLSCR3	LGG
0.00529993	1.61385	LAMP1	LGG
0.00318395	1.66891	PTK2B	LGG
0.00293013	0.591186	VPS28	LGG
0.00299713	1.67415	ALDH3B1	LGG
0.000894496	1.77528	LPAR1	LGG
0.00126111	1.76171	TCTN2	LGG
0.00461273	1.63561	KLHL14	LGG
0.0328939	1.4581	ERGIC3	LGG
0.0251482	1.46914	GFAP	LGG
0.00112422	1.79169	GNAI3	LGG
0.00217957	1.70463	SLC39A4	LGG
0.00631162	0.620235	RPS6KA5	LGG
0.0179727	0.665448	TSPAN5	LGG
0.00236907	0.592912	KCNH1	LGG
0.0450083	0.706566	P2RY12	LGG
0.0472625	0.709433	RPL13A	LGG
0.00106011	1.75718	HAUS7	LGG
0.00228231	1.70088	TUBG1	LGG
0.048566	1.41535	EGFR	LGG
0.0312562	0.68325	SFXN2	LGG
0.0064114	1.61952	DERL2	LGG
0.0428653	1.43314	OST4	LGG
0.000487211	1.84428	IRAK2	LGG
0.00993929	1.56898	IKBKE	LGG
0.00664846	1.59958	PARVA	LGG
0.0281621	0.682738	APP	LGG
0.00856635	1.58112	TNFRSF10B	LGG
0.0137453	0.647941	TSPAN3	LGG
0.0267512	0.683709	PTCH1	LGG
0.0371823	1.43735	ARHGEF5	LGG
0.0279578	1.48042	SKIL	LGG
0.0329071	1.45198	FEN1	LGG
0.0357732	0.695387	FOXN3	LGG
0.00140817	0.573799	RPS29	LGG
0.0384822	1.4447	HYOU1	LGG
0.038167	0.696008	HNF4A	LGG
0.0221442	0.665028	WBP1	LGG
0.00117228	0.573488	FYN	LGG
0.00022991	0.526552	PIK3R1	LGG
0.000289682	0.529124	DLL1	LGG
0.00311615	1.67449	STBD1	LGG
0.00398197	0.605675	PRKAB2	LGG
0.0139453	0.650735	SIRT2	LGG
0.00015231	1.97147	CUL1	LGG
0.000172012	0.516731	PPP1R3C	LGG
0.000518267	1.87072	PPP1CA	LGG
0.000575089	1.81657	PRKACA	LGG
0.00163252	0.568604	GABARAPL2	LGG
0.00165466	0.574581	GABARAPL1	LGG
0.0236454	1.48886	XPO1	LGG
0.00137005	0.563653	OTUD5	LGG
0.00181732	1.73186	ITGA6	LGG
0.00117257	0.565392	ENO2	LGG
0.014757	1.51597	LMF2	LGG
0.0306226	1.46586	WNT16	LGG
0.00347524	1.67569	POTEF	LGG
0.00144162	0.580309	ICK	LGG
0.0433166	1.41896	AGTR1	LGG
0.000767892	1.78485	ARAF	LGG
0.000447318	0.534215	STUB1	LGG
0.00239692	0.590894	MYC	LGG
0.0194077	0.663443	CIAO1	LGG
0.0228474	1.48612	PTP4A3	LGG
0.0328075	1.44933	CEACAM21	LGG
0.000213198	1.92444	CHRNA9	LGG
0.0229461	1.48143	CD200R1	LGG
0.00375675	1.65899	DHX15	LGG
0.000386734	0.533258	OLFM4	LGG
0.000512407	0.545307	SARM1	LGG
0.0175609	1.51696	CSDE1	LGG
0.000302415	1.91738	PSMD12	LGG
0.000501144	1.85494	HLA-A	LGG
0.000158271	1.95522	CCDC8	LGG
0.00175726	1.71493	NSUN2	LGG
0.00565099	1.62235	CHST12	LGG
0.0025352	0.589114	DAB2IP	LGG
0.0247399	1.4801	MCC	LGG
0.0160762	1.50611	SIRT7	LGG
0.000141155	1.95747	LGALS3BP	LGG
0.000304417	1.86907	STX3	LGG
0.00155553	1.7291	DNMT3B	LGG
0.00311502	1.6799	CD40	LGG
0.000495172	0.542181	DPF2	LGG
0.0152569	1.52666	HSP90B1	LGG
0.0100536	1.58841	ZW10	LGG
0.000876552	1.81375	ZNFX1	LGG
0.0416812	1.42987	PTPN1	LGG
0.000649699	0.546769	AP4S1	LGG
0.014369	1.52675	AP4M1	LGG
0.0283806	0.687196	RPS15A	LGG
0.0190336	1.49822	SELPLG	LGG
0.000154628	1.97984	FN1	LGG
0.0496499	1.40894	ATP1B3	LGG
0.000397366	1.82483	ART3	LGG
0.0265992	0.678085	SIAE	LGG
0.0197326	0.665279	RSU1	LGG
0.000390766	0.546023	STMN2	LGG
0.00025012	0.52695	CCT7	LGG
0.0294406	1.45771	OSBPL1A	LGG
0.0398347	1.43103	ISLR	LGG
0.0439521	0.700029	VPS36	LGG
0.00327823	0.602062	HSPA14	LGG
0.000933687	0.552079	CBX7	LGG
0.0127848	0.653414	CAMK1D	LGG
0.00119024	1.74959	NAAA	LGG
0.00541073	1.62076	CDKN1A	LGG
0.00969329	1.56813	SMN1	LGG
0.00946307	0.633863	SNCG	LGG
0.00518573	0.617868	SRC	LGG
0.000218766	1.91077	ACAA2	LGG
0.00306258	1.8679	CD1B	LGG
0.000314583	1.88684	COTL1	LGG
0.000232094	0.523241	ALDH6A1	LGG
0.00636329	0.615953	PIGH	LGG
0.0114805	1.56462	SP3	LGG
0.0274098	1.47379	CR1	LGG
0.00960109	1.57382	ITGB2	LGG
0.000408803	0.509725	GSTA1	LGG
0.00526261	1.65254	TUBG1	LIHC
0.0495377	1.4226	USF1	LIHC
0.000120318	1.99505	HJURP	LIHC
0.0436895	1.43483	IL20RB	LIHC
0.000533689	2.12637	KPRP	LIHC
0.000899551	1.82117	ZG16B	LIHC
0.000235553	0.513933	FYN	LIHC
0.000889236	0.55072	PIK3R1	LIHC
0.0424184	0.694047	CD6	LIHC
0.0245522	0.666662	ESD	LIHC
0.00464904	0.599988	PGM5	LIHC
0.0459462	1.43117	PPP1R3C	LIHC
0.0111298	1.57325	ZFP41	LIHC
0.00552588	1.65055	REEP4	LIHC
0.0271674	0.671611	GHITM	LIHC
0.00190912	1.75021	PLAUR	LIHC
0.0233956	0.663423	ASGR2	LIHC
0.047276	1.48567	MTNR1A	LIHC
0.00067317	1.84916	MCM2	LIHC
0.0250275	1.49552	DPM2	LIHC
0.0446908	1.43318	HAUS2	LIHC
0.0414257	1.4433	SORT1	LIHC
0.0456323	1.53844	NMU	LIHC
0.00575907	1.64444	CDC6	LIHC
0.0164743	1.53952	ALOXE3	LIHC
0.0013058	0.558503	SELENBP1	LIHC
0.000962888	1.80901	COLEC12	LIHC
0.00945328	1.59067	STX6	LIHC
0.00582258	1.64165	GOLT1B	LIHC
0.0344267	1.46133	GRB2	LIHC
0.046078	1.43082	SRC	LIHC
0.0422745	1.44343	TMEM92	LIHC
0.000354441	0.522025	GOT2	LIHC
0.0167281	1.53694	GPR89A	LIHC
0.00135857	0.563352	LMF1	LIHC
0.00399212	0.598895	TMEM205	LIHC
0.0301668	1.47621	GOLM1	LIHC
0.0253453	1.49454	CUL4B	LIHC
0.0143332	0.641868	PTPRK	LIHC
0.0366587	0.730523	KLHL14	LUAD
0.0075895	0.669701	RPS6KA5	LUAD
0.0319256	0.724118	LPAR6	LUAD
0.00968923	0.677576	KCNH2	LUAD
0.00526285	0.655137	P2RY12	LUAD
0.00532983	0.657989	HLA-DPA1	LUAD
0.00207964	1.5842	PLAUR	LUAD
0.00010297	1.78881	MDFI	LUAD
0.0401926	1.36141	DMRT3	LUAD
0.0387576	0.735394	RBPMS	LUAD
0.0270795	1.39331	PITX1	LUAD
0.00078597	1.64969	FAM83A	LUAD
0.0158838	0.696234	TXNDC5	LUAD
0.00281601	1.56898	TRIP13	LUAD
0.024999	0.712956	ENPP6	LUAD
0.00447725	1.53446	LYPD3	LUAD
0.00260845	1.56414	ITGA6	LUAD
0.0351442	1.37693	GHITM	LUAD
0.0012375	0.612102	BTN2A2	LUAD
0.0188822	0.703267	WNT16	LUAD
0.0304092	1.38129	IMPAD1	LUAD
0.0355863	0.728911	CD27	LUAD
0.00418028	0.648598	CBX7	LUAD
0.0113686	0.681287	PTCH1	LUAD
0.000117505	1.77237	GOLT1B	LUAD
0.01293	0.687957	DNASE2B	LUAD
0.00339908	1.54786	TUBA4A	LUAD
0.0111089	0.682342	HS6ST1	LUAD
0.00487155	0.653632	CD19	LUAD
0.0109476	1.45994	LRFN3	LUAD
0.0231651	0.708873	CR1	LUAD
0.0242686	0.711511	SELP	LUAD
0.0492393	0.743377	CD8B	LUAD
0.0187222	2.1026	NYX	MESO
0.0238314	1.68204	P2RX4	MESO
0.00671488	1.8482	TMEM216	MESO
0.017222	0.583535	FBXO6	MESO
0.0170433	1.72029	HMOX2	MESO
0.00207508	0.502998	ITM2B	MESO
0.000259459	2.23808	GOLT1B	MESO
0.0183619	1.71758	FEN1	MESO
0.0475841	1.56986	SLC39A4	MESO
0.00505525	0.527377	PEX19	MESO
0.00923063	1.81702	PLAUR	MESO
0.0404694	0.633191	RPS29	MESO
0.00199062	2.00512	CCT2	MESO
0.0239819	1.67363	CCT6A	MESO
0.0337724	1.6242	CREB5	MESO
0.000183519	0.440877	STK16	MESO
0.00591441	1.86738	KLHL38	MESO
0.0492525	1.56942	CAMK2B	MESO
0.00185737	2.00487	PRKAB2	MESO
0.0297606	1.62855	GSK3B	MESO
0.020794	1.6833	STBD1	MESO
0.022702	1.67319	PASK	MESO
0.0227997	1.68449	ENO2	MESO
0.00308824	0.512396	FBXO2	MESO
0.00429916	1.90123	GOPC	MESO
0.0479391	1.56641	PTPN1	MESO
0.00216642	0.504435	SLC25A4	MESO
0.00638219	1.84647	PRPF40A	MESO
0.0136688	1.74132	ANTXR1	MESO
0.00201415	2.0107	ATP1B3	MESO
0.00453927	1.89032	MAPK6	MESO
0.000167055	0.436025	CBX7	MESO
0.00757934	1.82208	CNTF	MESO
0.00364413	1.93375	CDKN1A	MESO
0.000997411	2.0942	H2AFX	MESO
0.0102306	1.79823	NOTCH1	MESO
0.0180504	1.71061	DLL1	MESO
0.00338015	1.95821	NRG1	MESO
0.00576579	1.87189	AGMAT	MESO
0.00410896	0.530198	CEBPA	MESO
0.0117639	1.77019	QSOX1	MESO
0.0370132	0.73559	GSTA1	OV
0.00711648	0.564357	TFEB	PAAD
0.00338844	1.82984	EGFR	PAAD
0.0493502	1.49837	IRAK2	PAAD
0.00272085	1.86921	HJURP	PAAD
0.00116609	1.95736	RAB7A	PAAD
0.00159498	0.51528	FBF1	PAAD
0.0184652	1.62614	VAPA	PAAD
0.0342237	0.640981	TNF	PAAD
0.000777267	1.9748	IL20RB	PAAD
0.0349371	1.54733	ITGA6	PAAD
0.00992439	1.70831	FAM3C	PAAD
0.0064797	1.7568	LDLR	PAAD
0.010706	0.589783	ITGA7	PAAD
0.0021408	1.88741	SLC30A6	PAAD
0.00279634	0.540139	PARK2	PAAD
0.00226909	0.526553	SARM1	PAAD
0.0236057	1.60197	ABCC1	PAAD
0.00471384	1.79631	MAGT1	PAAD
0.000566327	2.04224	CORO1C	PAAD
0.0200337	1.62142	PSMD12	PAAD
0.0466473	1.5092	CEPT1	PAAD
0.0168682	0.608969	CHST12	PAAD
0.0300917	1.57375	IARS2	PAAD
0.0178409	1.64576	LGR4	PAAD
0.0130262	1.6756	DCUN1D1	PAAD
0.00708945	1.74177	BAZ1A	PAAD
0.0358356	1.54018	EME1	PAAD
0.0480815	1.51248	ZW10	PAAD
0.00837935	1.72852	LIPH	PAAD
0.00979504	0.586808	CBX7	PAAD
0.0296478	1.55928	SNCG	PAAD
0.0171441	0.606656	CDK11A	PAAD
0.025672	0.63174	PTCH1	PAAD
0.0375458	1.53183	TUBB	PAAD
0.00444284	0.556559	TUBA1A	PAAD
0.0020558	1.87719	ADAM10	PAAD
0.000206527	0.465206	CDK3	PAAD
0.0238343	1.604	CAPN2	PAAD
0.0364605	0.643986	LRFN3	PAAD
0.0383593	0.652295	MBOAT7	PAAD
0.0372634	0.650103	DSTYK	PAAD
0.0492807	0.160714	CREB5	PCPG
0.00533822	10.6063	KRTAP19-5	PCPG
0.0465661	0.157908	CAMK2B	PCPG
0.00679572	0	EIF4ENIF1	PCPG
0.0419437	0.232243	HBB	PRAD
0.048078	0.238011	PLAUR	PRAD
0.010632	0.321501	ZBTB5	READ
0.0156441	1.63254	GNAI3	SARC
0.018602	1.61362	FNDC4	SARC
0.0485868	1.49494	EGFR	SARC
0.0129511	0.603338	ILK	SARC
0.010171	1.69108	MDFI	SARC
0.00771316	0.58092	STK16	SARC
0.0230978	0.629943	RBPMS	SARC
0.0309108	1.54869	CAMK2B	SARC
0.0474163	1.49561	TXNDC5	SARC
0.0462636	0.663198	CLN3	SARC
0.0205404	1.59933	MYC	SARC
0.00260348	1.84138	MAGED1	SARC
0.00867099	1.71296	MCM2	SARC
0.044378	0.662773	TDO2	SARC
0.00132136	0.519857	CBX7	SARC
0.000615897	1.98376	GOLT1B	SARC
0.0212104	0.620847	ATP5G1	SARC
0.00995368	1.68649	GOLM1	SARC
0.0408336	1.51536	ACTG1	SARC
0.000709526	0.636667	CLDND1	SKCM
0.0430676	0.758335	TMEM17	SKCM
0.00129269	0.646951	ENPP6	SKCM
0.0127249	0.71228	PLSCR1	SKCM
0.0271716	1.34832	PITX1	SKCM
0.0363056	0.754255	CAMK2B	SKCM
0.0364712	1.32552	VAC14	SKCM
0.0119491	1.40866	TRIP13	SKCM
0.0352664	0.749779	C1orf186	SKCM
0.0297159	0.74613	CEP290	SKCM
0.04222	1.31775	PRKACA	SKCM
0.0157701	1.38658	ZFP41	SKCM
0.0118077	0.711077	FAM3C	SKCM
0.0298596	1.34301	CCDC8	SKCM
0.0388592	1.32379	SLC25A4	SKCM
0.0283248	0.743007	TGOLN2	SKCM
0.00208298	0.65679	CD1B	SKCM
0.00217241	0.65851	CD244	SKCM
0.0495433	1.30707	TMEM92	SKCM
0.000535927	1.59921	COL1A1	SKCM
0.0464199	1.31027	AIMP2	SKCM
0.0138444	0.715111	GOLM1	SKCM
0.0347022	1.40612	ISLR	STAD
0.00966523	1.52022	FOXN3	STAD
0.0467699	1.38014	PFDN1	STAD
0.00272015	1.63501	IDS	STAD
0.000135571	1.84039	PPP1R3B	STAD
0.00642745	1.5547	PPP1R3C	STAD
0.048721	0.725275	SELENBP1	STAD
0.00454413	1.5835	AP4S1	STAD
0.0252058	0.692402	MRPS5	STAD
0.00148871	1.67617	WNT16	STAD
0.0119279	1.50636	PEX19	STAD
0.0192676	1.46624	CLEC2L	STAD
0.00466359	1.58095	CRB1	STAD
0.00193232	1.64633	SNCG	STAD
0.00432624	1.58791	FABP4	STAD
0.032884	0.707766	TK1	STAD
0.0194853	1.46008	DPPA4	STAD
0.0331633	0.708586	MCM2	STAD
0.0199724	1.45955	PRKAA2	STAD
0.0105133	1.51493	NCAM1	STAD
0.021099	1.45239	CHST7	STAD
0.0487346	2.95354	SLC39A4	THCA
0.0044676	4.41491	PRKAB2	THCA
0.0245582	0.295904	GSK3B	THCA
0.0248638	0.295896	PPP1CA	THCA
0.0173665	3.60117	EPM2A	THCA
0.0415733	3.05511	CACNA2D1	THCA
0.00567174	0.0978716	CD6	THYM
0.0219501	7.76121	STBD1	THYM
0.00149845	0.497024	TCTN3	UCEC
0.0322613	1.58191	KLHL14	UCEC
0.0042245	1.84263	GFAP	UCEC
0.00561657	0.551319	TUBG1	UCEC
0.00125114	0.494762	TNFRSF14	UCEC
0.012418	0.583218	PHLDA3	UCEC
0.00603917	1.81949	COPS5	UCEC
0.0266032	0.617051	SIAE	UCEC
0.026096	0.619024	CREB5	UCEC
0.0456563	0.648467	STK16	UCEC
0.00139167	2.03117	DMRT3	UCEC
0.0146035	0.587996	RBPMS	UCEC
0.00531116	1.82771	PLSCR1	UCEC
0.00730078	1.77495	FAM83A	UCEC
0.00535659	0.542438	TXNDC5	UCEC
0.0110639	1.73684	HOXA1	UCEC
0.000155106	2.32967	TRIP13	UCEC
0.042365	1.54916	OTX1	UCEC
0.0286134	1.60314	REEP4	UCEC
0.0296786	0.62792	FAM8A1	UCEC
0.040323	0.642452	SLC30A5	UCEC
0.00102766	2.0238	SLC30A6	UCEC
0.0402976	0.642388	CLN3	UCEC
0.00230327	1.93738	MYC	UCEC
0.00111669	2.06919	CIAO1	UCEC
0.00524991	1.83593	AATK	UCEC
0.00436974	1.84614	MCM2	UCEC
0.0140141	1.69639	PTP4A3	UCEC
0.00234091	0.514444	CEACAM21	UCEC
0.00646841	0.554254	MUC13	UCEC
0.00659563	1.81293	DDX1	UCEC
0.022269	0.608319	PTCH1	UCEC
0.0227226	1.62545	GPR89B	UCEC
0.0132947	0.585846	SAT1	UCEC
0.024015	0.615887	LMF1	UCEC
0.0282266	1.60482	DSTYK	UCEC
0.022684	2.05551	PLSCR3	UCS
0.0167375	2.21799	TSSK3	UCS
0.0330739	0.381149	PTPN23	UVM
0.00209119	0.259421	TSG101	UVM
0.00266548	3.47783	CACNG4	UVM
0.0118334	2.71602	SLC39A4	UVM
0.0241413	2.48688	TSPAN5	UVM
0.000101444	5.59144	PRDX4	UVM
0.0211033	0.369044	RPL13A	UVM
0.0358411	2.35895	PCSK9	UVM
0.00295816	3.43955	IKBKE	UVM
0.0296029	0.388073	MUC7	UVM
0.0309138	0.402522	LYPD3	UVM
0.00441865	3.3444	COPS5	UVM
0.000338182	4.09985	HMOX1	UVM
0.0202904	0.36743	FCGRT	UVM
0.00579104	3.22792	DLL1	UVM
0.0278401	2.60385	JAG1	UVM
0.00610199	3.21196	KLHL38	UVM
0.00110014	3.79726	HOXA1	UVM
0.046053	2.30211	IFI30	UVM
0.000121391	5.52814	CAMK1	UVM
0.018111	0.343889	RPIA	UVM
0.0136869	3.00341	ZMYM2	UVM
0.0139058	2.89276	INTS12	UVM
0.00281528	3.72558	STX18	UVM
0.000815338	4.61283	FGL2	UVM
0.00037476	4.90182	SLC25A17	UVM
0.0182803	2.65168	PSMD12	UVM
0.000624311	4.34608	PSMC1	UVM
0.0265617	2.62014	ACTR3	UVM
0.010062	2.86615	HLA-A	UVM
0.000137437	0.184368	CCDC8	UVM
0.00450877	3.15241	HLA-C	UVM
0.0081574	3.07998	NTRK1	UVM
0.0468811	0.436778	DAB2IP	UVM
0.0155959	0.352256	MCC	UVM
0.00358852	3.85218	CUL1	UVM
0.00145404	4.00609	STX3	UVM
0.0440315	2.50227	BAZ1A	UVM
0.0218359	0.387721	CD40	UVM
0.0449004	2.27614	EME1	UVM
0.00521241	0.274588	DPF2	UVM
0.0199132	0.354401	FNTB	UVM
0.00201487	3.73746	PTPN1	UVM
0.000787783	0.235847	AP4S1	UVM
0.0421513	2.35258	MUC1	UVM
0.00478487	3.23399	MRPS5	UVM
0.00133165	4.04339	REEP5	UVM
0.041458	0.411163	RPS15A	UVM
0.0475303	2.31532	ZMPSTE24	UVM
0.03957	2.42591	ANTXR1	UVM
0.00538974	0.307061	PTCH1	UVM
0.000309832	4.52622	ATP1B3	UVM
0.00960651	0.333832	ART3	UVM
0.0474401	2.23218	DNASE2B	UVM
0.0131631	2.91051	TNFSF11	UVM
0.00166443	4.28774	CNTF	UVM
0.00263386	3.53965	NAAA	UVM
0.0020054	0.280357	NOTCH2	UVM
0.0187206	2.66628	APP	UVM
0.000553431	4.10894	GNPTG	UVM
0.0114291	2.95879	GNPTAB	UVM
0.000139124	5.40924	SNX22	UVM
0.0395127	0.419128	CDK11A	UVM
0.0159988	0.337839	TUBB	UVM
0.0322351	2.45631	TNF	UVM
