# Supplementary material for: An integrative pan‐cancer analysis of the molecular and biological features of glycosyltransferases
Source: Clin Transl Med. 2022 Jul 8;12(7):e872. doi: 10.1002/ctm2.872 (PMC9270580; doi:10.1002/ctm2.872)
Supplement: Supplementary file 1 — Supporting Information [file CTM2-12-e872-s001.zip › ctm2872-sup-0001-SuppMat/SupplementaryFiles20220516/STable/S8.xlsx]

## Sheet: Sheet1
Supplementary Table 8. Survival analysis of GTs in tumor samples with enriched CD8+ T cells.
GTs	Cancer	HR	p.value		Note:	HR > 1, in CD8+ T cell-enriched samples, the higher expression of this GT is associated with poorer prognosis of patients.
DPY19L1	LAML	0.498874	0.0312854			HR < 1, in CD8+ T cell-enriched samples, the higher expression of this GT is associated with better prognosis of patients.
DPY19L2	LAML	0.482145	0.023768			CD8+ T cells abundance was inferred using MCPcounter. The median value was used as the cut-off value. Survival analysis of GTs in tumor samples with a higher abundance of CD8+ T cells was conducted.
B3GAT1	LAML	2.40065	0.00608894
FUT5	LAML	2.04796	0.0309434
ST3GAL1	LAML	2.00825	0.0361617
ST6GALNAC4	LAML	2.16161	0.0184727
B4GALNT3	LAML	2.13094	0.0224249
EXT2	LAML	0.45634	0.017672
B4GALT5	LAML	0.505799	0.038005
HAS3	LAML	0.413156	0.00645268
UGGT2	LAML	2.61923	0.00302374
LFNG	LAML	1.95785	0.0405936
MFNG	LAML	2.80627	0.00161589
B3GNT6	LAML	2.72625	0.00227596
GALNT11	LAML	0.283037	0.00014121
GALNT12	LAML	2.78048	0.0016599
GALNT2	LAML	0.420652	0.00776918
TMTC2	LAML	0.440427	0.0118729
TMTC4	LAML	0.516124	0.0464929
CERCAM	LAML	0.522261	0.0477197
GLT1D1	LAML	2.54031	0.00360877
GLT8D1	LAML	0.508592	0.0435562
ABO	ACC	0.116891	0.0155908
B3GAT1	ACC	6.83181	0.038354
FUT3	ACC	6.66359	0.0417693
ST3GAL6	ACC	0.107721	0.0100979
ST6GALNAC6	ACC	7.34131	0.0276938
B3GNT8	ACC	0.133295	0.0275719
B4GALT2	ACC	9.2832	0.0100979
GYG2	ACC	7.2362	0.0313014
GYS2	ACC	0.118625	0.0158383
B4GALT7	ACC	0.151713	0.0427784
CSGALNACT1	ACC	0.158908	0.0493437
EXTL1	ACC	0.136215	0.029569
EXTL2	ACC	9.08345	0.012585
EXTL3	ACC	0.155005	0.0454052
MGAT4B	ACC	0.0896375	0.00257103
UGGT1	ACC	8.12659	0.0182256
POFUT2	ACC	8.74659	0.013501
GCNT3	ACC	0.0861659	0.00200345
CERCAM	ACC	8.94334	0.0119432
GTDC1	ACC	0.146374	0.038354
B3GAT1	BLCA	0.483183	0.0063304
ST3GAL5	BLCA	0.575229	0.0399726
EXTL3	BLCA	1.98923	0.00718086
PIGM	BLCA	2.07307	0.00518354
ALG9	BLCA	2.06764	0.00532903
OGT	BLCA	0.536056	0.018856
DPY19L1	LGG	3.67909	1.56e-05
A4GNT	LGG	2.40041	0.00271446
B3GAT1	LGG	0.533129	0.0387999
FUT3	LGG	0.502844	0.0201058
FUT4	LGG	3.86179	1.92e-06
FUT5	LGG	0.390932	0.00122347
FUT7	LGG	1.95703	0.0228178
FUT9	LGG	0.353357	0.00090016
ST6GAL1	LGG	2.14577	0.0113818
ST6GALNAC1	LGG	0.452274	0.00826342
ST6GALNAC2	LGG	2.49047	0.00157791
ST6GALNAC5	LGG	1.8729	0.0373243
ST6GALNAC6	LGG	0.529165	0.0418509
ST8SIA2	LGG	0.563462	0.0459799
ST8SIA3	LGG	0.30896	0.00012514
ST8SIA4	LGG	4.06703	9.1e-06
ST8SIA5	LGG	1.99011	0.019875
B3GALT1	LGG	2.18193	0.00841528
B3GALT2	LGG	0.331498	0.00036212
B3GALT5	LGG	1.86504	0.0391747
B3GNT7	LGG	4.54717	2.94e-07
B3GNT8	LGG	2.68655	0.00051753
B3GNT9	LGG	2.6161	0.00145724
B4GALT4	LGG	2.50306	0.0025201
GYG2	LGG	2.04077	0.0136523
GYS1	LGG	2.08444	0.0157587
CHPF	LGG	2.12924	0.0122864
CHPF2	LGG	3.1943	0.00016373
CHSY1	LGG	2.99156	0.00102982
EXT1	LGG	2.30344	0.0106959
EXT2	LGG	2.55381	0.00366577
EXTL2	LGG	2.1304	0.0130772
XYLT2	LGG	1.94947	0.0233005
A4GALT	LGG	2.2969	0.00529694
B3GNT5	LGG	4.42454	8.86e-07
B4GALT5	LGG	2.83554	0.00161442
GBGT1	LGG	2.48065	0.00248537
UGCG	LGG	2.27925	0.00828206
PIGA	LGG	2.04548	0.0146573
PIGB	LGG	3.29213	6.03e-05
PIGZ	LGG	0.544297	0.0491485
HAS3	LGG	2.27505	0.00525437
ALG1	LGG	4.70313	4.86e-07
ALG10	LGG	1.96211	0.0243068
ALG12	LGG	1.8115	0.0416279
ALG14	LGG	2.05226	0.0156604
ALG2	LGG	4.29605	1.63e-06
ALG3	LGG	3.78791	7.58e-06
ALG6	LGG	3.75384	1.86e-05
ALG8	LGG	2.04872	0.0169051
FUT8	LGG	1.92051	0.029739
MGAT1	LGG	2.82585	0.00056529
MGAT4B	LGG	2.34041	0.00363986
MGAT4C	LGG	0.429715	0.00567751
STT3A	LGG	3.12886	0.00066
UGGT1	LGG	2.16172	0.0105051
MFNG	LGG	1.95458	0.0230843
POFUT1	LGG	2.76221	0.00158757
POFUT2	LGG	3.1161	0.0001603
C1GALT1	LGG	2.38715	0.00516954
GALNT10	LGG	2.13662	0.0113596
GALNT12	LGG	2.54344	0.00162728
GALNT13	LGG	0.28621	2.34e-05
GALNT14	LGG	0.328366	0.00024788
GALNT2	LGG	5.7133	8.09e-08
GALNT3	LGG	4.06405	2.49e-06
GALNT4	LGG	3.38097	6.63e-05
GALNT5	LGG	4.39162	2.56e-06
GALNT6	LGG	1.88396	0.0317414
GALNT7	LGG	4.43029	4.76e-06
GALNT9	LGG	0.219158	6.57e-08
GCNT1	LGG	2.33925	0.00384844
B3GALNT2	LGG	4.30846	8.07e-07
FKRP	LGG	2.03411	0.013094
LARGE	LGG	0.229628	8.42e-07
MGAT5B	LGG	0.408253	0.00251861
POMGNT1	LGG	3.06638	0.00014386
TMTC2	LGG	2.03131	0.0197604
TMTC3	LGG	3.1218	0.00010389
KDELC2	LGG	3.90118	9.95e-06
B3GAT2	CESC	4.87188	0.00520077
FUT11	CESC	3.22274	0.0118133
FUT2	CESC	2.94993	0.0312141
FUT3	CESC	4.36685	0.0042657
ST3GAL3	CESC	0.364403	0.0469106
ST3GAL4	CESC	2.96815	0.0236168
ST3GAL5	CESC	0.32665	0.0264715
B3GNT3	CESC	2.72139	0.0489548
GYG1	CESC	0.365429	0.0478096
A4GALT	CESC	0.347746	0.0371827
PIGB	CESC	3.41494	0.022141
PIGV	CESC	2.80419	0.0413836
MGAT5	CESC	3.4712	0.0114273
STT3B	CESC	4.58747	0.0028805
GALNT4	CESC	2.92798	0.0332967
B3GALNT2	CESC	3.24829	0.0285288
FKTN	CESC	17.7369	0.00011275
B3GNTL1	CESC	0.248313	0.00803468
B4GALNT3	CHOL	6.53252	0.0458504
EXT2	CHOL	8.3323	0.0196626
EXTL3	CHOL	6.53252	0.0458504
DPM1	CHOL	7.11465	0.0326957
GALNT1	CHOL	6.53252	0.0458504
GALNT12	CHOL	7.32198	0.0278085
POMT2	CHOL	6.53252	0.0458504
DPY19L1	COAD	0.371692	0.00540604
B3GAT1	COAD	2.18744	0.0167763
ST8SIA4	COAD	2.33003	0.0115721
B3GNT2	COAD	2.16525	0.0244034
CHPF2	COAD	1.99523	0.0409973
UGT8	COAD	0.476837	0.0315522
ALG1	COAD	0.415794	0.0144177
ALG14	COAD	0.403509	0.0112674
ALG5	COAD	0.508543	0.0458629
MFNG	COAD	2.11222	0.0266663
POFUT2	COAD	2.17491	0.0147352
GALNT2	COAD	3.55199	0.0001807
OGT	COAD	2.42129	0.00553224
FKRP	COAD	2.15639	0.0227221
TMTC2	COAD	2.11772	0.0303894
FUT5	GBM	0.489337	0.0114908
ST3GAL6	GBM	0.528216	0.0277729
B3GNT3	GBM	2.32764	0.00310856
ALG10	GBM	0.557705	0.043094
ALG12	GBM	3.02994	4.03e-05
ALG14	GBM	0.509087	0.0176385
GALNT12	GBM	1.87109	0.0259088
GALNT6	GBM	2.24576	0.00350611
GALNT7	GBM	2.0744	0.0080373
DPY19L3	HNSC	0.554148	0.0104389
ST8SIA1	HNSC	0.596511	0.0234462
B3GNT4	HNSC	1.93251	0.00418439
B4GALNT3	HNSC	1.5848	0.0467289
GYS1	HNSC	1.69382	0.0235131
CHSY1	HNSC	1.62357	0.0355984
B4GALNT1	HNSC	1.87771	0.0052652
GBGT1	HNSC	1.6201	0.0363396
HAS3	HNSC	1.97287	0.00289469
ALG1	HNSC	1.62755	0.0343277
ALG10B	HNSC	0.569625	0.0162885
ALG9	HNSC	1.6501	0.0310193
MGAT3	HNSC	0.620393	0.0378809
STT3A	HNSC	1.58115	0.0445938
C1GALT1	HNSC	1.70554	0.0217206
GALNT13	HNSC	1.84562	0.0091484
GALNT7	HNSC	1.7273	0.016414
OGT	HNSC	0.495928	0.00281717
CERCAM	HNSC	1.85371	0.00825816
GLT8D2	HNSC	1.58595	0.0464942
KDELC1	HNSC	1.80266	0.00847008
ST8SIA6	KICH	6.83481	0.0433076
ABO	KIRC	0.594975	0.0248553
B3GAT2	KIRC	2.1917	0.00063174
FUT10	KIRC	0.547973	0.00911115
FUT2	KIRC	1.80811	0.0088188
FUT3	KIRC	0.439016	0.00044792
FUT6	KIRC	0.333858	4.86e-06
ST3GAL4	KIRC	2.06733	0.00156997
ST6GALNAC1	KIRC	0.578676	0.0184063
ST6GALNAC3	KIRC	0.590324	0.0217315
ST6GALNAC4	KIRC	1.88181	0.00607184
B3GNT8	KIRC	1.79115	0.0121556
B4GALT2	KIRC	2.08329	0.0016949
B4GALT3	KIRC	1.79668	0.0116654
GYG2	KIRC	1.8545	0.00826486
B3GAT3	KIRC	1.84127	0.00892467
B4GALT7	KIRC	1.73073	0.017578
CHPF2	KIRC	2.09186	0.00139205
CHSY1	KIRC	1.62934	0.0333994
EXTL1	KIRC	2.04835	0.00138746
EXTL3	KIRC	0.619255	0.0386849
B3GNT5	KIRC	1.8137	0.00972871
B4GALNT1	KIRC	1.60567	0.0369179
GBGT1	KIRC	1.74667	0.0150894
PIGV	KIRC	0.471717	0.00143343
PIGZ	KIRC	1.79783	0.0114835
HAS2	KIRC	2.25709	0.00052533
ALG13	KIRC	1.91264	0.00476233
ALG2	KIRC	0.518857	0.00420741
ALG3	KIRC	1.91049	0.00552821
FUT8	KIRC	1.92967	0.00394651
MGAT4C	KIRC	1.58052	0.0433657
LFNG	KIRC	1.72559	0.0184225
POFUT2	KIRC	2.34981	0.00020969
GALNT11	KIRC	0.497544	0.00239569
GALNT12	KIRC	0.579435	0.0173181
GALNT13	KIRC	1.77543	0.0127671
GALNT14	KIRC	0.407496	0.00019385
GALNT2	KIRC	2.18059	0.00092681
GALNT7	KIRC	1.59565	0.0430328
GALNT9	KIRC	0.482481	0.00203005
GCNT4	KIRC	0.624872	0.0405128
OGT	KIRC	1.83833	0.00732156
GXYLT2	KIRC	1.82943	0.00975255
B3GALNT2	KIRC	1.85887	0.00744465
FKTN	KIRC	0.552152	0.0100099
MGAT5B	KIRC	1.704	0.018974
TMTC2	KIRC	0.403536	0.00013608
B3GNTL1	KIRC	2.40866	0.00015792
CERCAM	KIRC	1.89897	0.00564092
GLT1D1	KIRC	2.18886	0.00061946
GLT8D1	KIRC	1.91059	0.00470207
DPY19L3	KIRP	3.00043	0.0181454
FUT1	KIRP	3.67477	0.00577817
FUT10	KIRP	3.16626	0.0312607
ST6GALNAC3	KIRP	3.70371	0.00634174
ST8SIA1	KIRP	4.93728	0.00141291
B3GNT3	KIRP	0.379439	0.0429146
B4GALT7	KIRP	0.379884	0.0359211
CHSY3	KIRP	2.81687	0.0284912
B3GNT5	KIRP	3.18866	0.0127483
B4GALNT1	KIRP	3.45388	0.019235
PIGV	KIRP	0.355444	0.0385105
HAS1	KIRP	3.17771	0.0115018
ALG10	KIRP	2.81963	0.0360869
MGAT2	KIRP	5.05312	0.00427547
MGAT3	KIRP	3.43272	0.0116304
MGAT5	KIRP	2.67488	0.0236964
STT3B	KIRP	3.40264	0.00681982
GALNT13	KIRP	2.68845	0.0487269
GALNT14	KIRP	0.31573	0.0121467
GALNT7	KIRP	2.81866	0.0388289
GCNT1	KIRP	2.81724	0.0383892
MGAT5B	KIRP	9.93041	9.28e-05
TMTC1	KIRP	4.44111	0.00330255
CERCAM	KIRP	3.91711	0.00460101
GLT8D2	KIRP	3.8384	0.00534308
KDELC2	KIRP	3.19803	0.0170256
A4GNT	LIHC	1.80393	0.0364818
FUT10	LIHC	2.0579	0.0106946
FUT3	LIHC	1.88491	0.0247483
FUT9	LIHC	2.76646	0.0135843
ST3GAL5	LIHC	1.76814	0.0435774
ST6GALNAC6	LIHC	1.9933	0.0132593
B3GNT7	LIHC	1.86486	0.0300645
B4GALNT3	LIHC	1.81248	0.0342295
B4GALT5	LIHC	3.12161	7.6e-05
HAS2	LIHC	1.87427	0.0248105
ALG1	LIHC	0.464648	0.00892884
DPM1	LIHC	2.00633	0.0119493
MGAT4C	LIHC	0.553222	0.0359776
POFUT1	LIHC	0.473087	0.0100312
A4GNT	LUAD	0.55196	0.0160845
FUT1	LUAD	0.538387	0.010256
ST3GAL6	LUAD	0.603044	0.0328919
ST6GALNAC4	LUAD	0.523085	0.00626235
ST8SIA5	LUAD	0.563558	0.0172295
B3GALT2	LUAD	0.566577	0.0182922
B3GNT9	LUAD	1.62258	0.047952
B4GALT1	LUAD	1.69989	0.0270313
EXT1	LUAD	1.96343	0.00565314
EXTL1	LUAD	0.617772	0.0479424
A4GALT	LUAD	1.65902	0.0384867
PIGA	LUAD	0.60184	0.0363209
PIGB	LUAD	1.82117	0.0128045
ALG5	LUAD	0.606905	0.0371233
ALG9	LUAD	0.561947	0.0188428
MGAT4A	LUAD	0.536321	0.0109391
GALNT3	LUAD	1.98471	0.00422595
GCNT1	LUAD	0.589567	0.0288149
MGAT5B	LUAD	1.90075	0.0086093
ST3GAL5	LUSC	1.73532	0.00973931
ST6GALNAC6	LUSC	1.71237	0.011111
ST8SIA2	LUSC	0.584292	0.012735
ST8SIA3	LUSC	1.64733	0.0396178
ST8SIA4	LUSC	1.62509	0.0230696
B3GNT7	LUSC	1.6589	0.0169424
B3GNT8	LUSC	1.68943	0.0140328
B3GNT9	LUSC	1.53	0.0457735
B4GALT3	LUSC	0.582054	0.0106486
HAS2	LUSC	1.65314	0.0175565
ALG3	LUSC	0.602387	0.0181178
MGAT1	LUSC	1.55653	0.0344534
STT3A	LUSC	0.655708	0.0473061
GALNT14	LUSC	0.503636	0.00109313
B3GALNT2	LUSC	0.647424	0.0431699
POMT1	LUSC	1.60935	0.0252601
TMTC1	LUSC	0.628726	0.0297329
TMTC3	LUSC	0.639246	0.0377104
GLT1D1	LUSC	1.59713	0.0289488
FUT2	MESO	0.425745	0.0206813
ST3GAL1	MESO	0.397733	0.0116201
ST3GAL5	MESO	0.351461	0.00340685
ST6GALNAC5	MESO	3.45318	0.00023753
B3GNT9	MESO	2.11767	0.0358035
EXT2	MESO	4.04035	3.27e-05
EXTL1	MESO	0.426781	0.0201435
GBGT1	MESO	0.449642	0.0317319
HAS3	MESO	2.11199	0.0410169
MGAT4C	MESO	0.447508	0.0330975
UGGT1	MESO	2.76684	0.00356077
LFNG	MESO	2.26189	0.0257864
C1GALT1	MESO	0.458845	0.0322477
GALNT1	MESO	2.66158	0.00574305
GALNT3	MESO	2.20775	0.0306544
GALNT4	MESO	0.445797	0.031524
GALNT9	MESO	0.4485	0.0283879
MGAT5B	MESO	2.12157	0.0493445
POMT1	MESO	2.10144	0.0442589
POMT2	MESO	2.07921	0.0488572
TMTC3	MESO	2.16239	0.0303875
ST6GALNAC3	OV	2.22008	0.0058187
ST8SIA3	OV	1.95278	0.0176379
ST8SIA4	OV	1.99117	0.0144375
B3GALT1	OV	1.85035	0.0282784
B3GNT9	OV	1.86939	0.0264116
GCNT2	OV	0.469782	0.00617331
CHSY3	OV	1.90056	0.0215642
EXT2	OV	2.41675	0.00096661
EXTL1	OV	1.9452	0.0182228
XYLT1	OV	2.05032	0.0108026
GBGT1	OV	2.20128	0.00697662
PIGA	OV	0.560692	0.0349696
HAS2	OV	1.74499	0.0493211
B3GNT6	OV	0.467514	0.00742381
GALNT10	OV	1.81781	0.0358239
GALNT13	OV	2.10455	0.0106486
GLT8D2	OV	1.79907	0.0405409
ST3GAL2	PAAD	0.467979	0.042119
B3GALT6	PAAD	0.46714	0.0372562
EXTL1	PAAD	0.442558	0.0326344
UGGT1	PAAD	2.16901	0.0338584
GALNT1	PAAD	2.03653	0.0471687
DPY19L1	READ	0.0767301	0.00106855
DPY19L4	READ	0.269457	0.00928045
B4GALNT2	READ	2.95327	0.0443847
ST6GALNAC4	READ	4.67808	0.0102312
ST6GALNAC6	READ	3.52881	0.023698
B3GALT1	READ	2.93507	0.0448132
B3GALT2	READ	7.0008	0.0263497
GYG2	READ	0.23053	0.0114401
PIGB	READ	4.49936	0.00993654
HAS1	READ	3.35738	0.0395434
HAS3	READ	3.25704	0.0284533
ALG10	READ	0.293713	0.0495455
STT3B	READ	0.171569	0.0083579
LFNG	READ	0.188808	0.0135423
POFUT1	READ	0.332505	0.0487488
FKTN	READ	0.310709	0.0365515
DPY19L4	SARC	2.6837	0.0170279
FUT2	SARC	2.75706	0.0183421
B3GALT4	SARC	0.271377	0.00275749
B3GNT8	SARC	0.321931	0.00515037
CHSY1	SARC	2.69123	0.0213423
B3GNT5	SARC	2.5774	0.0223064
UGT8	SARC	2.47826	0.0228356
HAS2	SARC	2.68687	0.0160511
ALG1	SARC	0.298776	0.00647774
ALG10	SARC	2.73635	0.0187684
ALG6	SARC	2.34056	0.0425945
DPM1	SARC	3.20378	0.00574812
FUT8	SARC	2.59487	0.0207336
GALNT12	SARC	0.420933	0.0387858
GLT8D1	SARC	2.50929	0.0334122
B3GALT6	SKCM	4.63381	0.0378334
EXTL1	SKCM	8.12883	0.0197965
GCNT3	SKCM	0.126661	0.0220212
B3GNTL1	SKCM	4.62298	0.0410444
DPY19L1	STAD	1.74902	0.0376024
FUT1	STAD	0.585392	0.0470819
B3GAT3	STAD	0.448357	0.00225467
GALNT10	STAD	2.17471	0.00408577
TMTC1	STAD	1.73925	0.0376867
ST8SIA3	THCA	8.31957	0.00535643
DPY19L4	UCS	3.75873	0.0342469
ST6GALNAC6	UCS	4.66091	0.0117668
GCNT2	UCS	4.58371	0.0104625
GYG1	UCS	0.224133	0.0150614
GYS2	UCS	3.72819	0.039765
B3GALNT1	UCS	0.257982	0.0286076
POMT1	UCS	7.64123	0.0016623
GTDC1	UCS	0.159435	0.00527846
FUT7	UCEC	0.386096	0.0263395
ST6GAL2	UCEC	2.56351	0.0221763
B3GNT7	UCEC	2.73465	0.013723
B3GNT8	UCEC	3.36447	0.0056003
B4GALNT3	UCEC	0.381869	0.0308687
B4GALNT4	UCEC	2.37171	0.0429664
B3GAT3	UCEC	0.380914	0.0184926
CHSY3	UCEC	2.67056	0.0165898
B3GNT5	UCEC	2.3433	0.033091
ALG12	UCEC	0.293277	0.00502428
ALG14	UCEC	0.288373	0.00442636
ALG3	UCEC	2.26582	0.0495492
DPM1	UCEC	2.89833	0.0129838
MGAT4A	UCEC	2.76687	0.0153461
STT3A	UCEC	0.440198	0.0463006
GALNT7	UCEC	0.411488	0.0392081
GALNT8	UCEC	2.40518	0.0415004
FKRP	UCEC	2.55418	0.0219769
MGAT5B	UCEC	2.7651	0.0169493
TMTC1	UCEC	2.26104	0.0428241
GTDC1	UCEC	2.60644	0.0235402
A4GNT	UVM	0.158593	0.0397936
B3GNT7	UVM	3.137	0.0187296
B3GNT8	UVM	3.54711	0.0151904
GYG1	UVM	0.305229	0.0194787
PIGZ	UVM	0.336822	0.0300643
ALG12	UVM	2.65088	0.0459763
GALNT2	UVM	2.79126	0.035306
GTDC1	ESCA	0.372919	0.00949411
DPY19L4	BRCA	1.82557	0.0247927
FUT7	BRCA	0.511152	0.0170913
ST3GAL4	BRCA	0.41739	0.00163626
ST3GAL6	BRCA	1.85366	0.0235897
ST8SIA1	BRCA	2.16292	0.00436475
B3GALT4	BRCA	0.567679	0.0409073
B3GNT5	BRCA	2.42902	0.00301484
B4GALT5	BRCA	1.83373	0.0266673
ALG9	BRCA	2.11479	0.00819082
FUT8	BRCA	0.54715	0.0327317
UGGT2	BRCA	1.81031	0.0256456
OGT	BRCA	1.74725	0.0411999
POMGNT1	BRCA	0.551953	0.0318375
KDELC1	BRCA	1.98042	0.00805267
