# Supplementary material for: An integrative pan‐cancer analysis of the molecular and biological features of glycosyltransferases
Source: Clin Transl Med. 2022 Jul 8;12(7):e872. doi: 10.1002/ctm2.872 (PMC9270580; doi:10.1002/ctm2.872)
Supplement: Supplementary file 1 — Supporting Information [file CTM2-12-e872-s001.zip › ctm2872-sup-0001-SuppMat/SupplementaryFiles20220516/STable/S9.xlsx]

## Sheet: Sheet1
Supplementary Table 8. GTs and assigned coefficients for GTscore calculation
GT	Coefficient
ALG3	0.070102
ALG12	-0.136889
DPM1	0.0177604
MGAT4B	0.166522
MGAT4C	0.0325791
GALNT2	0.326932
GALNT7	-0.142934
GALNT11	-0.0738235
GALNT13	0.0088114
C1GALT1	0.1538
GCNT1	-0.139012
GCNT3	0.0175651
B4GALT5	0.121152
A4GALT	-0.0327889
B3GNT5	0.201487
B4GALNT1	0.112244
CHSY3	0.063763
EXT1	0.260363
POFUT2	8.91997e-18
TMTC2	0.00309347
DPY19L1	0.0922645
DPY19L2	-0.05042
HAS1	0.0489536
HAS2	0.0415304
B4GALT2	0.0940984
B3GNT4	0.0603401
GCNT2	-0.0813526
FUT1	-0.0679165
FUT7	-0.119807
ST3GAL4	0.0357326
ST3GAL5	0.00448763
ST6GALNAC2	-3.85817e-17
ST6GALNAC4	5.17474e-17
ST8SIA3	0.00931723
ST8SIA6	-0.073983
B3GAT2	0.0734323
B4GALNT2	-5.43508e-17
B3GNTL1	2.26265e-17
CERCAM	0.0434659
KDELC1	0.100717
